# Supplementary material for: Integrated omics of Saccharomyces cerevisiae CENPK2-1C reveals pleiotropic drug resistance and lipidomic adaptations to cannabidiol
Source: NPJ Syst Biol Appl. 2024 May 31;10:63. doi: 10.1038/s41540-024-00382-0 (PMC11143246; doi:10.1038/s41540-024-00382-0)
Supplement: Supplementary file 3 — Related Manuscript File [file 41540_2024_382_MOESM3_ESM.zip]

Archive with 2 entries (2 files):
- Supplementary_data_1.csv
- Supplementary_data_2.gb
