# Supplementary material for: Integrated omics of Saccharomyces cerevisiae CENPK2-1C reveals pleiotropic drug resistance and lipidomic adaptations to cannabidiol
Source: NPJ Syst Biol Appl. 2024 May 31;10:63. doi: 10.1038/s41540-024-00382-0 (PMC11143246; doi:10.1038/s41540-024-00382-0)
Supplement: Supplementary file 3 — Related Manuscript File [file 41540_2024_382_MOESM3_ESM.zip › Supplementary_data_1.csv]

Bucket label	RT	m/z	40 40 20 ACN MeOH H2O 221114_P1-A-1_1_14234	yeast only rep P1A MS1 221114_P1-A-2_1_14235	yeast only rep P1B MS1 221114_P1-A-3_1_14237	yeast only rep P1C MS1 221114_P1-A-4_1_14239	yeast only rep P2A MS1 221114_P1-A-5_1_14241	40 40 20 ACN MeOH H2O 221114_P1-A-1_1_14243	yeast only rep P2B MS1 221114_P1-A-6_1_14244	yeast only rep P2C MS1 221114_P1-A-7_1_14246	yeast only rep P3A MS1 221114_P1-A-8_1_14248	yeast only rep P3B MS1 221114_P1-A-9_1_14250	yeast only rep P3C MS1 221114_P1-B-1_1_14252	MeOH rep P1A MS1 221114_P1-B-2_1_14254	40 40 20 ACN MeOH H2O 221114_P1-A-1_1_14256	MeOH rep P1B MS1 221114_P1-B-3_1_14257	MeOH rep P1C MS1 221114_P1-B-4_1_14259	MeOH rep P2A MS1 221114_P1-B-5_1_14261	MeOH rep P2B MS1 221114_P1-B-6_1_14263	MeOH rep P2C MS1 221114_P1-B-7_1_14265	MeOH rep P3A MS1 221114_P1-B-8_1_14267	MeOH rep P3B MS1 221114_P1-B-9_1_14269	MeOH rep P3C MS1 221114_P1-C-1_1_14271	40 40 20 ACN MeOH H2O 221114_P1-A-1_1_14273	CBD _ MeOH rep P1A MS1 221114_P1-C-2_1_14274	CBD_ MeOH rep P1B MS1 221114_P1-C-3_1_14276	CBD _ MeOH rep P1C MS1 221114_P1-C-4_1_14278	40 40 20 ACN MeOH H2O 221114_P1-A-1_1_14280	CBD _ MeOH rep P2A MS1 221114_P1-C-5_1_14281	CBD_ MeOH rep P2B MS1 221114_P1-C-6_1_14283	CBD _ MeOH rep P2C MS1 221114_P1-C-7_1_14285	CBD _ MeOH rep P3A MS1 221114_P1-C-8_1_14287	CBD_ MeOH rep P3B MS1 221114_P1-C-9_1_14289	CBD _ MeOH rep P3C MS1 221114_P1-D-1_1_14291	40 40 20 ACN MeOH H2O 221114_P1-A-1_1_14293	yeast only rep S1A MS1 221114_P1-D-2_1_14294	yeast only rep S1B MS1 221114_P1-D-3_1_14296	yeast only rep S1C MS1 221114_P1-D-4_1_14298	yeast only rep S2A MS1 221114_P1-D-5_1_14300	yeast only rep S2B MS1 221114_P1-D-6_1_14302	40 40 20 ACN MeOH H2O 221114_P1-A-1_1_14304	yeast only rep S2C MS1 221114_P1-D-7_1_14305	yeast only rep S3A MS1 221114_P1-D-8_1_14307	yeast only rep S3B MS1 221114_P1-D-9_1_14309	yeast only rep S3C MS1 221114_P1-E-1_1_14311	40 40 20 ACN MeOH H2O 221114_P1-A-1_1_14313	MeOH rep S1B MS1 221114_P1-E-3_1_14314	MeOH rep S1C MS1 221114_P1-E-4_1_14316	MeOH rep S2A MS1 221114_P1-E-5_1_14318
Condition			blank	unfed	unfed	unfed	unfed	blank	unfed	unfed	unfed	unfed	unfed	MeOH fed	blank	MeOH fed	MeOH fed	MeOH fed	MeOH fed	MeOH fed	MeOH fed	MeOH fed	MeOH fed	blank	CBD fed	CBD fed	CBD fed	blank	CBD fed	CBD fed	CBD fed	CBD fed	CBD fed	CBD fed	blank	unfed	unfed	unfed	unfed	unfed	blank	unfed	unfed	unfed	unfed	blank	MeOH fed	MeOH fed	MeOH fed
sample or blank			blank	sample	sample	sample	sample	blank	sample	sample	sample	sample	sample	sample	blank	sample	sample	sample	sample	sample	sample	sample	sample	blank	sample	sample	sample	blank	sample	sample	sample	sample	sample	sample	blank	sample	sample	sample	sample	sample	blank	sample	sample	sample	sample	blank	sample	sample	sample
substrate			blank	pellet	pellet	pellet	pellet	blank	pellet	pellet	pellet	pellet	pellet	pellet	blank	pellet	pellet	pellet	pellet	pellet	pellet	pellet	pellet	blank	pellet	pellet	pellet	blank	pellet	pellet	pellet	pellet	pellet	pellet	blank	supernatant	supernatant	supernatant	supernatant	supernatant	blank	supernatant	supernatant	supernatant	supernatant	blank	supernatant	supernatant	supernatant
157.99903 Da 7.44 s	0.12	156.99175	0.0	318.0	0.0	437.0	622.0	650.0	726.0	603.0	840.0	566.0	0.0	736.0	753.0	805.0	744.0	891.0	721.0	0.0	0.0	822.0	618.0	997.0	0.0	818.0	0.0	778.0	828.0	675.0	886.0	607.0	742.0	624.0	792.0	920.0	0.0	0.0	674.0	860.0	694.0	0.0	669.0	0.0	0.0	845.0	825.0	593.0	896.0
333.92950 Da 32.03 s	0.53	332.92222	0.0	0.0	0.0	0.0	0.0	0.0	862.0	0.0	0.0	0.0	0.0	0.0	0.0	946.0	809.0	868.0	0.0	0.0	0.0	0.0	0.0	1020.0	0.0	0.0	0.0	0.0	0.0	0.0	875.0	0.0	0.0	0.0	0.0	750.0	0.0	0.0	0.0	928.0	0.0	0.0	0.0	0.0	0.0	0.0	0.0	0.0	837.0
511.88833 Da 36.16 s	0.60	510.88105	0.0	0.0	0.0	0.0	0.0	0.0	815.0	0.0	0.0	0.0	0.0	0.0	0.0	830.0	765.0	880.0	0.0	0.0	0.0	979.0	0.0	1046.0	0.0	0.0	0.0	0.0	0.0	0.0	0.0	0.0	0.0	0.0	0.0	865.0	0.0	0.0	0.0	977.0	0.0	0.0	0.0	0.0	0.0	0.0	0.0	0.0	0.0
481.96046 Da 42.35 s	0.71	480.95318	0.0	0.0	0.0	0.0	0.0	0.0	0.0	0.0	0.0	0.0	0.0	0.0	0.0	0.0	0.0	0.0	0.0	0.0	0.0	938.0	0.0	1000.0	0.0	0.0	0.0	0.0	0.0	0.0	0.0	0.0	0.0	0.0	0.0	739.0	0.0	955.0	0.0	677.0	0.0	0.0	0.0	0.0	0.0	0.0	524.0	0.0	0.0
1031.82490 Da 43.08 s	0.72	1030.81762	0.0	0.0	0.0	0.0	0.0	0.0	0.0	0.0	0.0	0.0	0.0	0.0	0.0	0.0	0.0	0.0	0.0	0.0	0.0	0.0	0.0	0.0	0.0	0.0	0.0	0.0	0.0	0.0	0.0	0.0	0.0	0.0	0.0	0.0	0.0	0.0	0.0	0.0	0.0	0.0	0.0	0.0	0.0	0.0	0.0	0.0	0.0
943.85815 Da 45.14 s	0.75	942.85088	0.0	0.0	0.0	0.0	0.0	0.0	0.0	0.0	0.0	0.0	0.0	0.0	0.0	0.0	0.0	0.0	0.0	0.0	0.0	0.0	0.0	0.0	0.0	0.0	0.0	0.0	0.0	0.0	0.0	0.0	0.0	0.0	0.0	0.0	0.0	0.0	0.0	0.0	0.0	0.0	0.0	0.0	0.0	0.0	0.0	0.0	0.0
1011.84284 Da 49.79 s	0.83	1010.83557	0.0	0.0	0.0	0.0	0.0	0.0	0.0	0.0	0.0	0.0	0.0	0.0	0.0	0.0	0.0	0.0	0.0	0.0	0.0	0.0	0.0	0.0	0.0	0.0	0.0	0.0	0.0	0.0	0.0	0.0	0.0	0.0	0.0	0.0	0.0	1247.0	0.0	0.0	0.0	0.0	0.0	0.0	0.0	0.0	115.0	0.0	0.0
1004.83964 Da 50.30 s	0.84	1003.83236	0.0	0.0	0.0	0.0	0.0	0.0	0.0	0.0	0.0	0.0	0.0	0.0	0.0	0.0	0.0	0.0	0.0	0.0	0.0	0.0	0.0	0.0	0.0	0.0	0.0	0.0	0.0	0.0	0.0	0.0	0.0	0.0	0.0	0.0	0.0	0.0	0.0	0.0	0.0	0.0	0.0	0.0	0.0	0.0	0.0	0.0	0.0
1507.82162 Da 84.80 s	1.41	752.90354	0.0	0.0	0.0	0.0	0.0	0.0	0.0	0.0	0.0	0.0	0.0	0.0	628.0	0.0	0.0	0.0	0.0	0.0	0.0	0.0	0.0	1552.0	0.0	0.0	0.0	942.0	1032.0	0.0	0.0	0.0	0.0	0.0	0.0	0.0	965.0	0.0	0.0	0.0	0.0	980.0	452.0	750.0	671.0	0.0	0.0	0.0	1036.0
591.90796 Da 87.41 s	1.46	590.90068	2184.0	1724.0	1395.0	1184.0	1631.0	1022.0	1755.0	998.0	1727.0	979.0	1620.0	1796.0	1695.0	1824.0	1843.0	1814.0	1119.0	1875.0	1557.0	1850.0	1110.0	1877.0	1400.0	1808.0	1644.0	1878.0	1627.0	1056.0	1889.0	1334.0	1809.0	1012.0	1907.0	1803.0	1651.0	1959.0	1360.0	1884.0	1702.0	1912.0	1451.0	1612.0	1648.0	1993.0	1927.0	930.0	1817.0
862.35713 Da 91.72 s	1.53	861.34985	0.0	1271.0	0.0	0.0	0.0	0.0	0.0	0.0	0.0	0.0	0.0	0.0	0.0	0.0	0.0	0.0	0.0	0.0	0.0	0.0	0.0	0.0	0.0	0.0	0.0	0.0	0.0	0.0	0.0	0.0	0.0	452.0	0.0	0.0	0.0	0.0	0.0	0.0	0.0	0.0	0.0	0.0	0.0	0.0	0.0	0.0	0.0
964.33743 Da 91.75 s	1.53	963.33015	1419.0	0.0	0.0	0.0	0.0	284.0	932.0	0.0	931.0	219.0	0.0	708.0	536.0	975.0	817.0	997.0	269.0	914.0	0.0	926.0	0.0	980.0	0.0	809.0	674.0	0.0	827.0	236.0	779.0	426.0	827.0	0.0	914.0	734.0	0.0	941.0	524.0	901.0	638.0	1045.0	0.0	837.0	0.0	985.0	882.0	0.0	819.0
902.85627 Da 91.79 s	1.53	901.84899	0.0	0.0	0.0	0.0	0.0	0.0	0.0	0.0	0.0	0.0	0.0	0.0	0.0	0.0	0.0	0.0	0.0	0.0	0.0	0.0	0.0	0.0	0.0	0.0	0.0	0.0	0.0	0.0	0.0	0.0	0.0	0.0	0.0	0.0	0.0	0.0	0.0	0.0	0.0	0.0	0.0	0.0	2414.0	0.0	0.0	0.0	0.0
1671.75730 Da 91.83 s	1.53	834.87138	0.0	0.0	0.0	0.0	0.0	0.0	0.0	0.0	0.0	0.0	0.0	0.0	0.0	0.0	0.0	0.0	0.0	0.0	0.0	0.0	0.0	0.0	0.0	0.0	0.0	0.0	1147.0	0.0	0.0	0.0	0.0	0.0	0.0	0.0	0.0	0.0	0.0	0.0	0.0	0.0	0.0	0.0	144.0	741.0	0.0	0.0	0.0
1065.81948 Da 91.84 s	1.53	1064.81220	2693.0	1261.0	0.0	588.0	1127.0	583.0	2012.0	569.0	2006.0	578.0	1220.0	1371.0	1030.0	1871.0	1795.0	1789.0	548.0	1982.0	976.0	1882.0	541.0	2009.0	734.0	1718.0	1354.0	1516.0	1723.0	498.0	1922.0	855.0	1693.0	0.0	1902.0	1668.0	1631.0	2118.0	825.0	1841.0	1292.0	1966.0	174.0	1340.0	1117.0	1724.0	1717.0	393.0	1842.0
1011.84555 Da 91.85 s	1.53	1010.83828	0.0	751.0	0.0	734.0	860.0	0.0	1377.0	0.0	1615.0	0.0	971.0	1091.0	884.0	1370.0	1301.0	1452.0	658.0	1445.0	796.0	1513.0	0.0	1424.0	741.0	1399.0	1200.0	1145.0	1213.0	543.0	1421.0	0.0	1233.0	642.0	1394.0	1344.0	1278.0	1744.0	0.0	1325.0	1031.0	1343.0	907.0	1206.0	1017.0	1429.0	1267.0	0.0	1250.0
1724.71607 Da 91.85 s	1.53	861.35076	2847.0	0.0	877.0	588.0	1097.0	673.0	2072.0	539.0	2012.0	571.0	1245.0	1678.0	1244.0	1915.0	1828.0	1936.0	557.0	1888.0	954.0	1875.0	539.0	2108.0	878.0	1787.0	1567.0	1971.0	2037.0	567.0	1850.0	906.0	1910.0	0.0	1931.0	1744.0	1729.0	2261.0	988.0	1709.0	1396.0	1852.0	1190.0	1725.0	1464.0	2049.0	1896.0	439.0	1832.0
1723.70942 Da 91.85 s	1.53	860.84743	0.0	0.0	0.0	0.0	0.0	0.0	0.0	0.0	0.0	0.0	0.0	0.0	0.0	0.0	0.0	0.0	0.0	0.0	0.0	0.0	0.0	0.0	0.0	0.0	0.0	0.0	0.0	0.0	0.0	0.0	10823.0	0.0	0.0	0.0	0.0	0.0	0.0	0.0	0.0	0.0	0.0	0.0	0.0	12374.0	0.0	0.0	0.0
1751.74138 Da 91.87 s	1.53	874.86342	0.0	0.0	0.0	0.0	0.0	0.0	0.0	0.0	0.0	0.0	0.0	0.0	0.0	0.0	0.0	0.0	0.0	0.0	0.0	0.0	0.0	0.0	0.0	0.0	0.0	0.0	0.0	0.0	0.0	0.0	0.0	0.0	0.0	0.0	0.0	0.0	0.0	0.0	0.0	0.0	0.0	0.0	0.0	0.0	0.0	0.0	0.0
848.88594 Da 91.87 s	1.53	847.87867	0.0	0.0	0.0	0.0	0.0	0.0	0.0	0.0	1159.0	0.0	0.0	0.0	0.0	0.0	0.0	0.0	0.0	0.0	0.0	0.0	0.0	0.0	0.0	0.0	0.0	0.0	0.0	0.0	0.0	0.0	0.0	0.0	0.0	0.0	0.0	0.0	0.0	0.0	0.0	0.0	0.0	0.0	0.0	0.0	0.0	0.0	0.0
794.36960 Da 91.87 s	1.53	793.36233	3442.0	1766.0	1152.0	842.0	1432.0	845.0	2465.0	811.0	2517.0	777.0	1612.0	1887.0	1649.0	2366.0	2183.0	2228.0	794.0	2439.0	1427.0	2232.0	651.0	2655.0	1010.0	2167.0	1807.0	2311.0	2158.0	717.0	2350.0	1252.0	2171.0	781.0	2465.0	2041.0	2076.0	2644.0	1224.0	2423.0	1811.0	2276.0	1559.0	2185.0	1698.0	2572.0	2485.0	711.0	2265.0
977.85257 Da 91.88 s	1.53	976.84530	0.0	438.0	416.0	473.0	0.0	0.0	1008.0	419.0	1122.0	0.0	724.0	810.0	655.0	946.0	964.0	977.0	488.0	920.0	668.0	1090.0	412.0	1047.0	516.0	983.0	710.0	0.0	780.0	382.0	972.0	0.0	877.0	364.0	986.0	853.0	699.0	1188.0	575.0	808.0	621.0	854.0	570.0	774.0	0.0	931.0	891.0	256.0	819.0
1791.70078 Da 91.88 s	1.53	894.84311	7069.0	3296.0	1977.0	1521.0	2585.0	1428.0	4929.0	1251.0	5261.0	1287.0	2951.0	3964.0	2931.0	4976.0	4392.0	4780.0	1477.0	4895.0	2414.0	4842.0	1307.0	4971.0	2274.0	4558.0	3659.0	4280.0	4507.0	1269.0	4428.0	2303.0	4651.0	1386.0	4797.0	4714.0	4063.0	5349.0	2063.0	4513.0	3450.0	5040.0	2978.0	4393.0	3385.0	5278.0	4800.0	1164.0	4907.0
1383.77300 Da 91.88 s	1.53	690.87922	4516.0	2478.0	1559.0	1431.0	1721.0	1335.0	2909.0	1094.0	2928.0	1246.0	2022.0	2525.0	1920.0	2847.0	2606.0	2493.0	1209.0	2979.0	1871.0	2911.0	1219.0	2934.0	1508.0	2809.0	2382.0	2654.0	2488.0	1148.0	2758.0	1589.0	2634.0	1170.0	2641.0	2694.0	2292.0	2881.0	1675.0	2632.0	2196.0	2470.0	1872.0	2562.0	1895.0	2672.0	2587.0	872.0	2727.0
936.85254 Da 91.89 s	1.53	935.84526	448.0	1199.0	1036.0	945.0	1423.0	916.0	2560.0	829.0	2561.0	771.0	1504.0	1883.0	1508.0	2325.0	2313.0	2123.0	922.0	2393.0	1363.0	2527.0	764.0	2608.0	1070.0	2282.0	1838.0	2202.0	2289.0	801.0	2479.0	1120.0	2035.0	784.0	2256.0	2156.0	2133.0	2915.0	1166.0	2234.0	1770.0	2184.0	1546.0	1869.0	1687.0	2177.0	2190.0	653.0	2228.0
1669.74004 Da 91.89 s	1.53	833.86274	880.0	0.0	2221.0	2181.0	3040.0	2064.0	5034.0	1945.0	5482.0	1873.0	3528.0	4241.0	3404.0	5186.0	4802.0	4942.0	1955.0	4707.0	2998.0	5179.0	1776.0	5062.0	2214.0	4547.0	4111.0	4227.0	4506.0	1849.0	4728.0	2593.0	4332.0	1793.0	4380.0	4240.0	4257.0	5296.0	2528.0	4871.0	3735.0	4748.0	3125.0	4161.0	3788.0	5236.0	4704.0	1493.0	4040.0
1004.83936 Da 91.90 s	1.53	1003.83208	223.0	697.0	0.0	0.0	723.0	0.0	1264.0	417.0	1537.0	465.0	754.0	1091.0	693.0	1441.0	1200.0	1214.0	0.0	1182.0	0.0	1413.0	394.0	1426.0	0.0	1179.0	928.0	1166.0	1082.0	0.0	1262.0	0.0	1228.0	0.0	1273.0	1264.0	1116.0	1572.0	0.0	1198.0	0.0	1330.0	696.0	985.0	870.0	1244.0	1206.0	0.0	1236.0
1465.77619 Da 91.90 s	1.53	731.88082	786.0	2194.0	1892.0	1862.0	2489.0	1806.0	3377.0	1668.0	3883.0	1553.0	2683.0	2878.0	2688.0	3399.0	3387.0	2971.0	1845.0	3259.0	2591.0	3770.0	1531.0	3534.0	2090.0	3242.0	3143.0	3145.0	3144.0	1564.0	3248.0	2078.0	3273.0	1483.0	3155.0	3161.0	3215.0	3475.0	1898.0	3130.0	2801.0	3011.0	2424.0	2765.0	2639.0	3419.0	2971.0	1205.0	3076.0
1737.72835 Da 91.91 s	1.53	867.85690	741.0	2218.0	2043.0	1704.0	2355.0	1698.0	3993.0	1530.0	4502.0	1415.0	2979.0	3506.0	2696.0	4235.0	3531.0	3903.0	1706.0	4037.0	2424.0	4084.0	1540.0	4221.0	1837.0	3522.0	3280.0	3671.0	3654.0	1440.0	3707.0	2026.0	3684.0	1408.0	3662.0	3897.0	3433.0	4491.0	2017.0	3803.0	3155.0	3786.0	2389.0	3261.0	2892.0	3896.0	3756.0	1178.0	3730.0
963.83774 Da 91.91 s	1.53	962.83046	4420.0	1994.0	959.0	768.0	1396.0	801.0	2732.0	0.0	3057.0	698.0	1534.0	2032.0	1469.0	2512.0	2375.0	2609.0	667.0	2753.0	1278.0	2527.0	0.0	2831.0	1199.0	2454.0	1823.0	2492.0	2376.0	748.0	2321.0	1017.0	2268.0	634.0	2501.0	2400.0	2025.0	2943.0	1101.0	2526.0	1977.0	2751.0	1496.0	2178.0	1757.0	2665.0	2795.0	0.0	2468.0
1601.75132 Da 91.92 s	1.53	799.86839	1020.0	2848.0	2535.0	2436.0	3379.0	2395.0	5647.0	2282.0	6108.0	2057.0	3870.0	4474.0	3885.0	5570.0	5069.0	5146.0	2840.0	5013.0	3613.0	5889.0	2155.0	5482.0	2879.0	4940.0	4542.0	4688.0	4939.0	2092.0	5227.0	2890.0	5030.0	2191.0	5127.0	4673.0	4655.0	5601.0	3069.0	5186.0	3942.0	5401.0	3617.0	4416.0	4227.0	5721.0	5304.0	1507.0	4763.0
997.82982 Da 91.93 s	1.53	996.82254	5838.0	2698.0	1789.0	1250.0	1991.0	1048.0	3709.0	1162.0	4365.0	1017.0	2312.0	3011.0	2282.0	3552.0	3674.0	3696.0	1243.0	3865.0	2002.0	3609.0	1029.0	3635.0	1733.0	3395.0	2692.0	3443.0	3533.0	1110.0	3551.0	1791.0	3228.0	1111.0	3626.0	3386.0	2951.0	3871.0	1932.0	3409.0	2558.0	3730.0	2264.0	3056.0	2491.0	3763.0	3414.0	844.0	3360.0
929.84216 Da 91.93 s	1.53	928.83488	8945.0	4981.0	3124.0	2587.0	3939.0	2158.0	6792.0	2005.0	7640.0	2363.0	4510.0	5839.0	4471.0	7028.0	6730.0	6244.0	2512.0	6562.0	3916.0	6316.0	1959.0	6954.0	3347.0	6312.0	5340.0	5713.0	6014.0	2182.0	6292.0	3219.0	6202.0	2133.0	6522.0	6292.0	5812.0	7487.0	3607.0	6701.0	5216.0	6535.0	4082.0	5756.0	4895.0	6853.0	6528.0	1745.0	6391.0
835.88151 Da 91.94 s	1.53	834.87423	0.0	0.0	0.0	0.0	0.0	0.0	1176.0	0.0	0.0	0.0	0.0	0.0	0.0	1111.0	1103.0	0.0	0.0	1210.0	0.0	1178.0	0.0	1417.0	0.0	621.0	0.0	0.0	0.0	0.0	0.0	0.0	0.0	0.0	634.0	1210.0	607.0	1203.0	0.0	0.0	0.0	680.0	0.0	0.0	0.0	0.0	1043.0	0.0	1077.0
861.85454 Da 91.95 s	1.53	860.84726	16422.0	9704.0	6276.0	4949.0	7041.0	4456.0	12290.0	4253.0	12352.0	4266.0	8220.0	10255.0	7608.0	12106.0	10892.0	11652.0	4790.0	12301.0	7013.0	11942.0	4140.0	12682.0	6445.0	11571.0	9837.0	10936.0	11225.0	4190.0	11750.0	6789.0	0.0	4045.0	11512.0	11291.0	10206.0	12857.0	6680.0	11224.0	9460.0	11815.0	7961.0	10795.0	9773.0	0.0	12347.0	3381.0	11214.0
930.84825 Da 91.96 s	1.53	929.84098	0.0	791.0	526.0	0.0	0.0	0.0	1186.0	0.0	1074.0	0.0	661.0	940.0	736.0	1109.0	1050.0	966.0	0.0	1077.0	0.0	1285.0	428.0	1184.0	0.0	1100.0	931.0	1014.0	1102.0	0.0	1068.0	0.0	1062.0	387.0	1223.0	925.0	931.0	1218.0	587.0	1107.0	839.0	1060.0	723.0	1050.0	872.0	1086.0	1107.0	0.0	1095.0
943.85870 Da 91.98 s	1.53	942.85143	303.0	1453.0	1531.0	1372.0	1807.0	1489.0	2536.0	1465.0	2808.0	1273.0	1825.0	2042.0	1973.0	2548.0	2575.0	2534.0	1369.0	2588.0	1772.0	2849.0	1292.0	2900.0	1517.0	2403.0	2127.0	2226.0	2570.0	1280.0	2493.0	1554.0	2432.0	1251.0	2350.0	2506.0	2174.0	2967.0	1532.0	2427.0	1986.0	2214.0	1935.0	2057.0	1982.0	2490.0	2154.0	1020.0	2260.0
1655.72391 Da 91.98 s	1.53	826.85468	11184.0	5893.0	3745.0	2884.0	4295.0	2629.0	8544.0	2356.0	8651.0	2307.0	5049.0	6550.0	5169.0	7710.0	7222.0	7462.0	2875.0	8493.0	4704.0	7839.0	2332.0	7917.0	3494.0	7696.0	6493.0	7390.0	7440.0	2471.0	7851.0	4156.0	6863.0	2290.0	7633.0	7472.0	6866.0	8787.0	4079.0	7837.0	6024.0	8049.0	4932.0	6743.0	6046.0	8137.0	7983.0	2017.0	7338.0
1683.75445 Da 91.99 s	1.53	840.86995	0.0	921.0	1088.0	1187.0	1486.0	1340.0	2373.0	1234.0	2871.0	1183.0	1940.0	2340.0	1668.0	2474.0	2332.0	2436.0	1199.0	2320.0	1659.0	2604.0	1193.0	2747.0	1531.0	2343.0	1837.0	2195.0	2214.0	1118.0	2335.0	1314.0	2056.0	1105.0	2301.0	2227.0	2124.0	2685.0	1380.0	2283.0	1904.0	2139.0	0.0	2077.0	1846.0	2380.0	2149.0	930.0	2035.0
1519.74816 Da 91.99 s	1.53	758.86680	12253.0	6209.0	4079.0	3364.0	4958.0	2924.0	7969.0	2670.0	8509.0	2675.0	5463.0	6608.0	5156.0	8287.0	7333.0	7455.0	3076.0	8145.0	5018.0	8255.0	2631.0	7900.0	3770.0	7790.0	6420.0	7301.0	7094.0	2909.0	7860.0	4537.0	7614.0	2623.0	7955.0	7447.0	6873.0	8471.0	4359.0	7543.0	6156.0	7724.0	4957.0	7429.0	6578.0	8310.0	7990.0	2225.0	7532.0
1819.73131 Da 92.02 s	1.53	908.85838	0.0	582.0	858.0	778.0	971.0	756.0	1660.0	0.0	1898.0	0.0	1309.0	0.0	0.0	1698.0	1708.0	0.0	836.0	1567.0	1137.0	0.0	735.0	1772.0	876.0	1387.0	1207.0	1481.0	1515.0	631.0	1657.0	0.0	1533.0	671.0	1667.0	1517.0	1248.0	1765.0	904.0	1542.0	1118.0	1463.0	1125.0	0.0	1243.0	1683.0	1469.0	635.0	1474.0
725.87971 Da 92.02 s	1.53	724.87244	33481.0	22423.0	18038.0	13836.0	18700.0	12441.0	25904.0	11576.0	26363.0	11352.0	19902.0	22913.0	19956.0	25953.0	24265.0	24888.0	12875.0	25786.0	19381.0	25801.0	11290.0	25693.0	15168.0	24652.0	22781.0	25420.0	25087.0	11759.0	25052.0	16685.0	22904.0	11501.0	24852.0	24704.0	23258.0	27332.0	17238.0	25394.0	22719.0	25954.0	19427.0	23917.0	22504.0	26580.0	26667.0	9740.0	24525.0
793.86717 Da 92.02 s	1.53	792.85989	27601.0	16301.0	11561.0	9160.0	14075.0	8500.0	20522.0	7884.0	21127.0	7623.0	14548.0	17430.0	14479.0	21003.0	18861.0	19195.0	8472.0	20405.0	13500.0	19995.0	7601.0	20336.0	10547.0	19539.0	16867.0	18817.0	19278.0	7811.0	19974.0	11971.0	18809.0	7499.0	19384.0	18841.0	17920.0	21748.0	12479.0	19612.0	16548.0	20012.0	13279.0	18181.0	16412.0	20855.0	19443.0	6927.0	18985.0
1765.75925 Da 92.03 s	1.53	881.87235	0.0	0.0	0.0	468.0	645.0	640.0	929.0	627.0	1094.0	537.0	771.0	800.0	738.0	582.0	790.0	909.0	514.0	816.0	627.0	1066.0	637.0	930.0	700.0	878.0	804.0	811.0	849.0	564.0	853.0	484.0	809.0	0.0	774.0	777.0	707.0	1035.0	511.0	788.0	653.0	682.0	733.0	574.0	896.0	816.0	703.0	0.0	763.0
1547.77847 Da 92.04 s	1.53	772.88196	0.0	992.0	1313.0	1548.0	1706.0	1347.0	2556.0	1511.0	2595.0	1321.0	1872.0	2293.0	1890.0	2305.0	2112.0	2195.0	1483.0	2538.0	1658.0	2629.0	1409.0	2518.0	1418.0	2261.0	2001.0	2065.0	2078.0	1326.0	2226.0	1488.0	2229.0	1380.0	1990.0	2036.0	2178.0	2564.0	1372.0	2096.0	0.0	2145.0	1988.0	1915.0	1983.0	2208.0	2169.0	949.0	1965.0
1697.77128 Da 92.05 s	1.53	847.87836	0.0	296.0	472.0	612.0	823.0	873.0	1077.0	863.0	0.0	675.0	943.0	879.0	902.0	1137.0	1082.0	1160.0	617.0	1008.0	840.0	1195.0	599.0	1164.0	774.0	1074.0	0.0	887.0	986.0	592.0	1084.0	573.0	1013.0	579.0	1023.0	994.0	855.0	1273.0	617.0	977.0	694.0	946.0	996.0	840.0	1006.0	879.0	987.0	501.0	846.0
657.89235 Da 92.05 s	1.53	656.88507	37964.0	27209.0	22324.0	18254.0	24073.0	16469.0	30281.0	15658.0	30449.0	15354.0	24050.0	26791.0	24722.0	29033.0	28545.0	28230.0	17456.0	30821.0	23719.0	31502.0	15646.0	30922.0	21063.0	29839.0	27999.0	28555.0	29324.0	16002.0	29224.0	21579.0	29700.0	16127.0	30429.0	29448.0	27875.0	31267.0	22544.0	28979.0	26003.0	29447.0	24120.0	29102.0	26678.0	30969.0	30599.0	14376.0	30051.0
589.90475 Da 92.05 s	1.53	588.89748	61497.0	47426.0	38880.0	34297.0	40838.0	29826.0	50804.0	29125.0	51200.0	28461.0	43602.0	48290.0	43063.0	51197.0	48478.0	49725.0	31685.0	52300.0	42032.0	51733.0	28836.0	52273.0	35863.0	48908.0	48519.0	51187.0	49612.0	28983.0	51197.0	38048.0	49056.0	28345.0	49644.0	47455.0	46732.0	53495.0	38184.0	49701.0	47328.0	51463.0	41297.0	49018.0	48353.0	52894.0	51519.0	24593.0	48876.0
767.89722 Da 92.10 s	1.54	766.88995	0.0	0.0	0.0	0.0	0.0	0.0	1088.0	0.0	0.0	0.0	0.0	0.0	0.0	1202.0	0.0	0.0	0.0	0.0	0.0	718.0	0.0	1407.0	0.0	591.0	0.0	0.0	0.0	0.0	0.0	0.0	0.0	0.0	584.0	1021.0	0.0	1272.0	0.0	612.0	0.0	0.0	0.0	0.0	0.0	0.0	0.0	0.0	1026.0
875.87063 Da 92.12 s	1.54	874.86335	584.0	2727.0	3064.0	3116.0	3650.0	3074.0	5037.0	3044.0	5354.0	2724.0	3526.0	4069.0	3452.0	4704.0	4383.0	4734.0	2961.0	4660.0	3441.0	4972.0	2497.0	5222.0	2866.0	4624.0	3929.0	4293.0	4447.0	2507.0	4698.0	2870.0	4373.0	2549.0	4810.0	4785.0	4224.0	5589.0	3198.0	4438.0	3664.0	4323.0	3606.0	3908.0	3925.0	4528.0	4257.0	2298.0	4208.0
773.88811 Da 92.27 s	1.54	772.88083	0.0	0.0	0.0	0.0	0.0	0.0	0.0	0.0	0.0	0.0	0.0	0.0	0.0	0.0	0.0	0.0	0.0	0.0	0.0	0.0	0.0	0.0	0.0	0.0	0.0	0.0	0.0	0.0	0.0	0.0	0.0	0.0	0.0	0.0	0.0	0.0	0.0	0.0	1746.0	0.0	0.0	0.0	0.0	0.0	0.0	0.0	0.0
1629.78157 Da 92.27 s	1.54	813.88351	0.0	248.0	524.0	644.0	0.0	822.0	1146.0	888.0	1329.0	769.0	953.0	1053.0	1015.0	573.0	1102.0	1138.0	887.0	1170.0	0.0	1378.0	0.0	1220.0	830.0	995.0	924.0	927.0	966.0	655.0	1016.0	708.0	1077.0	721.0	1101.0	1071.0	922.0	1202.0	773.0	901.0	787.0	948.0	1031.0	847.0	1074.0	923.0	949.0	461.0	899.0
780.89625 Da 92.38 s	1.54	779.88897	0.0	0.0	0.0	0.0	0.0	0.0	1009.0	0.0	0.0	0.0	0.0	0.0	0.0	0.0	0.0	0.0	0.0	0.0	0.0	0.0	0.0	0.0	0.0	0.0	0.0	0.0	0.0	0.0	0.0	0.0	0.0	0.0	0.0	0.0	0.0	1054.0	0.0	0.0	0.0	0.0	0.0	0.0	0.0	0.0	0.0	0.0	0.0
1561.79321 Da 92.42 s	1.54	779.88933	0.0	0.0	429.0	623.0	833.0	739.0	0.0	880.0	1062.0	689.0	937.0	1046.0	897.0	1166.0	988.0	1050.0	848.0	1072.0	950.0	1151.0	678.0	1115.0	810.0	955.0	924.0	786.0	941.0	645.0	958.0	639.0	854.0	627.0	865.0	829.0	810.0	0.0	691.0	855.0	708.0	767.0	1028.0	765.0	1032.0	908.0	863.0	563.0	768.0
741.85322 Da 92.46 s	1.54	740.84594	1362.0	0.0	0.0	0.0	503.0	0.0	0.0	0.0	0.0	0.0	639.0	0.0	650.0	0.0	0.0	0.0	139.0	0.0	671.0	0.0	0.0	0.0	446.0	0.0	0.0	0.0	0.0	0.0	0.0	0.0	0.0	0.0	0.0	0.0	0.0	0.0	524.0	0.0	643.0	0.0	600.0	0.0	0.0	0.0	0.0	0.0	0.0
647.86319 Da 92.49 s	1.54	646.85591	1338.0	1319.0	924.0	854.0	933.0	672.0	0.0	0.0	0.0	0.0	655.0	655.0	707.0	0.0	530.0	0.0	0.0	693.0	743.0	0.0	642.0	0.0	814.0	0.0	701.0	0.0	0.0	0.0	0.0	749.0	0.0	0.0	0.0	0.0	685.0	0.0	728.0	0.0	670.0	589.0	671.0	610.0	807.0	0.0	545.0	0.0	0.0
715.84731 Da 92.49 s	1.54	714.84004	1119.0	1011.0	0.0	0.0	703.0	0.0	0.0	0.0	0.0	0.0	524.0	0.0	0.0	0.0	0.0	0.0	0.0	0.0	0.0	0.0	0.0	381.0	0.0	0.0	386.0	0.0	0.0	0.0	0.0	0.0	0.0	0.0	0.0	0.0	0.0	0.0	0.0	0.0	386.0	0.0	0.0	0.0	539.0	0.0	0.0	0.0	0.0
673.86826 Da 92.49 s	1.54	672.86098	1403.0	1348.0	0.0	0.0	600.0	0.0	0.0	0.0	0.0	0.0	800.0	0.0	845.0	0.0	0.0	0.0	0.0	0.0	810.0	0.0	0.0	0.0	666.0	0.0	0.0	0.0	0.0	0.0	0.0	569.0	0.0	0.0	0.0	0.0	0.0	0.0	622.0	0.0	761.0	0.0	844.0	0.0	901.0	0.0	0.0	0.0	0.0
834.86860 Da 92.49 s	1.54	833.86133	0.0	2640.0	0.0	0.0	0.0	0.0	0.0	0.0	0.0	0.0	0.0	0.0	0.0	0.0	0.0	0.0	0.0	0.0	0.0	0.0	0.0	0.0	0.0	0.0	0.0	0.0	0.0	0.0	0.0	0.0	0.0	0.0	0.0	0.0	0.0	0.0	0.0	0.0	0.0	0.0	0.0	0.0	0.0	0.0	0.0	0.0	0.0
415.32865 Da 92.56 s	1.54	414.32138	2158.0	3577.0	3782.0	3639.0	4016.0	3658.0	4231.0	3681.0	3863.0	3703.0	3912.0	4186.0	3992.0	4123.0	4007.0	4277.0	3882.0	4394.0	3738.0	4513.0	3682.0	4575.0	3737.0	4232.0	3990.0	4152.0	4093.0	3609.0	4111.0	3905.0	4210.0	3605.0	4359.0	4132.0	4089.0	4119.0	3565.0	4029.0	3965.0	3781.0	4375.0	3442.0	4655.0	4140.0	3836.0	2898.0	3724.0
404.31233 Da 92.56 s	1.54	403.30506	151.0	1451.0	1303.0	0.0	0.0	312.0	0.0	1366.0	0.0	0.0	0.0	0.0	425.0	1498.0	0.0	0.0	976.0	956.0	808.0	0.0	881.0	313.0	675.0	914.0	776.0	352.0	972.0	836.0	803.0	877.0	837.0	975.0	363.0	278.0	313.0	336.0	301.0	376.0	376.0	280.0	328.0	350.0	349.0	384.0	309.0	266.0	260.0
422.19288 Da 92.58 s	1.54	421.18560	955.0	1584.0	1425.0	1350.0	1483.0	1439.0	1584.0	1269.0	1733.0	1486.0	1534.0	1525.0	1552.0	1539.0	1705.0	1654.0	1476.0	1742.0	1470.0	1619.0	1499.0	1671.0	1453.0	1560.0	1386.0	1558.0	1565.0	1466.0	1550.0	1575.0	1465.0	1342.0	1674.0	1500.0	1444.0	1456.0	1507.0	1414.0	1603.0	1500.0	1909.0	1550.0	1828.0	1732.0	1510.0	1139.0	1455.0
383.33888 Da 92.61 s	1.54	382.33160	935.0	4932.0	4990.0	4840.0	4669.0	4683.0	5042.0	4906.0	5238.0	4855.0	4789.0	4849.0	5341.0	5106.0	5193.0	5168.0	4652.0	4823.0	4468.0	5129.0	4838.0	5511.0	4188.0	4422.0	4360.0	5192.0	5022.0	4740.0	5044.0	4885.0	4538.0	4498.0	5094.0	4064.0	3907.0	4346.0	3491.0	3788.0	4555.0	3749.0	5482.0	3830.0	5555.0	5178.0	3984.0	3392.0	3717.0
841.87654 Da 92.62 s	1.54	840.86926	0.0	0.0	0.0	0.0	0.0	0.0	0.0	0.0	0.0	0.0	0.0	0.0	0.0	0.0	0.0	0.0	0.0	0.0	0.0	0.0	0.0	0.0	0.0	0.0	0.0	0.0	0.0	0.0	0.0	0.0	0.0	0.0	0.0	0.0	0.0	0.0	0.0	0.0	0.0	0.0	1694.0	0.0	0.0	0.0	0.0	0.0	0.0
431.32389 Da 92.63 s	1.54	430.31661	775.0	1285.0	1225.0	1289.0	1410.0	1188.0	1622.0	1378.0	1358.0	1369.0	1377.0	1460.0	1475.0	1354.0	1428.0	1577.0	1559.0	1423.0	1401.0	1430.0	1284.0	1549.0	1263.0	1430.0	1531.0	1511.0	1444.0	1210.0	1477.0	1487.0	1543.0	1421.0	1590.0	1504.0	1379.0	1402.0	1199.0	1345.0	1421.0	1299.0	1689.0	1150.0	1508.0	1297.0	1320.0	1003.0	1372.0
376.28115 Da 92.63 s	1.54	375.27388	141.0	1405.0	1215.0	1266.0	1398.0	315.0	1210.0	1310.0	1563.0	1410.0	1327.0	1523.0	334.0	1480.0	1336.0	1428.0	1018.0	918.0	822.0	1056.0	762.0	0.0	488.0	868.0	811.0	317.0	849.0	880.0	848.0	717.0	836.0	935.0	293.0	286.0	0.0	290.0	226.0	263.0	0.0	219.0	269.0	0.0	334.0	0.0	310.0	241.0	236.0
957.86796 Da 92.65 s	1.54	956.86069	0.0	310.0	0.0	675.0	0.0	0.0	961.0	847.0	966.0	660.0	0.0	808.0	0.0	888.0	960.0	1065.0	722.0	897.0	783.0	937.0	666.0	1045.0	604.0	841.0	888.0	891.0	945.0	641.0	889.0	711.0	784.0	571.0	861.0	756.0	687.0	928.0	0.0	675.0	697.0	714.0	0.0	757.0	874.0	818.0	835.0	0.0	709.0
808.62404 Da 92.67 s	1.54	403.30474	0.0	0.0	0.0	1214.0	1122.0	0.0	1077.0	0.0	1489.0	1362.0	1313.0	1461.0	0.0	0.0	1294.0	1250.0	0.0	0.0	0.0	1127.0	0.0	0.0	0.0	0.0	0.0	0.0	0.0	0.0	0.0	0.0	0.0	0.0	0.0	0.0	0.0	0.0	0.0	0.0	0.0	0.0	0.0	0.0	0.0	0.0	0.0	0.0	0.0
551.90810 Da 92.67 s	1.54	550.90083	379.0	828.0	710.0	645.0	696.0	756.0	677.0	720.0	545.0	636.0	689.0	640.0	715.0	651.0	0.0	697.0	826.0	626.0	778.0	716.0	755.0	766.0	1000.0	696.0	694.0	729.0	748.0	766.0	0.0	767.0	692.0	0.0	754.0	668.0	760.0	719.0	834.0	819.0	764.0	753.0	695.0	703.0	0.0	610.0	629.0	735.0	704.0
443.90009 Da 92.68 s	1.54	442.89281	1752.0	1867.0	1438.0	1227.0	1551.0	1154.0	1192.0	1163.0	992.0	1102.0	1155.0	1139.0	1142.0	928.0	953.0	1030.0	1184.0	958.0	1296.0	864.0	1055.0	959.0	1306.0	1012.0	1134.0	1093.0	1144.0	1072.0	1036.0	1474.0	1040.0	1193.0	1016.0	1010.0	979.0	980.0	1440.0	1177.0	1209.0	1064.0	1273.0	1050.0	1148.0	915.0	990.0	1339.0	1166.0
579.87505 Da 92.78 s	1.55	578.86777	1903.0	1944.0	1189.0	1040.0	1321.0	1037.0	893.0	1010.0	783.0	886.0	1159.0	876.0	1014.0	839.0	0.0	823.0	982.0	855.0	1126.0	842.0	937.0	824.0	1126.0	854.0	1021.0	791.0	785.0	775.0	840.0	1202.0	834.0	1013.0	866.0	839.0	944.0	895.0	1173.0	885.0	1132.0	837.0	989.0	846.0	1013.0	855.0	782.0	1074.0	819.0
1075.85908 Da 92.79 s	1.55	536.92226	0.0	0.0	0.0	0.0	0.0	0.0	554.0	0.0	566.0	0.0	0.0	0.0	0.0	533.0	498.0	0.0	0.0	1000.0	0.0	949.0	0.0	0.0	0.0	513.0	0.0	0.0	475.0	0.0	603.0	0.0	0.0	0.0	593.0	551.0	0.0	0.0	0.0	491.0	0.0	517.0	0.0	571.0	0.0	432.0	490.0	0.0	548.0
593.88925 Da 92.80 s	1.55	592.88198	301.0	874.0	754.0	794.0	1079.0	752.0	866.0	713.0	907.0	878.0	1028.0	911.0	1026.0	870.0	980.0	799.0	899.0	773.0	871.0	894.0	814.0	825.0	882.0	778.0	979.0	951.0	893.0	738.0	871.0	1023.0	864.0	746.0	848.0	904.0	864.0	975.0	1074.0	1021.0	881.0	1002.0	955.0	854.0	856.0	807.0	931.0	875.0	844.0
511.88789 Da 92.84 s	1.55	510.88061	1928.0	1868.0	1340.0	1294.0	1305.0	1132.0	1114.0	1094.0	1036.0	955.0	1170.0	912.0	1076.0	912.0	921.0	929.0	1184.0	1026.0	1269.0	975.0	1072.0	1013.0	1241.0	916.0	1057.0	845.0	1121.0	1028.0	991.0	1263.0	1125.0	1169.0	1002.0	951.0	1075.0	1082.0	1357.0	1044.0	1174.0	1103.0	1208.0	1130.0	1113.0	928.0	880.0	1143.0	889.0
835.90335 Da 92.84 s	1.55	834.89607	0.0	0.0	0.0	0.0	1280.0	1259.0	1534.0	1170.0	1706.0	0.0	1408.0	1577.0	1514.0	1609.0	1653.0	1711.0	1396.0	1610.0	1525.0	1888.0	1299.0	1727.0	1400.0	1712.0	1546.0	1643.0	1526.0	0.0	1575.0	1331.0	1169.0	1279.0	1677.0	1551.0	0.0	1393.0	1129.0	1476.0	1212.0	1342.0	1799.0	1353.0	1726.0	0.0	1295.0	959.0	1301.0
238.15490 Da 92.85 s	1.55	237.14763	4060.0	6181.0	5998.0	6235.0	6441.0	5963.0	6770.0	5831.0	6689.0	6361.0	6431.0	6397.0	6841.0	6658.0	6597.0	6223.0	6337.0	6536.0	6428.0	6909.0	6043.0	6604.0	6156.0	6067.0	6009.0	6379.0	5839.0	5750.0	6416.0	6032.0	5873.0	5870.0	6309.0	5347.0	5414.0	5029.0	5107.0	5235.0	6268.0	5179.0	6661.0	5339.0	7113.0	6212.0	5273.0	4613.0	5309.0
481.96039 Da 92.85 s	1.55	480.95311	180.0	1523.0	2617.0	3565.0	4424.0	4632.0	5270.0	4931.0	5644.0	5564.0	6065.0	6139.0	6062.0	6222.0	6456.0	6401.0	6307.0	6158.0	6279.0	6630.0	5766.0	6376.0	5997.0	6566.0	6309.0	6074.0	6059.0	5805.0	6137.0	5783.0	6505.0	5691.0	6225.0	5948.0	5510.0	5755.0	5384.0	5566.0	5726.0	5397.0	5918.0	5079.0	5942.0	5258.0	5053.0	4569.0	5486.0
525.90050 Da 92.85 s	1.55	524.89322	285.0	726.0	841.0	726.0	976.0	823.0	757.0	832.0	921.0	857.0	917.0	859.0	978.0	871.0	969.0	916.0	954.0	959.0	924.0	790.0	817.0	897.0	1064.0	840.0	1020.0	819.0	968.0	839.0	996.0	1050.0	898.0	831.0	0.0	858.0	900.0	902.0	986.0	931.0	930.0	920.0	902.0	850.0	861.0	770.0	878.0	845.0	738.0
631.95063 Da 92.88 s	1.55	630.94335	0.0	288.0	726.0	1169.0	1681.0	1893.0	2075.0	2406.0	2387.0	2380.0	2480.0	2894.0	2720.0	2820.0	2776.0	3141.0	3039.0	2927.0	2790.0	2782.0	2517.0	2683.0	2405.0	3036.0	2897.0	2922.0	2729.0	2513.0	2858.0	2598.0	2740.0	2477.0	2853.0	2754.0	2622.0	2530.0	2403.0	2705.0	2477.0	2387.0	2991.0	2235.0	2648.0	2452.0	2416.0	1976.0	2310.0
699.93428 Da 92.88 s	1.55	698.92701	0.0	0.0	706.0	1130.0	1356.0	1402.0	1655.0	1846.0	2122.0	1983.0	2191.0	2218.0	2352.0	2209.0	2373.0	2393.0	2249.0	2278.0	2311.0	2259.0	1879.0	2427.0	1856.0	2042.0	2190.0	2132.0	2122.0	1933.0	2156.0	1905.0	1935.0	1708.0	1974.0	1886.0	1938.0	1907.0	1788.0	1887.0	1929.0	1913.0	2394.0	1991.0	2361.0	2130.0	1950.0	0.0	1588.0
563.96366 Da 92.92 s	1.55	562.95638	0.0	0.0	569.0	827.0	1282.0	1397.0	1390.0	1664.0	1829.0	1977.0	2301.0	2322.0	2332.0	2303.0	2261.0	2383.0	2068.0	2266.0	2101.0	2300.0	2067.0	2389.0	2159.0	2245.0	2289.0	2365.0	2245.0	2154.0	2200.0	2179.0	2078.0	1840.0	2164.0	1925.0	1948.0	2027.0	1671.0	1915.0	1980.0	1833.0	2457.0	1990.0	2290.0	2107.0	1844.0	1500.0	1534.0
767.91789 Da 92.93 s	1.55	766.91061	0.0	0.0	0.0	0.0	1635.0	1466.0	1738.0	1609.0	1982.0	1838.0	1926.0	2165.0	1997.0	2063.0	2075.0	2238.0	1951.0	2340.0	2087.0	2219.0	1869.0	2050.0	1783.0	2199.0	1912.0	2021.0	2018.0	1751.0	2068.0	1770.0	2175.0	1617.0	2062.0	1906.0	1932.0	1929.0	1683.0	1963.0	1766.0	1748.0	2073.0	1594.0	2018.0	1722.0	1576.0	1318.0	1717.0
889.88527 Da 92.95 s	1.55	888.87800	0.0	623.0	976.0	1080.0	1413.0	1292.0	1769.0	1349.0	1817.0	1328.0	1529.0	1596.0	1480.0	1652.0	1588.0	1810.0	1369.0	1671.0	1360.0	1717.0	1428.0	1851.0	1335.0	1571.0	1467.0	1601.0	1476.0	1204.0	1465.0	1120.0	1697.0	1237.0	1683.0	1446.0	1540.0	1532.0	1103.0	1331.0	1219.0	1336.0	1638.0	307.0	1644.0	1576.0	1360.0	902.0	1349.0
605.91279 Da 92.96 s	1.55	604.90551	0.0	0.0	0.0	0.0	0.0	0.0	865.0	0.0	1073.0	0.0	0.0	0.0	0.0	0.0	0.0	0.0	0.0	1016.0	0.0	1076.0	0.0	691.0	0.0	966.0	0.0	0.0	1092.0	0.0	731.0	0.0	987.0	0.0	1024.0	0.0	924.0	0.0	0.0	0.0	0.0	949.0	0.0	1105.0	0.0	1000.0	0.0	0.0	0.0
413.97308 Da 93.00 s	1.55	412.96581	0.0	1003.0	1853.0	2424.0	3100.0	3038.0	3606.0	3826.0	4040.0	4055.0	4297.0	4371.0	4157.0	4252.0	4726.0	4940.0	4125.0	4335.0	4456.0	4586.0	4234.0	4652.0	4464.0	4118.0	4346.0	4813.0	4882.0	4583.0	4817.0	5056.0	4464.0	3907.0	4380.0	4065.0	3970.0	4143.0	4029.0	4191.0	4058.0	3927.0	4601.0	3697.0	4113.0	3872.0	3774.0	3346.0	3707.0
495.97662 Da 93.06 s	1.55	494.96934	0.0	0.0	425.0	630.0	889.0	999.0	1069.0	1255.0	1365.0	1504.0	1519.0	1514.0	1645.0	1544.0	1488.0	1684.0	1876.0	1679.0	1604.0	1713.0	1686.0	1758.0	1660.0	1773.0	1581.0	1723.0	1548.0	1495.0	1672.0	1763.0	1831.0	1492.0	1445.0	1527.0	1433.0	1489.0	1410.0	1444.0	1360.0	1434.0	1991.0	1379.0	1830.0	1249.0	1194.0	1118.0	1272.0
265.93983 Da 93.50 s	1.56	264.93255	1697.0	1243.0	873.0	740.0	761.0	780.0	633.0	697.0	543.0	688.0	657.0	564.0	560.0	494.0	515.0	655.0	707.0	570.0	694.0	586.0	613.0	570.0	667.0	529.0	587.0	607.0	563.0	652.0	674.0	702.0	449.0	602.0	602.0	565.0	582.0	563.0	631.0	552.0	598.0	535.0	431.0	520.0	477.0	535.0	630.0	693.0	706.0
333.92768 Da 93.50 s	1.56	332.92041	1592.0	1462.0	839.0	823.0	901.0	759.0	657.0	717.0	638.0	702.0	757.0	652.0	0.0	560.0	524.0	495.0	795.0	671.0	806.0	507.0	686.0	0.0	790.0	0.0	0.0	582.0	581.0	698.0	557.0	856.0	582.0	584.0	556.0	612.0	607.0	561.0	798.0	523.0	550.0	602.0	675.0	649.0	595.0	567.0	651.0	596.0	603.0
401.91664 Da 93.50 s	1.56	400.90937	1224.0	1159.0	779.0	0.0	639.0	619.0	482.0	574.0	0.0	489.0	0.0	0.0	0.0	357.0	457.0	0.0	677.0	0.0	674.0	0.0	456.0	0.0	755.0	0.0	0.0	0.0	421.0	0.0	0.0	840.0	0.0	520.0	498.0	0.0	495.0	0.0	830.0	0.0	0.0	491.0	594.0	0.0	0.0	0.0	483.0	624.0	0.0
345.98609 Da 93.60 s	1.56	344.97881	246.0	1126.0	2155.0	2556.0	3107.0	3446.0	3545.0	3939.0	4148.0	4302.0	4152.0	4515.0	4863.0	4488.0	4673.0	5058.0	4983.0	4754.0	4613.0	4734.0	4641.0	4602.0	4688.0	4603.0	4727.0	4941.0	4482.0	4850.0	5132.0	4770.0	4995.0	4420.0	4619.0	4723.0	4506.0	4451.0	4220.0	4467.0	4486.0	4348.0	5815.0	4215.0	5433.0	4157.0	3999.0	3858.0	4085.0
389.92740 Da 93.67 s	1.56	388.92012	250.0	722.0	736.0	791.0	862.0	833.0	788.0	874.0	730.0	798.0	914.0	949.0	861.0	732.0	823.0	971.0	903.0	951.0	873.0	795.0	807.0	778.0	1002.0	800.0	787.0	818.0	926.0	904.0	875.0	195.0	914.0	847.0	785.0	874.0	783.0	695.0	967.0	716.0	863.0	839.0	1122.0	843.0	950.0	906.0	818.0	759.0	814.0
427.98892 Da 93.69 s	1.56	426.98164	0.0	0.0	342.0	558.0	504.0	806.0	669.0	816.0	981.0	1014.0	940.0	1131.0	1005.0	992.0	1061.0	1129.0	1184.0	1014.0	1118.0	1142.0	1032.0	1133.0	992.0	1209.0	1058.0	1068.0	971.0	1068.0	1037.0	1118.0	1275.0	994.0	1099.0	1010.0	936.0	961.0	934.0	952.0	1017.0	949.0	1240.0	920.0	1332.0	1023.0	787.0	792.0	837.0
253.95234 Da 93.78 s	1.56	252.94506	179.0	840.0	1028.0	1055.0	1277.0	1318.0	1383.0	1447.0	1366.0	1463.0	1427.0	1267.0	1496.0	1473.0	1613.0	1402.0	1606.0	1575.0	1498.0	1356.0	1322.0	1432.0	1352.0	1479.0	1515.0	1465.0	1345.0	1629.0	1471.0	1496.0	1372.0	1386.0	1555.0	1416.0	1354.0	1354.0	1477.0	1352.0	1548.0	1368.0	1604.0	1316.0	1685.0	1353.0	1354.0	1325.0	1280.0
360.00106 Da 93.82 s	1.56	358.99378	0.0	254.0	465.0	493.0	781.0	755.0	836.0	1203.0	1013.0	1236.0	1220.0	1192.0	1210.0	1257.0	1323.0	1589.0	1422.0	1210.0	1275.0	1319.0	1222.0	1424.0	1208.0	1311.0	1298.0	1480.0	1507.0	1464.0	1406.0	1369.0	1387.0	1230.0	1477.0	1288.0	1284.0	1220.0	1277.0	1058.0	1324.0	1242.0	1495.0	1184.0	1387.0	1134.0	1201.0	1202.0	1246.0
277.99750 Da 93.88 s	1.56	276.99023	266.0	1054.0	1831.0	2328.0	2823.0	3364.0	3204.0	3896.0	3856.0	4027.0	4303.0	4555.0	4315.0	4114.0	4454.0	4183.0	4650.0	4397.0	4321.0	4528.0	4603.0	4236.0	4206.0	4580.0	4510.0	4428.0	4444.0	4530.0	4497.0	4521.0	4789.0	4385.0	4481.0	4204.0	4279.0	4297.0	4214.0	4231.0	4092.0	3977.0	5169.0	3844.0	4818.0	3827.0	3846.0	4197.0	3993.0
292.01348 Da 93.89 s	1.56	291.00621	0.0	206.0	275.0	401.0	692.0	970.0	823.0	931.0	1004.0	1184.0	1102.0	1180.0	1280.0	1151.0	1161.0	1133.0	1336.0	1254.0	1274.0	1139.0	1183.0	1226.0	1189.0	1257.0	1225.0	1257.0	1324.0	1240.0	1366.0	1344.0	1297.0	1272.0	1215.0	1259.0	1467.0	1195.0	1266.0	1281.0	1197.0	1188.0	1378.0	1262.0	1400.0	1353.0	1182.0	1248.0	1084.0
210.01032 Da 93.91 s	1.57	209.00305	202.0	449.0	921.0	1157.0	1321.0	1494.0	1480.0	1754.0	1585.0	1724.0	1893.0	1851.0	1905.0	1901.0	1960.0	1946.0	2008.0	1851.0	2121.0	2212.0	2026.0	2092.0	2122.0	2039.0	2087.0	1708.0	2100.0	2141.0	2245.0	2103.0	2143.0	2194.0	2281.0	2071.0	2072.0	1884.0	2065.0	1960.0	2025.0	1906.0	2088.0	1995.0	1904.0	1887.0	1756.0	2080.0	1974.0
103.96326 Da 93.91 s	1.57	102.95598	3809.0	3796.0	3939.0	3901.0	3809.0	4043.0	3631.0	3763.0	3576.0	3753.0	3635.0	3348.0	3666.0	3551.0	3442.0	3703.0	3935.0	3355.0	3794.0	3622.0	3861.0	3720.0	3727.0	3484.0	3992.0	3656.0	3890.0	4016.0	3668.0	3956.0	3927.0	3593.0	3573.0	3660.0	3823.0	3555.0	3698.0	3752.0	3769.0	3799.0	3532.0	3497.0	3517.0	3755.0	3781.0	3823.0	3821.0
171.95142 Da 93.95 s	1.57	170.94414	1364.0	1480.0	1305.0	1321.0	1235.0	1259.0	1182.0	1405.0	1235.0	1063.0	1212.0	1129.0	1099.0	977.0	1074.0	1183.0	1330.0	966.0	1011.0	1062.0	1156.0	986.0	1055.0	1144.0	1186.0	1282.0	1197.0	1213.0	1132.0	1178.0	1159.0	1162.0	1129.0	1030.0	1098.0	1192.0	1191.0	1181.0	1166.0	1129.0	1212.0	955.0	1063.0	1076.0	1037.0	1201.0	1128.0
321.94097 Da 93.98 s	1.57	320.93369	327.0	927.0	1033.0	1281.0	1421.0	1318.0	1567.0	1462.0	1632.0	1582.0	1565.0	1470.0	1554.0	1529.0	1517.0	1708.0	1608.0	1527.0	1575.0	1550.0	1592.0	1560.0	1442.0	1403.0	1574.0	1506.0	1489.0	1590.0	1611.0	1565.0	1542.0	1603.0	1582.0	1279.0	1385.0	1398.0	1501.0	1377.0	1388.0	1388.0	1697.0	1356.0	1578.0	1605.0	1341.0	1421.0	1404.0
198.04857 Da 94.19 s	1.57	197.04130	0.0	199.0	171.0	231.0	0.0	0.0	229.0	192.0	157.0	216.0	129.0	158.0	0.0	0.0	0.0	0.0	256.0	243.0	244.0	0.0	153.0	0.0	335.0	246.0	244.0	0.0	263.0	0.0	186.0	190.0	241.0	219.0	0.0	3062.0	2882.0	2831.0	2363.0	2673.0	0.0	2744.0	0.0	2365.0	0.0	0.0	2873.0	2216.0	2732.0
117.98005 Da 94.96 s	1.58	116.97277	0.0	687.0	710.0	996.0	1066.0	1192.0	1101.0	1303.0	1305.0	1323.0	1272.0	1339.0	1414.0	1279.0	1232.0	1428.0	1615.0	1452.0	1642.0	1510.0	1635.0	1515.0	1636.0	1619.0	1522.0	1545.0	1535.0	1596.0	1590.0	1757.0	1651.0	1600.0	1635.0	1455.0	1481.0	1304.0	1447.0	1471.0	1550.0	1184.0	1672.0	1393.0	1683.0	1783.0	1358.0	1445.0	1359.0
212.06482 Da 95.19 s	1.59	211.05755	0.0	0.0	0.0	0.0	0.0	0.0	0.0	0.0	108.0	0.0	128.0	0.0	0.0	0.0	0.0	0.0	203.0	188.0	175.0	167.0	174.0	0.0	204.0	192.0	0.0	0.0	159.0	168.0	195.0	188.0	213.0	150.0	0.0	1308.0	1469.0	1262.0	1248.0	1148.0	0.0	1252.0	0.0	1100.0	0.0	0.0	1343.0	1136.0	1223.0
360.22746 Da 95.90 s	1.60	359.22019	0.0	0.0	0.0	0.0	0.0	0.0	0.0	0.0	0.0	0.0	0.0	0.0	0.0	0.0	0.0	0.0	0.0	0.0	0.0	0.0	0.0	0.0	845.0	382.0	712.0	0.0	871.0	611.0	550.0	526.0	1001.0	812.0	0.0	0.0	0.0	0.0	0.0	0.0	0.0	0.0	0.0	0.0	0.0	0.0	0.0	0.0	0.0
333.08967 Da 96.21 s	1.60	332.08239	5315.0	3853.0	2762.0	2284.0	1892.0	1585.0	1553.0	1346.0	1279.0	1183.0	1063.0	1046.0	791.0	831.0	955.0	778.0	846.0	766.0	797.0	859.0	795.0	755.0	695.0	710.0	689.0	652.0	643.0	727.0	579.0	702.0	635.0	625.0	553.0	0.0	0.0	0.0	0.0	0.0	542.0	0.0	384.0	0.0	381.0	529.0	0.0	0.0	0.0
129.96681 Da 96.43 s	1.61	128.95954	7529.0	3104.0	1633.0	1407.0	1159.0	1122.0	948.0	859.0	927.0	813.0	669.0	713.0	622.0	705.0	619.0	669.0	595.0	616.0	556.0	580.0	618.0	724.0	567.0	537.0	519.0	0.0	595.0	595.0	514.0	542.0	519.0	584.0	477.0	432.0	550.0	595.0	597.0	542.0	508.0	437.0	296.0	541.0	377.0	474.0	505.0	447.0	427.0
143.98373 Da 98.84 s	1.65	142.97646	0.0	6182.0	5039.0	4873.0	4596.0	4447.0	4365.0	4148.0	3829.0	3449.0	3762.0	3482.0	3580.0	3480.0	3514.0	3450.0	3704.0	3690.0	3524.0	3641.0	3423.0	3455.0	3321.0	3469.0	3265.0	3159.0	3324.0	3261.0	3080.0	3114.0	3088.0	2828.0	3046.0	2702.0	2490.0	2798.0	2669.0	2603.0	2910.0	2656.0	2409.0	2577.0	2489.0	2972.0	2616.0	2596.0	2762.0
165.04521 Da 99.08 s	1.65	164.03794	0.0	820.0	654.0	835.0	1007.0	0.0	1216.0	1186.0	706.0	0.0	642.0	761.0	0.0	702.0	752.0	810.0	237.0	164.0	155.0	139.0	132.0	0.0	140.0	470.0	121.0	0.0	524.0	134.0	0.0	122.0	132.0	148.0	0.0	1501.0	1713.0	1604.0	2351.0	2116.0	0.0	1898.0	0.0	1137.0	0.0	0.0	1125.0	693.0	1105.0
119.93842 Da 99.56 s	1.66	118.93114	5298.0	3008.0	2078.0	1780.0	1625.0	1583.0	1683.0	1386.0	1339.0	1322.0	1251.0	1349.0	1275.0	1305.0	1312.0	1147.0	1063.0	1103.0	1209.0	1224.0	1062.0	1301.0	998.0	1081.0	1049.0	1061.0	1044.0	994.0	1028.0	965.0	904.0	904.0	977.0	799.0	776.0	901.0	837.0	891.0	928.0	727.0	875.0	811.0	979.0	1064.0	831.0	747.0	851.0
167.06091 Da 102.74 s	1.71	166.05363	829.0	1024.0	901.0	924.0	845.0	743.0	790.0	712.0	777.0	751.0	676.0	686.0	600.0	650.0	630.0	684.0	650.0	650.0	670.0	610.0	672.0	630.0	637.0	627.0	672.0	526.0	693.0	597.0	610.0	666.0	557.0	620.0	452.0	0.0	0.0	948.0	0.0	0.0	463.0	0.0	403.0	0.0	0.0	429.0	0.0	0.0	0.0
136.92949 Da 106.48 s	1.77	135.92222	220.0	435.0	455.0	462.0	516.0	239.0	548.0	456.0	498.0	450.0	473.0	573.0	0.0	551.0	507.0	484.0	438.0	442.0	493.0	442.0	432.0	278.0	507.0	530.0	551.0	0.0	501.0	525.0	474.0	484.0	501.0	465.0	193.0	1022.0	1131.0	986.0	993.0	981.0	176.0	1024.0	229.0	905.0	193.0	236.0	886.0	896.0	983.0
159.91942 Da 107.92 s	1.80	158.91214	1046.0	608.0	855.0	835.0	934.0	855.0	1050.0	987.0	1049.0	1085.0	1178.0	1033.0	828.0	1048.0	973.0	922.0	1054.0	1074.0	1191.0	1213.0	1177.0	1129.0	1124.0	1178.0	1071.0	1208.0	1164.0	1150.0	1240.0	1242.0	1257.0	1137.0	1079.0	1047.0	1102.0	1124.0	1062.0	1014.0	975.0	951.0	835.0	948.0	876.0	974.0	886.0	966.0	1096.0
284.26963 Da 108.10 s	1.80	283.26235	2795.0	4157.0	4470.0	4507.0	5212.0	5172.0	5518.0	5298.0	5493.0	5501.0	5392.0	5409.0	4797.0	5230.0	5264.0	5614.0	18039.0	18724.0	20508.0	19659.0	18449.0	17304.0	20255.0	19602.0	19893.0	17161.0	22274.0	18971.0	20673.0	21125.0	18495.0	22155.0	18629.0	9947.0	8424.0	7121.0	6885.0	6870.0	15758.0	6839.0	2873.0	6620.0	2757.0	14898.0	7578.0	6314.0	9657.0
666.17691 Da 108.70 s	1.81	332.08118	0.0	0.0	0.0	1039.0	887.0	0.0	988.0	869.0	757.0	485.0	0.0	480.0	0.0	0.0	386.0	0.0	354.0	367.0	383.0	367.0	307.0	318.0	393.0	304.0	329.0	0.0	323.0	281.0	0.0	277.0	315.0	260.0	0.0	341.0	0.0	0.0	0.0	0.0	257.0	393.0	294.0	262.0	0.0	0.0	338.0	318.0	0.0
206.16563 Da 108.80 s	1.81	205.15835	314.0	558.0	681.0	645.0	673.0	706.0	686.0	649.0	794.0	743.0	795.0	743.0	787.0	796.0	800.0	773.0	985.0	1028.0	1081.0	1099.0	1167.0	1080.0	928.0	915.0	991.0	931.0	1083.0	1055.0	1066.0	1096.0	907.0	1010.0	954.0	686.0	734.0	682.0	671.0	637.0	967.0	630.0	568.0	692.0	567.0	904.0	631.0	616.0	730.0
714.22490 Da 108.87 s	1.81	356.10517	0.0	268.0	0.0	276.0	305.0	0.0	359.0	338.0	319.0	316.0	330.0	359.0	0.0	331.0	337.0	317.0	484.0	398.0	416.0	326.0	351.0	0.0	619.0	574.0	427.0	0.0	449.0	440.0	483.0	394.0	471.0	385.0	0.0	1159.0	1083.0	1213.0	1315.0	1183.0	0.0	1217.0	0.0	1201.0	0.0	0.0	1285.0	861.0	1255.0
594.17939 Da 108.88 s	1.81	296.08242	0.0	556.0	584.0	752.0	715.0	0.0	932.0	862.0	763.0	822.0	748.0	841.0	0.0	852.0	817.0	871.0	988.0	934.0	849.0	948.0	727.0	0.0	1387.0	1069.0	1136.0	0.0	1039.0	916.0	1023.0	938.0	1156.0	930.0	0.0	2911.0	2666.0	3094.0	3207.0	3074.0	0.0	3039.0	0.0	2666.0	0.0	0.0	3012.0	2072.0	2954.0
484.17989 Da 108.90 s	1.81	241.08267	0.0	0.0	0.0	0.0	3030.0	0.0	0.0	0.0	0.0	0.0	0.0	2999.0	0.0	0.0	0.0	0.0	0.0	0.0	0.0	0.0	0.0	0.0	0.0	0.0	0.0	0.0	0.0	0.0	0.0	0.0	3466.0	0.0	0.0	0.0	3474.0	0.0	3528.0	4973.0	0.0	3413.0	0.0	0.0	0.0	0.0	0.0	0.0	4723.0
572.30166 Da 108.91 s	1.82	285.14355	0.0	0.0	0.0	0.0	0.0	0.0	0.0	0.0	0.0	0.0	0.0	0.0	0.0	0.0	0.0	0.0	0.0	0.0	0.0	0.0	0.0	0.0	0.0	0.0	0.0	0.0	0.0	0.0	0.0	0.0	0.0	0.0	0.0	0.0	0.0	0.0	0.0	0.0	0.0	0.0	0.0	0.0	0.0	0.0	0.0	0.0	3174.0
270.25264 Da 108.96 s	1.82	269.24536	474.0	730.0	785.0	889.0	743.0	739.0	837.0	862.0	894.0	900.0	943.0	970.0	802.0	934.0	827.0	920.0	2555.0	2631.0	2933.0	2882.0	2889.0	2786.0	2859.0	2698.0	2686.0	2452.0	2747.0	2541.0	2918.0	2658.0	2531.0	2627.0	2549.0	1569.0	1442.0	1075.0	1157.0	986.0	2453.0	1069.0	454.0	1122.0	463.0	2295.0	1219.0	901.0	1611.0
354.21454 Da 109.03 s	1.82	353.20726	414.0	650.0	715.0	751.0	897.0	866.0	976.0	904.0	969.0	1076.0	998.0	968.0	856.0	957.0	925.0	1047.0	2058.0	2147.0	2550.0	2322.0	2069.0	2412.0	2373.0	2396.0	2306.0	2353.0	2709.0	2379.0	2431.0	2317.0	2200.0	2523.0	2480.0	1423.0	1405.0	1077.0	1215.0	1079.0	2383.0	1062.0	0.0	956.0	540.0	2106.0	1134.0	1009.0	1329.0
242.22260 Da 109.08 s	1.82	241.21533	549.0	779.0	846.0	886.0	883.0	1007.0	963.0	1065.0	992.0	1057.0	1081.0	972.0	871.0	1034.0	936.0	1004.0	2193.0	2381.0	2451.0	2595.0	2467.0	2350.0	2632.0	2282.0	2554.0	2140.0	2416.0	2265.0	2382.0	2483.0	2367.0	2425.0	2230.0	1540.0	1449.0	1501.0	1307.0	1094.0	2154.0	1096.0	391.0	1256.0	438.0	1895.0	1295.0	926.0	1563.0
183.84098 Da 109.12 s	1.82	182.83370	427.0	639.0	639.0	682.0	707.0	609.0	730.0	718.0	687.0	660.0	672.0	696.0	0.0	670.0	707.0	805.0	788.0	781.0	1024.0	833.0	693.0	718.0	1034.0	844.0	801.0	694.0	809.0	847.0	731.0	790.0	906.0	799.0	677.0	1223.0	1289.0	1393.0	1468.0	1320.0	710.0	1323.0	0.0	1131.0	629.0	652.0	1331.0	1151.0	1307.0
712.23414 Da 109.13 s	1.82	355.10979	0.0	132.0	191.0	280.0	208.0	0.0	284.0	208.0	276.0	221.0	156.0	246.0	0.0	111.0	306.0	296.0	723.0	562.0	630.0	571.0	527.0	0.0	907.0	587.0	654.0	0.0	571.0	468.0	603.0	562.0	615.0	472.0	0.0	1455.0	1444.0	1434.0	1203.0	1183.0	0.0	1217.0	0.0	1201.0	0.0	0.0	1754.0	982.0	1801.0
261.76523 Da 109.17 s	1.82	260.75795	0.0	0.0	0.0	1106.0	0.0	1085.0	0.0	1198.0	1075.0	1122.0	0.0	1082.0	0.0	1029.0	1079.0	1171.0	1164.0	1110.0	1145.0	0.0	1167.0	1140.0	1041.0	1177.0	1164.0	1218.0	1156.0	1213.0	1197.0	1252.0	1117.0	1064.0	1236.0	1063.0	1025.0	1043.0	1063.0	971.0	1114.0	1010.0	0.0	1015.0	0.0	1100.0	955.0	0.0	988.0
152.04855 Da 109.21 s	1.82	151.04127	117.0	386.0	267.0	385.0	336.0	169.0	419.0	341.0	378.0	395.0	341.0	409.0	151.0	338.0	398.0	397.0	524.0	495.0	456.0	569.0	512.0	183.0	697.0	585.0	575.0	203.0	585.0	542.0	491.0	542.0	549.0	489.0	235.0	1144.0	1086.0	1056.0	1179.0	1116.0	146.0	1165.0	115.0	929.0	155.0	182.0	989.0	722.0	1026.0
333.06822 Da 109.22 s	1.82	332.06095	0.0	0.0	0.0	0.0	0.0	0.0	0.0	0.0	0.0	0.0	0.0	0.0	0.0	0.0	0.0	0.0	0.0	0.0	750.0	0.0	0.0	0.0	1136.0	939.0	958.0	0.0	885.0	721.0	874.0	756.0	1020.0	703.0	0.0	2267.0	2358.0	2344.0	2440.0	2532.0	0.0	2507.0	0.0	2223.0	0.0	0.0	2524.0	1692.0	2411.0
292.11077 Da 109.33 s	1.82	291.10350	0.0	0.0	0.0	0.0	0.0	0.0	0.0	0.0	0.0	0.0	0.0	0.0	0.0	0.0	0.0	0.0	0.0	0.0	0.0	0.0	0.0	0.0	0.0	0.0	0.0	0.0	0.0	0.0	0.0	0.0	0.0	0.0	0.0	1431.0	1406.0	1508.0	1511.0	1236.0	0.0	1535.0	0.0	1341.0	0.0	0.0	1643.0	815.0	1519.0
584.22356 Da 109.37 s	1.82	291.10450	0.0	0.0	0.0	0.0	0.0	0.0	0.0	0.0	0.0	0.0	0.0	0.0	0.0	0.0	0.0	0.0	0.0	0.0	0.0	0.0	0.0	0.0	0.0	0.0	0.0	0.0	0.0	0.0	0.0	0.0	0.0	0.0	0.0	0.0	0.0	0.0	0.0	0.0	0.0	0.0	0.0	0.0	0.0	0.0	0.0	0.0	0.0
382.24607 Da 109.38 s	1.82	381.23879	254.0	303.0	339.0	383.0	433.0	395.0	454.0	384.0	375.0	449.0	400.0	403.0	432.0	495.0	397.0	429.0	1095.0	1214.0	1359.0	1266.0	1200.0	1352.0	1315.0	1280.0	1435.0	1335.0	1490.0	1183.0	1254.0	1571.0	1300.0	1477.0	1404.0	687.0	524.0	448.0	466.0	433.0	1100.0	488.0	280.0	493.0	254.0	1085.0	560.0	449.0	578.0
234.09878 Da 109.40 s	1.82	233.09150	0.0	220.0	224.0	273.0	272.0	0.0	0.0	313.0	279.0	270.0	0.0	275.0	0.0	287.0	292.0	345.0	317.0	272.0	341.0	321.0	294.0	0.0	426.0	355.0	348.0	0.0	352.0	322.0	363.0	346.0	311.0	285.0	0.0	905.0	915.0	987.0	978.0	992.0	0.0	978.0	0.0	917.0	0.0	0.0	1065.0	546.0	995.0
200.11444 Da 109.44 s	1.82	199.10716	0.0	217.0	161.0	267.0	271.0	0.0	307.0	294.0	254.0	214.0	269.0	286.0	0.0	223.0	356.0	243.0	298.0	223.0	341.0	285.0	273.0	0.0	428.0	328.0	325.0	0.0	0.0	221.0	312.0	280.0	292.0	0.0	0.0	1135.0	1173.0	987.0	1283.0	1249.0	0.0	1128.0	0.0	1036.0	0.0	0.0	1078.0	714.0	1168.0
592.18429 Da 109.47 s	1.82	295.08487	0.0	281.0	286.0	416.0	451.0	0.0	496.0	414.0	359.0	383.0	374.0	387.0	0.0	377.0	462.0	517.0	733.0	548.0	614.0	554.0	464.0	0.0	1387.0	1069.0	1136.0	0.0	1039.0	546.0	1023.0	581.0	1156.0	589.0	0.0	2911.0	1492.0	3094.0	3207.0	3074.0	0.0	3039.0	0.0	1218.0	0.0	0.0	1221.0	2072.0	2954.0
715.51300 Da 109.56 s	1.83	714.50572	0.0	1132.0	1188.0	1094.0	418.0	0.0	401.0	412.0	941.0	1042.0	1017.0	0.0	0.0	492.0	389.0	928.0	754.0	981.0	886.0	1244.0	1195.0	0.0	290.0	326.0	261.0	0.0	542.0	422.0	461.0	470.0	507.0	540.0	0.0	0.0	0.0	0.0	0.0	0.0	0.0	0.0	0.0	0.0	0.0	0.0	0.0	0.0	0.0
228.20701 Da 109.62 s	1.83	227.19974	495.0	733.0	796.0	751.0	792.0	820.0	838.0	897.0	974.0	1138.0	964.0	991.0	786.0	908.0	799.0	883.0	1710.0	1790.0	1724.0	1741.0	1938.0	1670.0	1664.0	1645.0	1728.0	1444.0	1899.0	1884.0	1787.0	1975.0	1654.0	1971.0	1541.0	1202.0	1099.0	1043.0	1033.0	978.0	1540.0	917.0	315.0	949.0	290.0	1365.0	993.0	713.0	1151.0
396.19704 Da 109.75 s	1.83	197.09124	0.0	121.0	153.0	158.0	186.0	0.0	257.0	199.0	193.0	192.0	171.0	196.0	0.0	180.0	185.0	174.0	247.0	221.0	246.0	219.0	181.0	0.0	282.0	246.0	230.0	0.0	229.0	206.0	231.0	170.0	173.0	219.0	0.0	923.0	949.0	943.0	0.0	945.0	0.0	0.0	0.0	801.0	0.0	0.0	992.0	565.0	861.0
294.18418 Da 109.87 s	1.83	293.17690	513.0	421.0	523.0	462.0	627.0	912.0	474.0	438.0	1665.0	1961.0	987.0	934.0	875.0	832.0	914.0	512.0	722.0	1576.0	770.0	778.0	1764.0	993.0	1880.0	1565.0	687.0	993.0	1737.0	832.0	1319.0	657.0	1993.0	1078.0	895.0	538.0	501.0	286.0	369.0	506.0	929.0	403.0	194.0	714.0	201.0	945.0	336.0	417.0	530.0
254.22301 Da 109.91 s	1.83	253.21573	265.0	371.0	330.0	467.0	376.0	286.0	509.0	412.0	414.0	460.0	452.0	499.0	239.0	539.0	0.0	622.0	3453.0	2619.0	2972.0	2042.0	1934.0	748.0	4017.0	2471.0	3165.0	840.0	3292.0	2948.0	2965.0	3240.0	3166.0	3098.0	769.0	539.0	591.0	454.0	386.0	190.0	782.0	360.0	157.0	410.0	0.0	744.0	535.0	312.0	533.0
198.09805 Da 109.94 s	1.83	197.09077	0.0	0.0	0.0	0.0	0.0	0.0	0.0	0.0	0.0	0.0	0.0	0.0	0.0	0.0	0.0	0.0	0.0	0.0	0.0	0.0	0.0	0.0	0.0	0.0	0.0	0.0	0.0	0.0	0.0	0.0	0.0	0.0	0.0	0.0	0.0	0.0	1006.0	0.0	0.0	1005.0	0.0	0.0	0.0	0.0	0.0	0.0	0.0
300.09598 Da 109.97 s	1.83	299.08871	0.0	0.0	0.0	206.0	227.0	0.0	0.0	178.0	207.0	189.0	142.0	0.0	122.0	211.0	0.0	217.0	0.0	0.0	0.0	0.0	0.0	180.0	323.0	0.0	0.0	0.0	299.0	0.0	276.0	0.0	170.0	257.0	0.0	948.0	1007.0	954.0	973.0	825.0	0.0	1001.0	0.0	831.0	0.0	186.0	859.0	483.0	785.0
342.27523 Da 110.01 s	1.83	341.26796	222.0	250.0	284.0	296.0	397.0	318.0	343.0	357.0	364.0	418.0	424.0	344.0	276.0	340.0	377.0	370.0	615.0	578.0	525.0	549.0	615.0	463.0	1874.0	1147.0	1395.0	513.0	1664.0	1392.0	1445.0	1451.0	2006.0	1928.0	572.0	448.0	443.0	332.0	340.0	372.0	468.0	350.0	142.0	362.0	107.0	462.0	359.0	279.0	384.0
215.14951 Da 110.07 s	1.83	214.14223	0.0	403.0	547.0	649.0	899.0	0.0	1029.0	933.0	528.0	545.0	597.0	568.0	0.0	520.0	708.0	730.0	953.0	801.0	800.0	770.0	676.0	0.0	850.0	684.0	690.0	0.0	655.0	618.0	715.0	613.0	657.0	647.0	0.0	1186.0	1122.0	1122.0	1484.0	1383.0	0.0	1670.0	0.0	1067.0	0.0	0.0	1076.0	685.0	1139.0
172.03694 Da 110.10 s	1.84	171.02966	0.0	113.0	178.0	192.0	173.0	0.0	242.0	189.0	221.0	205.0	237.0	223.0	0.0	243.0	264.0	224.0	278.0	294.0	253.0	278.0	250.0	0.0	516.0	401.0	340.0	0.0	327.0	278.0	306.0	269.0	333.0	313.0	0.0	1343.0	1415.0	1624.0	1370.0	1339.0	0.0	1376.0	0.0	1513.0	0.0	0.0	1730.0	1187.0	1538.0
298.25140 Da 110.13 s	1.84	297.24412	428.0	595.0	596.0	516.0	592.0	504.0	582.0	624.0	629.0	597.0	565.0	638.0	433.0	606.0	570.0	592.0	839.0	805.0	818.0	845.0	757.0	791.0	943.0	848.0	930.0	709.0	1008.0	876.0	816.0	888.0	1069.0	853.0	831.0	533.0	698.0	542.0	654.0	555.0	843.0	516.0	165.0	529.0	146.0	715.0	510.0	538.0	629.0
398.33783 Da 110.19 s	1.84	397.33055	232.0	300.0	322.0	321.0	422.0	333.0	358.0	389.0	395.0	379.0	327.0	370.0	308.0	315.0	350.0	347.0	933.0	1025.0	938.0	992.0	1019.0	1084.0	1117.0	941.0	998.0	942.0	1016.0	995.0	1050.0	957.0	844.0	1135.0	1023.0	651.0	591.0	489.0	542.0	460.0	881.0	509.0	156.0	413.0	143.0	865.0	513.0	409.0	578.0
817.57611 Da 110.70 s	1.85	816.56883	0.0	0.0	636.0	831.0	0.0	0.0	377.0	0.0	0.0	706.0	0.0	324.0	0.0	0.0	318.0	0.0	0.0	929.0	788.0	1032.0	1039.0	0.0	269.0	0.0	350.0	0.0	472.0	427.0	0.0	0.0	422.0	0.0	0.0	0.0	0.0	0.0	0.0	0.0	0.0	0.0	0.0	0.0	0.0	0.0	0.0	0.0	0.0
789.54767 Da 110.70 s	1.85	788.54040	0.0	743.0	867.0	961.0	467.0	0.0	352.0	430.0	870.0	842.0	857.0	450.0	0.0	512.0	424.0	957.0	815.0	966.0	947.0	1053.0	1210.0	0.0	477.0	338.0	479.0	0.0	508.0	528.0	411.0	534.0	443.0	522.0	0.0	0.0	0.0	0.0	0.0	0.0	0.0	0.0	0.0	0.0	0.0	0.0	0.0	0.0	0.0
552.21661 Da 111.04 s	1.85	275.10103	0.0	703.0	608.0	788.0	818.0	0.0	974.0	857.0	740.0	671.0	631.0	900.0	0.0	728.0	730.0	840.0	976.0	822.0	0.0	930.0	728.0	0.0	0.0	923.0	961.0	0.0	953.0	944.0	1046.0	769.0	883.0	912.0	0.0	2857.0	2988.0	2711.0	3248.0	3078.0	0.0	3225.0	0.0	2785.0	0.0	0.0	3111.0	2024.0	2859.0
210.08890 Da 111.08 s	1.85	209.08162	0.0	476.0	504.0	630.0	710.0	0.0	778.0	733.0	544.0	572.0	541.0	544.0	0.0	504.0	567.0	668.0	981.0	856.0	931.0	864.0	786.0	0.0	739.0	644.0	638.0	0.0	593.0	453.0	684.0	565.0	633.0	583.0	0.0	2589.0	2658.0	2781.0	3180.0	3168.0	0.0	3242.0	0.0	2157.0	0.0	0.0	2150.0	1114.0	1999.0
255.97336 Da 111.62 s	1.86	254.96609	0.0	0.0	0.0	0.0	0.0	0.0	0.0	0.0	0.0	0.0	1396.0	0.0	1398.0	0.0	0.0	0.0	0.0	1465.0	0.0	1401.0	0.0	1310.0	1436.0	0.0	1508.0	0.0	0.0	0.0	0.0	1588.0	0.0	0.0	0.0	1876.0	0.0	1867.0	1891.0	2020.0	0.0	2035.0	0.0	1914.0	0.0	0.0	1977.0	1781.0	1963.0
276.10758 Da 111.85 s	1.86	275.10030	0.0	0.0	0.0	0.0	0.0	0.0	0.0	0.0	0.0	0.0	0.0	0.0	0.0	0.0	0.0	0.0	0.0	0.0	0.0	0.0	0.0	0.0	1177.0	0.0	0.0	0.0	0.0	0.0	0.0	0.0	0.0	0.0	0.0	0.0	0.0	0.0	0.0	0.0	0.0	0.0	0.0	0.0	0.0	0.0	0.0	0.0	0.0
470.23606 Da 112.00 s	1.87	234.11076	0.0	0.0	0.0	1571.0	1929.0	0.0	0.0	1917.0	0.0	1659.0	0.0	1618.0	0.0	0.0	1697.0	1643.0	2264.0	0.0	1931.0	0.0	1653.0	0.0	2780.0	2540.0	1927.0	0.0	2047.0	1855.0	1803.0	2195.0	1887.0	2047.0	0.0	3917.0	3554.0	3652.0	0.0	0.0	0.0	0.0	0.0	3312.0	0.0	0.0	3385.0	2625.0	3604.0
472.24510 Da 112.03 s	1.87	235.11527	0.0	0.0	0.0	0.0	0.0	0.0	0.0	0.0	0.0	0.0	0.0	0.0	0.0	0.0	0.0	0.0	0.0	0.0	0.0	0.0	0.0	0.0	0.0	0.0	0.0	0.0	0.0	0.0	0.0	0.0	0.0	0.0	0.0	0.0	0.0	0.0	3925.0	0.0	0.0	0.0	0.0	0.0	0.0	0.0	0.0	0.0	0.0
338.12612 Da 112.29 s	1.87	337.11884	0.0	199.0	228.0	336.0	308.0	0.0	413.0	363.0	279.0	336.0	288.0	282.0	0.0	304.0	311.0	376.0	482.0	404.0	375.0	410.0	361.0	0.0	541.0	474.0	469.0	0.0	380.0	341.0	381.0	350.0	448.0	336.0	0.0	845.0	915.0	907.0	1063.0	941.0	0.0	948.0	0.0	688.0	0.0	0.0	909.0	520.0	762.0
187.08450 Da 113.01 s	1.88	186.07722	0.0	0.0	173.0	205.0	181.0	0.0	232.0	241.0	159.0	158.0	162.0	174.0	0.0	203.0	189.0	126.0	255.0	190.0	180.0	205.0	169.0	0.0	281.0	206.0	191.0	0.0	176.0	170.0	203.0	181.0	198.0	203.0	0.0	1395.0	1399.0	1337.0	1543.0	1514.0	0.0	1696.0	0.0	1242.0	0.0	0.0	1441.0	712.0	1222.0
723.42007 Da 113.02 s	1.88	240.13275	0.0	183.0	153.0	201.0	242.0	0.0	262.0	239.0	214.0	211.0	198.0	228.0	0.0	214.0	238.0	204.0	264.0	226.0	259.0	249.0	215.0	0.0	292.0	320.0	270.0	0.0	227.0	227.0	260.0	269.0	307.0	275.0	0.0	923.0	987.0	946.0	0.0	1054.0	0.0	0.0	0.0	936.0	0.0	0.0	919.0	652.0	985.0
241.14015 Da 113.07 s	1.88	240.13287	0.0	0.0	0.0	0.0	0.0	0.0	0.0	0.0	0.0	0.0	0.0	0.0	0.0	0.0	0.0	0.0	0.0	0.0	0.0	0.0	0.0	0.0	0.0	0.0	0.0	0.0	0.0	0.0	0.0	0.0	0.0	0.0	0.0	0.0	0.0	0.0	1047.0	0.0	0.0	1022.0	0.0	0.0	0.0	0.0	0.0	0.0	0.0
296.14503 Da 113.15 s	1.89	295.13775	0.0	1192.0	1186.0	1575.0	1759.0	0.0	2089.0	1985.0	1857.0	1588.0	1622.0	1803.0	0.0	1730.0	1886.0	1729.0	2039.0	1854.0	1895.0	1715.0	1518.0	0.0	2649.0	2188.0	2197.0	0.0	1704.0	1616.0	1899.0	1783.0	1807.0	1971.0	0.0	7276.0	7588.0	7706.0	8276.0	8098.0	0.0	7994.0	177.0	6814.0	161.0	0.0	7116.0	5346.0	7304.0
86.07241 Da 113.93 s	1.90	85.06513	0.0	585.0	602.0	682.0	620.0	0.0	645.0	585.0	493.0	672.0	611.0	558.0	0.0	560.0	655.0	783.0	899.0	802.0	809.0	776.0	647.0	0.0	748.0	712.0	736.0	0.0	591.0	515.0	586.0	525.0	653.0	614.0	0.0	2255.0	2384.0	2414.0	2501.0	2436.0	0.0	2544.0	0.0	1857.0	0.0	0.0	1858.0	1351.0	1895.0
438.18174 Da 114.33 s	1.91	218.08359	0.0	294.0	589.0	696.0	670.0	0.0	918.0	832.0	624.0	585.0	631.0	670.0	0.0	593.0	879.0	824.0	996.0	768.0	806.0	801.0	573.0	0.0	0.0	0.0	940.0	0.0	849.0	716.0	915.0	852.0	823.0	726.0	0.0	1975.0	2678.0	2404.0	2798.0	2875.0	0.0	2762.0	0.0	2478.0	0.0	0.0	2338.0	0.0	2341.0
220.08339 Da 114.46 s	1.91	219.07612	0.0	351.0	0.0	0.0	506.0	0.0	568.0	455.0	449.0	0.0	0.0	499.0	0.0	466.0	475.0	499.0	599.0	0.0	0.0	0.0	453.0	0.0	693.0	585.0	689.0	0.0	523.0	507.0	605.0	481.0	476.0	428.0	0.0	1739.0	1930.0	1970.0	1861.0	1928.0	0.0	1908.0	0.0	1541.0	0.0	0.0	1662.0	1320.0	1720.0
304.13948 Da 115.23 s	1.92	303.13220	0.0	0.0	244.0	281.0	224.0	0.0	301.0	296.0	247.0	238.0	194.0	274.0	0.0	239.0	199.0	289.0	403.0	267.0	320.0	314.0	297.0	0.0	462.0	358.0	328.0	0.0	323.0	263.0	0.0	299.0	380.0	285.0	0.0	829.0	913.0	1025.0	1059.0	0.0	0.0	915.0	0.0	824.0	0.0	0.0	796.0	662.0	852.0
239.99613 Da 115.24 s	1.92	238.98886	339.0	611.0	544.0	640.0	716.0	0.0	692.0	763.0	638.0	690.0	661.0	642.0	366.0	752.0	747.0	606.0	775.0	799.0	836.0	724.0	749.0	382.0	922.0	916.0	897.0	424.0	901.0	834.0	883.0	809.0	850.0	875.0	0.0	1300.0	1289.0	1382.0	1388.0	1322.0	388.0	1415.0	415.0	1162.0	0.0	412.0	1217.0	1061.0	1302.0
608.27864 Da 115.28 s	1.92	303.13205	0.0	0.0	0.0	0.0	0.0	0.0	0.0	0.0	0.0	0.0	0.0	0.0	0.0	0.0	0.0	0.0	0.0	0.0	0.0	0.0	0.0	0.0	0.0	0.0	0.0	0.0	0.0	0.0	0.0	0.0	0.0	0.0	0.0	0.0	0.0	0.0	0.0	1003.0	0.0	0.0	0.0	0.0	0.0	0.0	0.0	0.0	0.0
166.06327 Da 115.94 s	1.93	165.05599	0.0	6286.0	6008.0	8160.0	8044.0	0.0	9410.0	8794.0	7513.0	7519.0	6822.0	8261.0	0.0	7351.0	8237.0	8367.0	10003.0	8520.0	8319.0	8015.0	7385.0	0.0	12786.0	11068.0	11596.0	0.0	10644.0	10230.0	11603.0	11039.0	10990.0	10895.0	0.0	41220.0	43219.0	43171.0	47254.0	46244.0	0.0	47014.0	435.0	36131.0	380.0	0.0	36785.0	25317.0	38833.0
568.25831 Da 116.74 s	1.95	283.12188	0.0	196.0	0.0	284.0	0.0	0.0	377.0	329.0	301.0	218.0	220.0	330.0	0.0	229.0	279.0	192.0	334.0	324.0	315.0	278.0	0.0	0.0	365.0	378.0	343.0	0.0	310.0	289.0	257.0	294.0	325.0	288.0	0.0	0.0	1176.0	0.0	1080.0	0.0	0.0	0.0	0.0	0.0	0.0	0.0	0.0	775.0	0.0
284.12847 Da 117.52 s	1.96	283.12119	0.0	0.0	0.0	0.0	0.0	0.0	0.0	0.0	0.0	0.0	0.0	0.0	0.0	0.0	0.0	325.0	0.0	0.0	0.0	0.0	279.0	0.0	0.0	0.0	0.0	0.0	0.0	0.0	0.0	0.0	0.0	0.0	0.0	1060.0	0.0	1106.0	0.0	1221.0	0.0	1270.0	0.0	1031.0	0.0	0.0	1192.0	0.0	1209.0
253.97275 Da 117.53 s	1.96	252.96548	0.0	180.0	235.0	272.0	313.0	0.0	295.0	352.0	239.0	267.0	241.0	310.0	0.0	319.0	301.0	283.0	407.0	343.0	286.0	266.0	290.0	0.0	337.0	389.0	331.0	0.0	319.0	242.0	322.0	301.0	325.0	251.0	0.0	1119.0	1093.0	1030.0	1160.0	1153.0	0.0	1145.0	0.0	969.0	0.0	0.0	1226.0	867.0	1164.0
163.08155 Da 117.63 s	1.96	162.07428	0.0	0.0	0.0	0.0	0.0	0.0	0.0	0.0	0.0	0.0	0.0	0.0	0.0	0.0	0.0	0.0	0.0	0.0	0.0	0.0	0.0	0.0	0.0	128.0	142.0	0.0	0.0	0.0	0.0	0.0	0.0	0.0	0.0	970.0	1069.0	850.0	1089.0	1031.0	0.0	967.0	0.0	973.0	0.0	0.0	915.0	478.0	846.0
180.04423 Da 118.20 s	1.97	179.03695	0.0	622.0	684.0	976.0	1091.0	0.0	1314.0	1041.0	915.0	773.0	736.0	1185.0	0.0	912.0	1144.0	1109.0	1563.0	1175.0	1084.0	1032.0	901.0	0.0	1248.0	1173.0	1132.0	0.0	991.0	1072.0	1164.0	903.0	1080.0	898.0	0.0	4145.0	4265.0	3998.0	4336.0	4296.0	0.0	4204.0	0.0	3467.0	0.0	0.0	4343.0	3065.0	4233.0
250.14092 Da 118.34 s	1.97	249.13364	0.0	656.0	549.0	723.0	692.0	0.0	865.0	787.0	698.0	708.0	629.0	771.0	0.0	602.0	787.0	734.0	844.0	728.0	823.0	782.0	659.0	0.0	1018.0	871.0	823.0	0.0	823.0	738.0	852.0	652.0	840.0	728.0	0.0	2865.0	2916.0	0.0	3292.0	0.0	0.0	3062.0	0.0	2758.0	0.0	0.0	2975.0	2062.0	2877.0
500.28236 Da 118.37 s	1.97	249.13390	0.0	0.0	0.0	0.0	0.0	0.0	0.0	0.0	0.0	0.0	0.0	0.0	0.0	0.0	0.0	0.0	0.0	0.0	0.0	0.0	0.0	0.0	0.0	0.0	0.0	0.0	0.0	0.0	0.0	0.0	0.0	0.0	0.0	0.0	0.0	2928.0	0.0	3285.0	0.0	0.0	0.0	0.0	0.0	0.0	0.0	0.0	0.0
282.11877 Da 118.39 s	1.97	281.11150	0.0	0.0	0.0	0.0	0.0	0.0	313.0	0.0	245.0	0.0	211.0	0.0	0.0	228.0	0.0	0.0	0.0	0.0	0.0	259.0	221.0	0.0	254.0	190.0	0.0	0.0	0.0	0.0	217.0	202.0	0.0	217.0	0.0	705.0	1097.0	673.0	758.0	737.0	0.0	812.0	0.0	0.0	0.0	0.0	692.0	451.0	683.0
264.15432 Da 118.63 s	1.98	263.14705	0.0	0.0	0.0	0.0	145.0	0.0	0.0	0.0	0.0	0.0	0.0	0.0	0.0	0.0	0.0	0.0	0.0	0.0	145.0	0.0	0.0	0.0	249.0	0.0	217.0	0.0	0.0	0.0	211.0	0.0	0.0	0.0	0.0	1123.0	1169.0	1210.0	1295.0	1240.0	0.0	1316.0	0.0	774.0	0.0	0.0	892.0	571.0	874.0
286.13626 Da 118.80 s	1.98	285.12898	0.0	0.0	0.0	0.0	0.0	0.0	0.0	0.0	0.0	0.0	0.0	0.0	0.0	0.0	0.0	0.0	0.0	0.0	0.0	379.0	0.0	0.0	0.0	0.0	0.0	0.0	0.0	0.0	0.0	342.0	0.0	383.0	0.0	1419.0	1372.0	1376.0	1489.0	1417.0	0.0	1448.0	0.0	1067.0	0.0	0.0	1187.0	783.0	1254.0
581.36756 Da 118.82 s	1.98	580.36028	0.0	185.0	174.0	208.0	169.0	0.0	333.0	226.0	134.0	189.0	0.0	186.0	0.0	247.0	272.0	259.0	415.0	210.0	216.0	145.0	0.0	0.0	7637.0	3076.0	4886.0	0.0	3208.0	2762.0	3076.0	2487.0	3023.0	2494.0	0.0	0.0	0.0	0.0	0.0	0.0	0.0	0.0	0.0	0.0	0.0	0.0	0.0	0.0	0.0
302.11209 Da 118.92 s	1.98	301.10481	0.0	0.0	0.0	534.0	0.0	0.0	605.0	638.0	415.0	0.0	412.0	0.0	0.0	482.0	532.0	649.0	895.0	680.0	0.0	601.0	524.0	0.0	737.0	684.0	659.0	0.0	706.0	614.0	748.0	0.0	701.0	667.0	0.0	3290.0	3382.0	3027.0	3226.0	3078.0	0.0	3524.0	0.0	2356.0	0.0	0.0	2663.0	1582.0	2387.0
264.04343 Da 119.07 s	1.98	263.03616	0.0	538.0	580.0	710.0	659.0	0.0	646.0	655.0	605.0	624.0	672.0	623.0	0.0	621.0	691.0	809.0	0.0	700.0	851.0	677.0	685.0	0.0	901.0	961.0	866.0	0.0	889.0	767.0	772.0	0.0	758.0	0.0	0.0	1816.0	1785.0	1743.0	2090.0	1929.0	0.0	1790.0	0.0	1514.0	0.0	0.0	1739.0	1404.0	1765.0
567.35066 Da 119.09 s	1.98	566.34338	0.0	0.0	0.0	140.0	0.0	0.0	0.0	0.0	0.0	0.0	0.0	0.0	0.0	0.0	0.0	0.0	0.0	0.0	0.0	0.0	0.0	0.0	1552.0	819.0	1070.0	0.0	641.0	570.0	682.0	558.0	552.0	487.0	0.0	0.0	0.0	0.0	0.0	0.0	0.0	0.0	0.0	0.0	0.0	0.0	0.0	0.0	0.0
214.08160 Da 119.32 s	1.99	213.07433	0.0	479.0	280.0	404.0	472.0	0.0	511.0	464.0	466.0	423.0	404.0	408.0	0.0	423.0	447.0	574.0	605.0	493.0	483.0	474.0	509.0	0.0	591.0	504.0	551.0	0.0	593.0	487.0	595.0	465.0	605.0	597.0	0.0	1130.0	1110.0	1081.0	1168.0	1184.0	0.0	1109.0	0.0	1165.0	0.0	0.0	973.0	798.0	1051.0
132.07961 Da 119.37 s	1.99	131.07234	0.0	13923.0	9171.0	13197.0	12298.0	0.0	14829.0	14077.0	10415.0	9434.0	9295.0	12255.0	0.0	10609.0	11732.0	14206.0	19968.0	15491.0	15751.0	15172.0	13104.0	0.0	23594.0	17959.0	20035.0	0.0	16516.0	14972.0	16735.0	15904.0	17888.0	16162.0	0.0	107969.0	112683.0	114726.0	117632.0	115177.0	0.0	118230.0	560.0	87019.0	597.0	0.0	92367.0	57337.0	89489.0
271.14354 Da 119.40 s	1.99	270.13626	0.0	552.0	600.0	867.0	789.0	0.0	913.0	953.0	677.0	616.0	594.0	650.0	0.0	624.0	708.0	720.0	1024.0	772.0	714.0	704.0	658.0	0.0	908.0	760.0	840.0	0.0	706.0	714.0	768.0	886.0	846.0	837.0	0.0	1185.0	1221.0	1421.0	1369.0	1312.0	0.0	1301.0	0.0	1118.0	0.0	0.0	994.0	965.0	1165.0
206.00951 Da 119.64 s	1.99	205.00223	0.0	1467.0	1129.0	1595.0	1295.0	0.0	1488.0	1482.0	1374.0	1363.0	1274.0	1462.0	0.0	1375.0	1443.0	1698.0	1780.0	1761.0	1698.0	1605.0	1428.0	0.0	1670.0	1684.0	1756.0	0.0	1675.0	1577.0	1700.0	1652.0	1760.0	1662.0	0.0	3712.0	4051.0	3974.0	3796.0	3776.0	0.0	3827.0	138.0	3163.0	0.0	0.0	3203.0	2526.0	3263.0
230.05374 Da 119.70 s	2.00	229.04646	0.0	2084.0	1796.0	2371.0	2216.0	0.0	2397.0	2525.0	2157.0	1934.0	1973.0	2271.0	0.0	2247.0	2138.0	2771.0	3324.0	2894.0	2944.0	2683.0	2618.0	0.0	3036.0	2904.0	2964.0	0.0	2703.0	2836.0	2950.0	2889.0	2920.0	2654.0	0.0	6261.0	6375.0	6560.0	6332.0	6230.0	0.0	6310.0	184.0	5065.0	165.0	0.0	5523.0	4181.0	5198.0
272.14046 Da 119.73 s	2.00	271.13318	0.0	2572.0	2543.0	3666.0	3226.0	0.0	3665.0	3623.0	2534.0	2208.0	2383.0	2607.0	0.0	2213.0	2432.0	2764.0	3596.0	2892.0	3130.0	2944.0	2641.0	0.0	3984.0	3345.0	3528.0	0.0	2995.0	2656.0	3118.0	3080.0	3286.0	2931.0	0.0	5643.0	5627.0	5909.0	5725.0	5623.0	0.0	5570.0	0.0	4470.0	0.0	0.0	4636.0	4336.0	5272.0
162.08932 Da 119.95 s	2.00	161.08204	0.0	0.0	0.0	0.0	0.0	0.0	1007.0	1114.0	0.0	0.0	0.0	0.0	0.0	0.0	0.0	1014.0	1212.0	0.0	1066.0	0.0	0.0	0.0	1433.0	1064.0	1312.0	0.0	1091.0	0.0	1036.0	0.0	1060.0	0.0	0.0	0.0	7010.0	0.0	0.0	6950.0	0.0	7036.0	0.0	5601.0	0.0	0.0	6167.0	3751.0	5721.0
324.17888 Da 120.24 s	2.00	161.08216	0.0	806.0	753.0	914.0	796.0	0.0	0.0	0.0	756.0	696.0	661.0	703.0	0.0	638.0	774.0	0.0	0.0	939.0	0.0	923.0	917.0	0.0	0.0	0.0	0.0	0.0	0.0	891.0	0.0	985.0	0.0	889.0	0.0	6810.0	0.0	7064.0	7278.0	0.0	0.0	0.0	0.0	0.0	0.0	0.0	0.0	0.0	0.0
232.10955 Da 120.65 s	2.01	231.10227	0.0	1131.0	803.0	907.0	914.0	0.0	1097.0	827.0	686.0	664.0	663.0	726.0	0.0	628.0	661.0	701.0	846.0	702.0	791.0	783.0	619.0	136.0	933.0	693.0	862.0	0.0	680.0	673.0	733.0	753.0	722.0	673.0	161.0	839.0	879.0	989.0	888.0	879.0	0.0	942.0	0.0	839.0	0.0	0.0	869.0	803.0	921.0
258.12208 Da 121.56 s	2.03	257.11480	0.0	0.0	0.0	0.0	0.0	0.0	431.0	0.0	0.0	0.0	0.0	0.0	0.0	0.0	0.0	0.0	0.0	0.0	0.0	0.0	0.0	0.0	618.0	0.0	0.0	0.0	0.0	0.0	0.0	0.0	0.0	0.0	0.0	1759.0	1831.0	1879.0	1945.0	2091.0	0.0	1904.0	0.0	1596.0	0.0	0.0	1706.0	0.0	1587.0
187.11968 Da 121.70 s	2.03	186.11240	0.0	260.0	349.0	456.0	522.0	0.0	616.0	536.0	454.0	376.0	516.0	545.0	0.0	424.0	574.0	534.0	616.0	509.0	505.0	480.0	453.0	0.0	1076.0	733.0	874.0	0.0	779.0	637.0	740.0	734.0	858.0	601.0	0.0	1716.0	1729.0	1921.0	2146.0	1939.0	0.0	1909.0	0.0	1782.0	0.0	0.0	1908.0	1284.0	1644.0
516.24373 Da 121.88 s	2.03	257.11459	0.0	0.0	0.0	0.0	352.0	0.0	0.0	0.0	0.0	0.0	0.0	0.0	0.0	0.0	0.0	0.0	506.0	0.0	0.0	0.0	0.0	0.0	0.0	0.0	0.0	0.0	0.0	0.0	0.0	0.0	0.0	0.0	0.0	0.0	0.0	0.0	0.0	0.0	0.0	0.0	0.0	0.0	0.0	0.0	0.0	1109.0	0.0
239.02869 Da 122.56 s	2.04	238.02141	0.0	0.0	0.0	0.0	185.0	0.0	160.0	0.0	0.0	0.0	144.0	0.0	0.0	0.0	210.0	0.0	225.0	116.0	0.0	143.0	0.0	0.0	320.0	0.0	270.0	0.0	0.0	163.0	181.0	0.0	180.0	176.0	0.0	867.0	856.0	881.0	1089.0	1076.0	0.0	1032.0	0.0	816.0	0.0	0.0	754.0	663.0	858.0
1065.63269 Da 122.89 s	2.05	354.20362	0.0	0.0	0.0	0.0	0.0	0.0	0.0	0.0	0.0	0.0	0.0	0.0	0.0	0.0	0.0	0.0	0.0	0.0	0.0	0.0	0.0	0.0	0.0	0.0	0.0	0.0	0.0	0.0	0.0	0.0	0.0	0.0	0.0	0.0	1187.0	0.0	0.0	0.0	0.0	0.0	0.0	0.0	0.0	0.0	0.0	0.0	0.0
627.26838 Da 122.98 s	2.05	626.26110	0.0	0.0	0.0	0.0	0.0	0.0	0.0	0.0	0.0	0.0	0.0	0.0	0.0	0.0	0.0	0.0	0.0	0.0	0.0	0.0	0.0	0.0	1219.0	729.0	996.0	0.0	617.0	514.0	632.0	548.0	556.0	537.0	0.0	0.0	0.0	0.0	0.0	0.0	0.0	0.0	0.0	0.0	0.0	0.0	0.0	0.0	0.0
529.29210 Da 123.23 s	2.05	528.28483	0.0	158.0	103.0	149.0	0.0	0.0	219.0	0.0	109.0	149.0	0.0	136.0	0.0	173.0	223.0	237.0	276.0	178.0	178.0	0.0	0.0	0.0	7908.0	3792.0	6295.0	0.0	3539.0	2876.0	3510.0	2869.0	3523.0	2752.0	0.0	0.0	0.0	0.0	0.0	0.0	0.0	0.0	0.0	0.0	0.0	0.0	0.0	0.0	0.0
451.26880 Da 123.23 s	2.05	450.26152	0.0	187.0	0.0	165.0	164.0	0.0	204.0	128.0	140.0	173.0	0.0	220.0	0.0	196.0	338.0	227.0	369.0	152.0	215.0	155.0	0.0	0.0	11436.0	5889.0	8968.0	0.0	5068.0	4463.0	4666.0	4182.0	4740.0	3981.0	0.0	0.0	0.0	0.0	0.0	0.0	0.0	0.0	0.0	0.0	0.0	0.0	0.0	0.0	0.0
355.21081 Da 123.29 s	2.05	354.20354	0.0	210.0	246.0	258.0	256.0	0.0	374.0	311.0	257.0	272.0	256.0	305.0	0.0	239.0	267.0	289.0	382.0	293.0	282.0	314.0	247.0	0.0	373.0	315.0	384.0	0.0	264.0	289.0	279.0	235.0	283.0	244.0	0.0	1158.0	0.0	1263.0	1495.0	1441.0	0.0	1578.0	0.0	1027.0	0.0	0.0	1167.0	798.0	1124.0
479.29933 Da 123.34 s	2.06	478.29205	0.0	145.0	0.0	157.0	123.0	0.0	172.0	0.0	0.0	116.0	0.0	154.0	0.0	133.0	208.0	208.0	262.0	154.0	186.0	0.0	0.0	0.0	3280.0	1719.0	2434.0	0.0	1262.0	1170.0	1443.0	1077.0	1453.0	1151.0	0.0	0.0	0.0	0.0	0.0	0.0	0.0	0.0	0.0	0.0	0.0	0.0	0.0	0.0	0.0
651.31270 Da 123.36 s	2.06	650.30543	0.0	0.0	0.0	0.0	0.0	0.0	0.0	0.0	0.0	0.0	0.0	0.0	0.0	0.0	0.0	0.0	124.0	0.0	0.0	0.0	0.0	0.0	2386.0	1255.0	2040.0	0.0	1164.0	1032.0	1053.0	1029.0	1097.0	902.0	0.0	0.0	0.0	0.0	0.0	0.0	0.0	0.0	0.0	0.0	0.0	0.0	0.0	0.0	0.0
553.33662 Da 123.45 s	2.06	552.32934	0.0	319.0	173.0	355.0	317.0	0.0	415.0	0.0	0.0	319.0	168.0	429.0	0.0	410.0	717.0	532.0	781.0	391.0	426.0	291.0	274.0	0.0	24549.0	12455.0	18332.0	0.0	10393.0	8855.0	10499.0	8370.0	10148.0	8775.0	0.0	0.0	0.0	0.0	0.0	0.0	0.0	0.0	0.0	0.0	0.0	0.0	0.0	0.0	0.0
539.32043 Da 123.56 s	2.06	538.31315	0.0	220.0	125.0	160.0	0.0	0.0	207.0	0.0	0.0	0.0	0.0	0.0	0.0	134.0	171.0	0.0	177.0	0.0	0.0	0.0	0.0	0.0	4181.0	1983.0	3233.0	0.0	1828.0	1494.0	1815.0	1351.0	1656.0	1339.0	0.0	0.0	0.0	0.0	0.0	0.0	0.0	0.0	0.0	0.0	0.0	0.0	0.0	0.0	0.0
386.14436 Da 124.64 s	2.08	192.06490	0.0	0.0	0.0	0.0	0.0	0.0	0.0	0.0	0.0	0.0	0.0	0.0	0.0	0.0	0.0	0.0	0.0	0.0	0.0	0.0	0.0	0.0	0.0	0.0	0.0	0.0	0.0	0.0	0.0	0.0	0.0	0.0	0.0	0.0	0.0	0.0	0.0	0.0	0.0	0.0	0.0	0.0	0.0	0.0	0.0	0.0	0.0
150.03619 Da 125.10 s	2.08	149.02891	0.0	195.0	134.0	168.0	189.0	0.0	180.0	178.0	205.0	160.0	213.0	199.0	0.0	166.0	137.0	159.0	281.0	214.0	226.0	246.0	224.0	0.0	350.0	294.0	263.0	0.0	236.0	245.0	289.0	292.0	283.0	252.0	0.0	1452.0	1595.0	1552.0	1500.0	1428.0	0.0	1407.0	0.0	1292.0	0.0	0.0	1064.0	710.0	1267.0
335.69990 Da 125.62 s	2.09	334.69262	769.0	0.0	0.0	0.0	0.0	0.0	1026.0	1016.0	0.0	1074.0	0.0	1061.0	0.0	0.0	1097.0	1041.0	0.0	0.0	0.0	0.0	0.0	0.0	0.0	0.0	0.0	0.0	0.0	1101.0	0.0	0.0	0.0	0.0	0.0	1002.0	1028.0	0.0	1071.0	0.0	0.0	976.0	1145.0	1028.0	0.0	1156.0	0.0	1002.0	0.0
228.02316 Da 125.66 s	2.09	227.01588	0.0	262.0	319.0	429.0	426.0	0.0	505.0	361.0	450.0	365.0	324.0	0.0	0.0	396.0	449.0	376.0	495.0	411.0	441.0	499.0	360.0	0.0	565.0	482.0	475.0	0.0	404.0	410.0	487.0	450.0	464.0	455.0	0.0	1439.0	1441.0	1479.0	1719.0	1643.0	0.0	1598.0	0.0	1518.0	0.0	0.0	1572.0	1087.0	1389.0
250.97878 Da 125.74 s	2.10	249.97151	0.0	0.0	0.0	0.0	0.0	0.0	0.0	0.0	0.0	0.0	0.0	0.0	1003.0	0.0	0.0	0.0	0.0	0.0	0.0	0.0	0.0	0.0	0.0	0.0	0.0	0.0	0.0	0.0	0.0	0.0	0.0	0.0	0.0	0.0	0.0	0.0	0.0	0.0	0.0	0.0	0.0	0.0	0.0	0.0	0.0	0.0	0.0
193.07247 Da 125.81 s	2.10	192.06519	0.0	232.0	342.0	397.0	367.0	0.0	540.0	503.0	399.0	368.0	426.0	460.0	0.0	421.0	514.0	431.0	547.0	381.0	494.0	464.0	388.0	0.0	614.0	608.0	497.0	0.0	580.0	417.0	492.0	505.0	563.0	490.0	0.0	1795.0	1925.0	1981.0	2306.0	2227.0	0.0	2256.0	0.0	1889.0	0.0	0.0	1825.0	1531.0	2028.0
263.08325 Da 126.99 s	2.12	262.07597	0.0	320.0	429.0	589.0	169.0	0.0	242.0	185.0	698.0	750.0	629.0	677.0	0.0	680.0	763.0	627.0	825.0	705.0	817.0	729.0	596.0	0.0	1080.0	912.0	1044.0	0.0	593.0	569.0	610.0	591.0	689.0	572.0	0.0	773.0	813.0	821.0	1070.0	981.0	0.0	930.0	0.0	572.0	0.0	0.0	589.0	457.0	592.0
207.08810 Da 127.43 s	2.12	206.08082	0.0	595.0	897.0	1026.0	977.0	0.0	1202.0	1126.0	1055.0	967.0	1036.0	1248.0	0.0	1143.0	1170.0	1231.0	1435.0	1281.0	1282.0	1118.0	1161.0	0.0	2336.0	1662.0	1903.0	0.0	1373.0	1284.0	1597.0	1348.0	1432.0	1375.0	0.0	4250.0	4364.0	4996.0	5121.0	5093.0	0.0	4899.0	0.0	4073.0	0.0	0.0	4393.0	3763.0	4319.0
211.09327 Da 127.89 s	2.13	210.08599	0.0	628.0	564.0	745.0	798.0	0.0	894.0	802.0	689.0	639.0	637.0	720.0	0.0	665.0	753.0	738.0	946.0	702.0	815.0	736.0	721.0	0.0	1057.0	926.0	940.0	0.0	921.0	736.0	866.0	745.0	730.0	698.0	0.0	3444.0	3522.0	3372.0	3732.0	3454.0	0.0	3577.0	0.0	3030.0	0.0	0.0	3214.0	2246.0	3037.0
203.11391 Da 127.97 s	2.13	202.10664	0.0	193.0	256.0	293.0	331.0	0.0	389.0	402.0	241.0	211.0	236.0	336.0	0.0	272.0	292.0	262.0	378.0	305.0	288.0	291.0	310.0	0.0	471.0	376.0	402.0	0.0	319.0	350.0	363.0	314.0	333.0	300.0	0.0	1369.0	1480.0	1435.0	1635.0	1718.0	0.0	1635.0	0.0	1435.0	0.0	0.0	1374.0	974.0	1320.0
214.09265 Da 128.39 s	2.14	213.08537	0.0	0.0	248.0	0.0	325.0	0.0	341.0	310.0	314.0	326.0	0.0	0.0	0.0	126.0	310.0	0.0	0.0	299.0	220.0	357.0	0.0	0.0	378.0	381.0	358.0	0.0	429.0	344.0	320.0	0.0	321.0	308.0	0.0	1113.0	1204.0	1136.0	1103.0	1192.0	0.0	1261.0	0.0	0.0	0.0	0.0	1156.0	860.0	1140.0
399.17443 Da 129.74 s	2.16	398.16715	0.0	0.0	0.0	0.0	0.0	0.0	0.0	0.0	0.0	0.0	0.0	0.0	0.0	0.0	0.0	0.0	0.0	0.0	0.0	0.0	0.0	0.0	0.0	0.0	0.0	0.0	0.0	0.0	0.0	0.0	0.0	0.0	0.0	503.0	646.0	546.0	635.0	613.0	0.0	560.0	0.0	372.0	0.0	0.0	324.0	288.0	274.0
244.10443 Da 129.99 s	2.17	243.09715	0.0	712.0	845.0	1088.0	1061.0	0.0	1065.0	0.0	752.0	660.0	706.0	796.0	0.0	694.0	598.0	889.0	1083.0	910.0	1014.0	824.0	716.0	0.0	923.0	880.0	633.0	0.0	767.0	718.0	742.0	764.0	938.0	740.0	0.0	1840.0	1907.0	1909.0	1927.0	1830.0	0.0	1760.0	0.0	1578.0	0.0	0.0	1573.0	1386.0	1757.0
159.00253 Da 130.28 s	2.17	157.99525	0.0	0.0	888.0	1060.0	1064.0	0.0	0.0	1087.0	1082.0	1105.0	1077.0	1011.0	0.0	0.0	0.0	0.0	1200.0	1107.0	1208.0	1078.0	0.0	0.0	1118.0	1107.0	1121.0	0.0	1156.0	1124.0	1058.0	1086.0	0.0	1173.0	0.0	0.0	1125.0	1048.0	1064.0	1007.0	0.0	1001.0	0.0	0.0	0.0	0.0	1059.0	1030.0	1040.0
118.06322 Da 131.13 s	2.19	117.05594	0.0	5569.0	3267.0	4971.0	4715.0	0.0	5414.0	5140.0	3882.0	3598.0	3377.0	4132.0	0.0	3929.0	4316.0	4683.0	6860.0	5762.0	5858.0	5564.0	4878.0	0.0	5871.0	5164.0	4992.0	0.0	4965.0	4546.0	4873.0	4804.0	5133.0	4459.0	0.0	18038.0	20190.0	20247.0	23054.0	22518.0	0.0	22575.0	203.0	14916.0	162.0	0.0	15347.0	10059.0	14595.0
385.15923 Da 131.31 s	2.19	384.15196	0.0	1087.0	550.0	972.0	1007.0	0.0	1272.0	1123.0	922.0	705.0	739.0	899.0	0.0	754.0	826.0	869.0	1462.0	1167.0	1242.0	1198.0	880.0	0.0	1498.0	1181.0	1238.0	0.0	1058.0	1035.0	1118.0	1021.0	1142.0	849.0	0.0	2230.0	2678.0	2726.0	3137.0	3356.0	0.0	3021.0	0.0	2029.0	0.0	0.0	2163.0	1874.0	2001.0
488.21085 Da 131.43 s	2.19	243.09815	0.0	0.0	0.0	0.0	0.0	0.0	0.0	1045.0	0.0	0.0	0.0	0.0	0.0	0.0	0.0	0.0	0.0	0.0	0.0	0.0	0.0	0.0	0.0	0.0	745.0	0.0	0.0	0.0	0.0	0.0	0.0	0.0	0.0	0.0	0.0	0.0	0.0	0.0	0.0	0.0	0.0	0.0	0.0	0.0	0.0	0.0	0.0
333.70281 Da 132.23 s	2.20	332.69553	0.0	1221.0	1211.0	0.0	0.0	0.0	0.0	0.0	0.0	0.0	0.0	0.0	1302.0	1245.0	1123.0	0.0	0.0	0.0	0.0	0.0	0.0	0.0	0.0	0.0	0.0	0.0	0.0	0.0	0.0	0.0	0.0	0.0	0.0	0.0	0.0	0.0	0.0	1175.0	0.0	0.0	0.0	1191.0	1308.0	0.0	0.0	0.0	0.0
403.12480 Da 132.24 s	2.20	402.11752	0.0	605.0	494.0	693.0	785.0	0.0	857.0	784.0	564.0	644.0	549.0	589.0	0.0	592.0	677.0	634.0	1044.0	683.0	847.0	768.0	639.0	0.0	949.0	854.0	793.0	0.0	651.0	749.0	670.0	659.0	728.0	702.0	0.0	2176.0	2344.0	2355.0	2541.0	2551.0	0.0	2607.0	0.0	1959.0	0.0	0.0	2190.0	1722.0	1932.0
274.11811 Da 132.65 s	2.21	273.11083	0.0	0.0	206.0	234.0	218.0	0.0	186.0	0.0	147.0	0.0	0.0	0.0	0.0	156.0	0.0	187.0	251.0	214.0	0.0	204.0	217.0	0.0	211.0	0.0	0.0	0.0	173.0	0.0	0.0	0.0	179.0	143.0	0.0	1044.0	1058.0	1084.0	1163.0	1162.0	0.0	1004.0	0.0	785.0	0.0	0.0	898.0	677.0	861.0
148.03950 Da 132.93 s	2.22	147.03223	0.0	0.0	0.0	251.0	0.0	0.0	0.0	327.0	0.0	0.0	214.0	244.0	0.0	284.0	0.0	171.0	0.0	0.0	185.0	179.0	0.0	0.0	335.0	309.0	361.0	0.0	219.0	305.0	318.0	268.0	272.0	269.0	0.0	1255.0	0.0	1334.0	0.0	1373.0	0.0	1614.0	0.0	1214.0	0.0	0.0	1626.0	1122.0	1573.0
313.09965 Da 133.06 s	2.22	312.09238	0.0	2566.0	1729.0	2014.0	1855.0	0.0	1980.0	1747.0	1542.0	1284.0	1345.0	1479.0	0.0	1346.0	1419.0	1231.0	1495.0	1293.0	1243.0	1349.0	1103.0	0.0	1496.0	1433.0	1385.0	0.0	1253.0	1106.0	1281.0	1171.0	1157.0	1074.0	0.0	2820.0	2807.0	3151.0	3213.0	3220.0	0.0	3119.0	131.0	2694.0	139.0	0.0	2899.0	2053.0	2706.0
327.11688 Da 133.10 s	2.22	326.10960	0.0	3279.0	3361.0	4362.0	4544.0	0.0	5281.0	4990.0	4698.0	4226.0	4275.0	5119.0	0.0	4428.0	4999.0	4762.0	5905.0	5150.0	5237.0	5090.0	4677.0	0.0	7608.0	6585.0	6617.0	0.0	6275.0	5937.0	6154.0	5710.0	6334.0	5672.0	0.0	17547.0	17951.0	18014.0	20342.0	19533.0	0.0	19260.0	413.0	17255.0	509.0	0.0	17162.0	13530.0	17207.0
415.16734 Da 133.23 s	2.22	414.16006	0.0	194.0	0.0	0.0	159.0	0.0	194.0	188.0	159.0	144.0	0.0	147.0	0.0	0.0	153.0	0.0	203.0	189.0	163.0	196.0	0.0	0.0	271.0	220.0	251.0	0.0	161.0	0.0	198.0	149.0	0.0	185.0	0.0	1034.0	1014.0	1135.0	1314.0	1278.0	0.0	1151.0	0.0	879.0	0.0	0.0	904.0	747.0	1089.0
423.11329 Da 134.49 s	2.24	422.10602	0.0	926.0	799.0	1033.0	924.0	0.0	1361.0	1161.0	1009.0	833.0	846.0	1240.0	0.0	1232.0	1370.0	1340.0	1949.0	1394.0	1722.0	1504.0	1139.0	0.0	4139.0	3143.0	3141.0	0.0	2898.0	2581.0	3167.0	3025.0	3284.0	3000.0	0.0	12139.0	12726.0	12577.0	12628.0	12255.0	0.0	12732.0	0.0	12570.0	0.0	0.0	12621.0	10560.0	12076.0
248.10294 Da 135.22 s	2.25	247.09567	116.0	388.0	306.0	361.0	412.0	129.0	483.0	440.0	293.0	261.0	256.0	260.0	129.0	225.0	243.0	305.0	349.0	255.0	276.0	276.0	250.0	144.0	323.0	315.0	251.0	121.0	302.0	243.0	254.0	248.0	265.0	221.0	152.0	687.0	764.0	850.0	1101.0	1010.0	142.0	1093.0	139.0	777.0	145.0	159.0	622.0	505.0	702.0
259.76793 Da 135.91 s	2.27	258.76065	1337.0	1607.0	1594.0	0.0	1716.0	0.0	0.0	0.0	0.0	0.0	0.0	0.0	0.0	0.0	0.0	1768.0	0.0	0.0	0.0	0.0	0.0	0.0	0.0	0.0	0.0	0.0	0.0	0.0	0.0	0.0	0.0	0.0	0.0	0.0	0.0	0.0	0.0	0.0	0.0	0.0	0.0	0.0	0.0	0.0	0.0	1683.0	0.0
159.08973 Da 136.02 s	2.27	158.08245	0.0	168.0	236.0	185.0	225.0	0.0	227.0	227.0	237.0	200.0	202.0	201.0	0.0	199.0	232.0	253.0	270.0	212.0	219.0	212.0	204.0	0.0	267.0	254.0	354.0	0.0	232.0	228.0	267.0	239.0	239.0	244.0	0.0	1214.0	1240.0	1431.0	1418.0	1444.0	0.0	1408.0	0.0	1217.0	0.0	0.0	1219.0	1041.0	1224.0
341.19835 Da 136.09 s	2.27	340.19108	0.0	0.0	0.0	0.0	0.0	0.0	0.0	0.0	0.0	0.0	354.0	0.0	0.0	0.0	0.0	0.0	0.0	0.0	0.0	0.0	0.0	0.0	515.0	0.0	0.0	0.0	0.0	0.0	0.0	0.0	0.0	0.0	0.0	2222.0	2267.0	2457.0	2658.0	2450.0	0.0	2701.0	0.0	2332.0	0.0	0.0	2336.0	1472.0	2179.0
102.06722 Da 137.67 s	2.29	101.05995	0.0	369.0	316.0	361.0	536.0	0.0	590.0	529.0	291.0	239.0	218.0	274.0	0.0	231.0	259.0	496.0	621.0	444.0	477.0	479.0	467.0	0.0	164.0	185.0	248.0	0.0	191.0	239.0	207.0	281.0	254.0	265.0	0.0	558.0	565.0	586.0	1342.0	1232.0	0.0	1274.0	0.0	392.0	0.0	0.0	393.0	347.0	392.0
737.93502 Da 141.98 s	2.37	736.92774	0.0	0.0	0.0	0.0	0.0	0.0	0.0	0.0	0.0	0.0	0.0	0.0	0.0	0.0	0.0	0.0	0.0	0.0	0.0	0.0	0.0	0.0	209.0	0.0	0.0	0.0	0.0	0.0	0.0	0.0	0.0	0.0	0.0	2330.0	2698.0	2392.0	2131.0	1905.0	0.0	1989.0	0.0	2042.0	0.0	0.0	2702.0	1621.0	2913.0
543.96171 Da 142.13 s	2.37	542.95443	0.0	0.0	0.0	0.0	0.0	0.0	0.0	0.0	0.0	0.0	0.0	135.0	0.0	0.0	0.0	0.0	160.0	0.0	0.0	0.0	0.0	0.0	345.0	253.0	249.0	0.0	228.0	185.0	206.0	212.0	210.0	0.0	0.0	2937.0	3479.0	3284.0	2685.0	2631.0	0.0	2844.0	0.0	2740.0	0.0	0.0	3858.0	1928.0	3449.0
312.03361 Da 142.25 s	2.37	311.02633	0.0	3483.0	4552.0	4408.0	4435.0	0.0	4516.0	4318.0	4377.0	4465.0	4442.0	4569.0	0.0	4640.0	4618.0	4540.0	4475.0	4482.0	4364.0	4294.0	4408.0	0.0	4987.0	4716.0	4610.0	0.0	4885.0	4603.0	4789.0	4607.0	4233.0	4602.0	0.0	16377.0	17777.0	18251.0	14599.0	14182.0	0.0	14852.0	1078.0	15203.0	1070.0	0.0	20590.0	12795.0	19102.0
617.89446 Da 142.28 s	2.37	616.88719	0.0	0.0	0.0	0.0	0.0	0.0	0.0	0.0	0.0	0.0	0.0	0.0	0.0	0.0	0.0	0.0	0.0	0.0	0.0	0.0	0.0	0.0	294.0	200.0	189.0	0.0	159.0	0.0	162.0	169.0	192.0	0.0	0.0	1262.0	1511.0	1400.0	1283.0	1309.0	0.0	1371.0	0.0	1157.0	0.0	0.0	1489.0	1162.0	1320.0
276.10820 Da 142.41 s	2.37	275.10092	0.0	778.0	815.0	1034.0	1139.0	0.0	1382.0	0.0	971.0	930.0	901.0	1364.0	0.0	0.0	1186.0	0.0	1881.0	0.0	0.0	0.0	1128.0	0.0	2644.0	2160.0	1908.0	0.0	1730.0	1643.0	0.0	0.0	1977.0	0.0	0.0	4927.0	4867.0	4742.0	5396.0	5416.0	0.0	5489.0	181.0	4803.0	0.0	0.0	4498.0	4086.0	4219.0
423.92161 Da 142.58 s	2.38	422.91433	0.0	174.0	171.0	196.0	150.0	0.0	244.0	203.0	248.0	0.0	187.0	252.0	0.0	211.0	216.0	201.0	360.0	234.0	238.0	285.0	195.0	0.0	523.0	455.0	425.0	0.0	370.0	308.0	396.0	381.0	448.0	311.0	0.0	1230.0	1395.0	1351.0	1359.0	1350.0	0.0	1390.0	0.0	1222.0	0.0	0.0	1369.0	1195.0	1417.0
229.94788 Da 142.67 s	2.38	228.94060	0.0	3005.0	2954.0	3498.0	3172.0	0.0	3658.0	3037.0	3414.0	3071.0	3266.0	3996.0	0.0	3547.0	3780.0	3543.0	4196.0	3668.0	3612.0	3538.0	3494.0	0.0	4711.0	4504.0	4247.0	0.0	4324.0	3866.0	4198.0	4114.0	4503.0	4405.0	0.0	5103.0	5447.0	5509.0	5643.0	5589.0	0.0	5434.0	1039.0	5171.0	1033.0	0.0	5241.0	5555.0	5274.0
221.07048 Da 142.78 s	2.38	220.06320	0.0	595.0	415.0	773.0	745.0	0.0	496.0	844.0	1095.0	1541.0	1479.0	1567.0	0.0	803.0	1238.0	808.0	1485.0	1357.0	1379.0	1226.0	1184.0	0.0	1400.0	1806.0	1666.0	0.0	746.0	1145.0	1085.0	1121.0	1135.0	1089.0	0.0	595.0	616.0	623.0	508.0	962.0	0.0	793.0	0.0	458.0	0.0	0.0	793.0	596.0	826.0
552.21572 Da 142.84 s	2.38	275.10059	0.0	0.0	0.0	0.0	0.0	0.0	0.0	1253.0	0.0	0.0	0.0	0.0	0.0	1031.0	0.0	1263.0	0.0	1239.0	1408.0	1391.0	0.0	0.0	0.0	0.0	0.0	0.0	0.0	0.0	1817.0	1639.0	0.0	1688.0	0.0	0.0	0.0	0.0	0.0	0.0	0.0	0.0	0.0	0.0	0.0	0.0	0.0	0.0	0.0
112.02664 Da 142.95 s	2.38	111.01936	0.0	6984.0	7492.0	8573.0	7893.0	0.0	9011.0	8688.0	8206.0	7648.0	7646.0	9289.0	0.0	8820.0	9358.0	9070.0	10971.0	9455.0	9429.0	9162.0	8085.0	0.0	13182.0	12008.0	12386.0	0.0	11709.0	10918.0	11383.0	10944.0	12051.0	10932.0	0.0	28740.0	29950.0	30136.0	27713.0	27238.0	0.0	27597.0	2921.0	27896.0	3182.0	0.0	32536.0	25817.0	30911.0
349.98972 Da 143.04 s	2.38	348.98244	0.0	19304.0	20440.0	25090.0	22148.0	0.0	25798.0	24966.0	24721.0	23786.0	23148.0	30411.0	0.0	27286.0	29378.0	26992.0	33635.0	28992.0	29698.0	27685.0	24832.0	0.0	39894.0	37739.0	37194.0	0.0	34596.0	32828.0	36199.0	34406.0	36011.0	33337.0	0.0	76209.0	78646.0	79555.0	75135.0	71639.0	0.0	75394.0	1178.0	75823.0	1282.0	0.0	85146.0	67879.0	79017.0
253.99280 Da 143.10 s	2.38	252.98552	0.0	1452.0	1404.0	1516.0	1257.0	0.0	1466.0	1297.0	1295.0	1457.0	1231.0	1534.0	0.0	1438.0	1453.0	1303.0	1747.0	1463.0	1470.0	1519.0	1380.0	0.0	2128.0	1861.0	1796.0	0.0	1811.0	1809.0	1881.0	1857.0	1909.0	1742.0	0.0	3564.0	3744.0	3518.0	3397.0	3196.0	0.0	3363.0	226.0	3296.0	183.0	0.0	3541.0	3016.0	3446.0
334.01514 Da 143.23 s	2.39	333.00787	0.0	5118.0	4626.0	5087.0	4997.0	0.0	5253.0	5229.0	5359.0	4976.0	5274.0	5275.0	0.0	5071.0	5380.0	5421.0	5399.0	5253.0	5291.0	5346.0	5170.0	0.0	4943.0	5267.0	5645.0	0.0	6124.0	5889.0	5934.0	5780.0	5229.0	5611.0	0.0	5354.0	5732.0	5525.0	5463.0	5176.0	0.0	5221.0	641.0	5122.0	628.0	0.0	5572.0	5273.0	5237.0
191.06050 Da 144.64 s	2.41	190.05322	0.0	452.0	468.0	647.0	618.0	0.0	876.0	702.0	631.0	442.0	565.0	752.0	0.0	586.0	691.0	690.0	1219.0	817.0	872.0	732.0	765.0	0.0	1635.0	1164.0	1201.0	0.0	833.0	817.0	973.0	953.0	1107.0	847.0	0.0	2478.0	2646.0	2517.0	3143.0	2994.0	0.0	3158.0	0.0	2538.0	0.0	0.0	2454.0	2373.0	2621.0
200.07831 Da 145.24 s	2.42	199.07104	0.0	1527.0	1463.0	1743.0	1848.0	0.0	2247.0	2163.0	1684.0	1578.0	1478.0	1722.0	0.0	1687.0	1922.0	1807.0	2470.0	1959.0	1845.0	1977.0	1652.0	0.0	2411.0	2333.0	2344.0	0.0	1985.0	1879.0	2226.0	2070.0	2270.0	1877.0	0.0	7557.0	7720.0	7401.0	8340.0	7996.0	0.0	8617.0	226.0	7558.0	185.0	0.0	7231.0	5530.0	7556.0
194.06078 Da 145.62 s	2.43	193.05350	0.0	190.0	207.0	312.0	178.0	0.0	287.0	215.0	361.0	290.0	267.0	447.0	0.0	380.0	509.0	376.0	471.0	385.0	387.0	282.0	271.0	0.0	888.0	783.0	789.0	0.0	649.0	546.0	716.0	580.0	635.0	543.0	0.0	1733.0	1716.0	1754.0	1242.0	1241.0	0.0	1295.0	0.0	1825.0	0.0	0.0	2201.0	2024.0	2193.0
170.06886 Da 146.29 s	2.44	169.06158	0.0	422.0	447.0	595.0	576.0	0.0	679.0	613.0	520.0	570.0	532.0	635.0	0.0	480.0	560.0	646.0	616.0	574.0	542.0	567.0	564.0	0.0	862.0	655.0	665.0	0.0	599.0	730.0	667.0	579.0	767.0	557.0	0.0	2367.0	2597.0	2315.0	2664.0	2737.0	0.0	2672.0	0.0	2511.0	0.0	0.0	2523.0	1887.0	2408.0
230.12293 Da 147.45 s	2.46	229.11566	0.0	0.0	0.0	0.0	0.0	0.0	119.0	0.0	0.0	0.0	0.0	0.0	0.0	0.0	0.0	0.0	0.0	0.0	0.0	0.0	0.0	0.0	176.0	163.0	103.0	0.0	139.0	0.0	0.0	0.0	0.0	0.0	0.0	1066.0	1128.0	1210.0	1392.0	1360.0	0.0	1247.0	0.0	1230.0	0.0	0.0	1254.0	778.0	1174.0
90.03098 Da 147.98 s	2.47	89.02370	0.0	122.0	123.0	0.0	165.0	0.0	182.0	158.0	156.0	145.0	0.0	171.0	124.0	155.0	150.0	181.0	206.0	199.0	212.0	166.0	164.0	0.0	196.0	174.0	165.0	133.0	186.0	196.0	185.0	227.0	188.0	151.0	0.0	1075.0	1090.0	1163.0	1225.0	1315.0	0.0	1231.0	0.0	945.0	0.0	0.0	1052.0	676.0	1018.0
145.03797 Da 148.40 s	2.47	144.03069	0.0	123.0	0.0	0.0	0.0	0.0	117.0	0.0	0.0	0.0	0.0	0.0	0.0	0.0	0.0	141.0	0.0	116.0	125.0	0.0	112.0	0.0	193.0	137.0	156.0	0.0	123.0	138.0	132.0	124.0	130.0	139.0	0.0	814.0	850.0	802.0	898.0	797.0	0.0	983.0	0.0	842.0	0.0	0.0	803.0	656.0	760.0
147.03518 Da 148.68 s	2.48	146.02791	0.0	252.0	256.0	324.0	0.0	0.0	0.0	0.0	449.0	454.0	477.0	0.0	0.0	683.0	771.0	377.0	522.0	361.0	321.0	287.0	309.0	0.0	1035.0	918.0	939.0	0.0	1126.0	1250.0	1091.0	1083.0	911.0	961.0	0.0	232.0	311.0	216.0	0.0	0.0	0.0	0.0	0.0	408.0	0.0	0.0	764.0	713.0	838.0
178.04765 Da 149.67 s	2.49	177.04037	0.0	172.0	146.0	156.0	191.0	0.0	187.0	203.0	162.0	175.0	153.0	226.0	0.0	181.0	184.0	218.0	273.0	201.0	191.0	200.0	188.0	0.0	262.0	306.0	295.0	0.0	227.0	251.0	249.0	208.0	313.0	229.0	0.0	3496.0	3747.0	3876.0	4391.0	4244.0	0.0	4405.0	0.0	3619.0	0.0	0.0	3748.0	1915.0	3656.0
316.05937 Da 150.47 s	2.51	315.05210	0.0	209.0	221.0	250.0	326.0	0.0	336.0	301.0	235.0	271.0	259.0	318.0	0.0	224.0	311.0	288.0	406.0	286.0	358.0	261.0	341.0	0.0	453.0	371.0	373.0	0.0	326.0	320.0	405.0	349.0	349.0	315.0	0.0	881.0	915.0	961.0	1002.0	963.0	0.0	954.0	144.0	873.0	126.0	0.0	946.0	682.0	943.0
128.01009 Da 150.60 s	2.51	127.00281	1919.0	0.0	0.0	0.0	0.0	1241.0	0.0	0.0	0.0	0.0	0.0	0.0	1230.0	0.0	443.0	0.0	0.0	490.0	0.0	0.0	0.0	1127.0	410.0	0.0	435.0	1256.0	460.0	0.0	436.0	0.0	0.0	425.0	1117.0	245.0	0.0	248.0	0.0	231.0	1186.0	0.0	0.0	0.0	0.0	1294.0	0.0	0.0	0.0
113.99257 Da 153.36 s	2.56	112.98529	1350.0	436.0	263.0	251.0	0.0	614.0	165.0	173.0	224.0	0.0	159.0	143.0	481.0	150.0	145.0	186.0	127.0	179.0	147.0	174.0	133.0	408.0	141.0	0.0	119.0	392.0	131.0	107.0	118.0	185.0	116.0	118.0	444.0	0.0	0.0	0.0	0.0	0.0	391.0	0.0	0.0	0.0	135.0	392.0	0.0	0.0	0.0
249.97867 Da 153.87 s	2.56	248.97140	0.0	0.0	0.0	0.0	0.0	0.0	0.0	0.0	0.0	0.0	0.0	0.0	0.0	0.0	0.0	0.0	0.0	0.0	0.0	0.0	0.0	0.0	0.0	0.0	0.0	0.0	0.0	0.0	0.0	0.0	0.0	0.0	0.0	31483.0	32590.0	31846.0	32636.0	32126.0	0.0	31190.0	0.0	30464.0	0.0	0.0	29749.0	32225.0	31685.0
422.16922 Da 153.90 s	2.56	421.16195	0.0	714.0	491.0	857.0	266.0	0.0	360.0	256.0	603.0	711.0	671.0	599.0	0.0	582.0	715.0	947.0	1233.0	1083.0	1052.0	945.0	1003.0	0.0	1345.0	892.0	987.0	0.0	890.0	800.0	960.0	705.0	925.0	869.0	0.0	283.0	296.0	327.0	302.0	289.0	0.0	358.0	0.0	251.0	0.0	0.0	310.0	232.0	0.0
129.96675 Da 154.18 s	2.57	128.95948	4426.0	1287.0	768.0	628.0	0.0	1315.0	449.0	405.0	443.0	403.0	406.0	293.0	806.0	302.0	281.0	315.0	236.0	371.0	308.0	309.0	290.0	943.0	202.0	244.0	220.0	0.0	221.0	227.0	227.0	240.0	222.0	224.0	853.0	0.0	0.0	0.0	0.0	0.0	895.0	0.0	201.0	0.0	0.0	778.0	0.0	0.0	0.0
250.10360 Da 154.85 s	2.58	249.09632	0.0	702.0	720.0	866.0	762.0	0.0	955.0	1006.0	794.0	765.0	724.0	814.0	0.0	716.0	855.0	833.0	1087.0	900.0	921.0	799.0	734.0	0.0	1040.0	971.0	888.0	0.0	848.0	946.0	933.0	826.0	930.0	751.0	0.0	2412.0	2509.0	2422.0	2565.0	2537.0	0.0	2516.0	0.0	2264.0	0.0	0.0	2350.0	1842.0	2485.0
313.16822 Da 156.81 s	2.61	312.16094	0.0	0.0	0.0	0.0	0.0	0.0	0.0	0.0	0.0	0.0	0.0	0.0	0.0	0.0	0.0	0.0	0.0	0.0	0.0	0.0	0.0	0.0	0.0	0.0	0.0	0.0	0.0	0.0	0.0	0.0	0.0	0.0	0.0	1069.0	1040.0	1111.0	1139.0	1106.0	0.0	1216.0	0.0	1076.0	0.0	0.0	1129.0	766.0	1062.0
339.17824 Da 160.87 s	2.68	338.17096	0.0	182.0	183.0	202.0	248.0	0.0	251.0	245.0	203.0	180.0	175.0	227.0	0.0	205.0	240.0	253.0	288.0	206.0	251.0	203.0	166.0	0.0	277.0	279.0	245.0	0.0	199.0	183.0	254.0	262.0	299.0	203.0	0.0	1045.0	1124.0	1076.0	1168.0	1122.0	0.0	1128.0	0.0	1036.0	0.0	0.0	1102.0	709.0	987.0
303.07284 Da 164.12 s	2.74	302.06556	0.0	197.0	0.0	0.0	0.0	0.0	0.0	0.0	195.0	205.0	0.0	0.0	0.0	0.0	0.0	0.0	0.0	0.0	0.0	0.0	0.0	0.0	0.0	0.0	0.0	0.0	0.0	0.0	0.0	0.0	0.0	0.0	0.0	1650.0	1725.0	0.0	1926.0	0.0	0.0	1884.0	0.0	0.0	0.0	0.0	0.0	0.0	0.0
244.06871 Da 164.23 s	2.74	243.06143	0.0	2240.0	2291.0	2833.0	1696.0	0.0	1776.0	1687.0	2229.0	2292.0	2129.0	2044.0	0.0	1906.0	1853.0	2819.0	2782.0	3146.0	3007.0	3105.0	2592.0	0.0	2541.0	2494.0	2613.0	0.0	2797.0	2685.0	2818.0	2937.0	2881.0	2702.0	0.0	1504.0	1679.0	1537.0	1755.0	1574.0	0.0	1646.0	0.0	1525.0	0.0	0.0	1505.0	1318.0	1362.0
268.07982 Da 164.99 s	2.75	267.07254	0.0	1169.0	1208.0	1650.0	1768.0	0.0	1976.0	1811.0	1433.0	1408.0	1329.0	1574.0	0.0	1500.0	1552.0	1671.0	2086.0	1842.0	1922.0	1692.0	1617.0	0.0	2476.0	2081.0	2082.0	0.0	2026.0	1697.0	2080.0	1995.0	2055.0	1933.0	0.0	6272.0	6687.0	6432.0	7224.0	6864.0	0.0	7083.0	229.0	5584.0	209.0	0.0	6143.0	4645.0	5872.0
358.21955 Da 165.05 s	2.75	357.21227	0.0	357.0	355.0	474.0	423.0	0.0	452.0	392.0	381.0	378.0	402.0	396.0	0.0	400.0	404.0	423.0	460.0	466.0	496.0	422.0	421.0	0.0	601.0	538.0	512.0	0.0	474.0	452.0	495.0	411.0	555.0	493.0	0.0	2065.0	2153.0	2072.0	2243.0	2242.0	0.0	2234.0	0.0	1906.0	0.0	0.0	2107.0	1538.0	1855.0
608.12549 Da 165.12 s	2.75	303.05547	0.0	0.0	0.0	0.0	0.0	0.0	0.0	0.0	0.0	0.0	0.0	0.0	0.0	0.0	0.0	0.0	0.0	0.0	0.0	0.0	0.0	0.0	0.0	0.0	0.0	0.0	0.0	0.0	0.0	0.0	0.0	0.0	0.0	0.0	1063.0	1044.0	0.0	0.0	0.0	0.0	0.0	0.0	0.0	0.0	0.0	0.0	0.0
308.04985 Da 165.65 s	2.76	307.04258	0.0	135.0	121.0	155.0	147.0	0.0	163.0	195.0	117.0	131.0	138.0	209.0	0.0	148.0	165.0	176.0	252.0	254.0	249.0	202.0	202.0	0.0	350.0	281.0	206.0	0.0	255.0	258.0	284.0	234.0	215.0	195.0	0.0	2850.0	2921.0	2934.0	2898.0	3040.0	0.0	3151.0	0.0	2748.0	0.0	0.0	2832.0	1991.0	3042.0
304.06180 Da 165.72 s	2.76	303.05452	0.0	348.0	339.0	0.0	0.0	0.0	0.0	472.0	0.0	433.0	0.0	476.0	0.0	0.0	0.0	0.0	0.0	523.0	0.0	0.0	428.0	0.0	0.0	0.0	585.0	0.0	609.0	585.0	614.0	614.0	569.0	561.0	0.0	1044.0	0.0	0.0	1155.0	1108.0	0.0	1182.0	0.0	919.0	0.0	0.0	885.0	849.0	823.0
171.06485 Da 167.38 s	2.79	170.05758	0.0	337.0	367.0	415.0	422.0	0.0	534.0	517.0	449.0	360.0	428.0	460.0	0.0	429.0	436.0	488.0	559.0	420.0	438.0	477.0	466.0	0.0	692.0	641.0	466.0	0.0	525.0	499.0	516.0	518.0	560.0	490.0	0.0	1548.0	1469.0	1491.0	1566.0	1530.0	0.0	1450.0	0.0	1294.0	0.0	0.0	1430.0	1157.0	1402.0
370.21875 Da 169.89 s	2.83	369.21148	0.0	181.0	185.0	203.0	259.0	0.0	270.0	242.0	214.0	193.0	196.0	191.0	0.0	176.0	191.0	238.0	246.0	231.0	214.0	205.0	219.0	0.0	256.0	225.0	280.0	0.0	177.0	182.0	194.0	167.0	237.0	188.0	0.0	826.0	918.0	844.0	1077.0	1072.0	0.0	1068.0	0.0	798.0	0.0	0.0	653.0	581.0	716.0
123.03265 Da 171.36 s	2.86	122.02537	0.0	564.0	613.0	684.0	748.0	0.0	828.0	756.0	685.0	736.0	674.0	816.0	0.0	734.0	799.0	652.0	854.0	863.0	719.0	781.0	664.0	0.0	1245.0	1101.0	1102.0	0.0	1099.0	983.0	958.0	893.0	961.0	856.0	0.0	1568.0	1609.0	1668.0	2025.0	1861.0	0.0	1928.0	0.0	1905.0	0.0	0.0	1664.0	1364.0	1534.0
307.85942 Da 171.97 s	2.87	306.85215	912.0	876.0	896.0	1037.0	1030.0	0.0	1000.0	973.0	954.0	1035.0	1069.0	1073.0	0.0	1090.0	985.0	1088.0	1144.0	1081.0	1056.0	1034.0	1066.0	0.0	1090.0	1040.0	1098.0	0.0	1072.0	1145.0	1067.0	1126.0	1071.0	1063.0	0.0	0.0	863.0	828.0	890.0	0.0	0.0	874.0	0.0	869.0	0.0	0.0	884.0	906.0	841.0
376.17584 Da 172.74 s	2.88	375.16856	0.0	271.0	314.0	461.0	390.0	0.0	526.0	600.0	456.0	447.0	535.0	523.0	0.0	365.0	542.0	494.0	577.0	490.0	561.0	510.0	426.0	0.0	612.0	499.0	0.0	0.0	479.0	0.0	437.0	376.0	432.0	0.0	0.0	1312.0	1506.0	1461.0	1687.0	1535.0	0.0	1651.0	0.0	1425.0	0.0	0.0	1362.0	1207.0	1285.0
194.07871 Da 173.03 s	2.88	193.07143	0.0	634.0	648.0	821.0	945.0	0.0	1016.0	972.0	763.0	780.0	726.0	889.0	0.0	780.0	882.0	877.0	990.0	809.0	989.0	868.0	775.0	0.0	1037.0	941.0	1001.0	0.0	904.0	882.0	929.0	838.0	941.0	797.0	0.0	2292.0	2359.0	2327.0	2455.0	2404.0	0.0	2506.0	0.0	2338.0	0.0	0.0	2365.0	1814.0	2228.0
299.14623 Da 177.37 s	2.96	298.13896	0.0	0.0	457.0	513.0	558.0	0.0	636.0	561.0	557.0	457.0	0.0	0.0	0.0	0.0	555.0	599.0	638.0	603.0	670.0	0.0	513.0	0.0	669.0	0.0	0.0	0.0	0.0	535.0	595.0	0.0	547.0	0.0	0.0	2227.0	2451.0	2381.0	2634.0	2586.0	0.0	2671.0	0.0	2316.0	0.0	0.0	2219.0	1639.0	2176.0
153.04299 Da 177.43 s	2.96	152.03571	0.0	1594.0	1599.0	1918.0	1880.0	0.0	2212.0	2209.0	1714.0	1648.0	1602.0	1971.0	0.0	1802.0	2042.0	2354.0	2758.0	2423.0	2481.0	2445.0	2195.0	0.0	2778.0	2649.0	2829.0	0.0	2669.0	2712.0	2631.0	2918.0	3098.0	2715.0	0.0	5682.0	5916.0	5618.0	5558.0	5666.0	0.0	5564.0	192.0	4483.0	135.0	0.0	4871.0	3952.0	5010.0
486.17493 Da 178.57 s	2.98	242.08019	0.0	0.0	0.0	0.0	0.0	0.0	0.0	0.0	0.0	0.0	0.0	0.0	0.0	0.0	0.0	0.0	0.0	0.0	0.0	0.0	0.0	0.0	0.0	0.0	0.0	0.0	0.0	0.0	0.0	0.0	0.0	0.0	0.0	0.0	0.0	0.0	0.0	0.0	0.0	0.0	0.0	0.0	0.0	0.0	0.0	0.0	0.0
333.70231 Da 180.08 s	3.00	332.69503	1030.0	1094.0	1205.0	1208.0	1271.0	1345.0	0.0	1223.0	1195.0	1120.0	1248.0	1238.0	1264.0	1137.0	1267.0	1293.0	1272.0	1225.0	1239.0	1227.0	1317.0	0.0	1215.0	1257.0	1199.0	0.0	1320.0	1385.0	1353.0	0.0	1244.0	1216.0	0.0	0.0	975.0	911.0	946.0	916.0	0.0	942.0	0.0	958.0	0.0	0.0	953.0	993.0	978.0
242.09953 Da 180.96 s	3.02	241.09225	0.0	0.0	0.0	0.0	0.0	0.0	0.0	0.0	0.0	0.0	0.0	0.0	0.0	0.0	0.0	0.0	0.0	0.0	0.0	0.0	0.0	0.0	0.0	0.0	0.0	0.0	0.0	0.0	0.0	0.0	0.0	0.0	0.0	0.0	0.0	0.0	0.0	0.0	0.0	0.0	0.0	0.0	0.0	0.0	0.0	1546.0	0.0
292.10290 Da 182.65 s	3.04	291.09562	0.0	642.0	718.0	898.0	859.0	0.0	1166.0	1069.0	780.0	870.0	861.0	1001.0	0.0	806.0	1074.0	959.0	1293.0	1056.0	1120.0	1074.0	871.0	0.0	1383.0	1135.0	1223.0	0.0	1064.0	1077.0	1204.0	1061.0	1224.0	1019.0	0.0	3709.0	3817.0	3865.0	4704.0	4359.0	0.0	4264.0	0.0	3458.0	154.0	0.0	3909.0	2708.0	3715.0
316.11652 Da 184.65 s	3.08	157.05098	0.0	0.0	0.0	0.0	0.0	0.0	1188.0	0.0	0.0	0.0	0.0	0.0	0.0	0.0	0.0	1203.0	0.0	0.0	0.0	0.0	0.0	0.0	2000.0	0.0	0.0	0.0	0.0	0.0	0.0	0.0	0.0	0.0	0.0	0.0	0.0	0.0	0.0	0.0	0.0	0.0	0.0	0.0	0.0	0.0	0.0	0.0	0.0
321.06664 Da 184.76 s	3.08	320.05936	0.0	149.0	177.0	238.0	209.0	0.0	259.0	250.0	155.0	154.0	189.0	195.0	0.0	223.0	201.0	208.0	241.0	255.0	275.0	231.0	209.0	0.0	268.0	221.0	270.0	0.0	238.0	260.0	256.0	238.0	275.0	245.0	0.0	323.0	388.0	368.0	374.0	450.0	0.0	355.0	0.0	345.0	0.0	0.0	335.0	285.0	315.0
158.05734 Da 185.28 s	3.09	157.05007	0.0	898.0	954.0	1202.0	852.0	0.0	0.0	1021.0	953.0	781.0	815.0	1076.0	0.0	942.0	1123.0	0.0	1726.0	1295.0	1260.0	1302.0	1084.0	0.0	0.0	1679.0	1710.0	0.0	1611.0	1411.0	1537.0	1413.0	1709.0	1535.0	0.0	23160.0	24674.0	25629.0	29169.0	27592.0	0.0	28954.0	0.0	19923.0	0.0	0.0	22500.0	13154.0	21177.0
205.03611 Da 185.87 s	3.10	204.02883	0.0	0.0	0.0	0.0	0.0	0.0	0.0	0.0	0.0	0.0	0.0	0.0	0.0	0.0	0.0	0.0	2528.0	2309.0	2122.0	1918.0	1760.0	0.0	1579.0	1319.0	1346.0	0.0	1379.0	1316.0	1500.0	1427.0	1460.0	1250.0	0.0	10918.0	11987.0	11511.0	12851.0	12256.0	0.0	12523.0	0.0	8491.0	0.0	0.0	7853.0	6306.0	7737.0
239.00985 Da 186.65 s	3.11	238.00257	0.0	2052.0	1949.0	2438.0	2501.0	0.0	2839.0	2711.0	2937.0	2917.0	2761.0	2616.0	0.0	2745.0	2510.0	2105.0	2602.0	2348.0	2491.0	2679.0	2420.0	0.0	4831.0	4471.0	4564.0	0.0	3762.0	3499.0	3842.0	3424.0	3542.0	3522.0	0.0	3850.0	4240.0	4099.0	5036.0	4661.0	0.0	4779.0	253.0	4537.0	214.0	0.0	4407.0	3454.0	4135.0
263.05428 Da 186.84 s	3.11	262.04701	0.0	2594.0	2637.0	3077.0	3312.0	0.0	3821.0	4089.0	3961.0	4066.0	3776.0	4012.0	0.0	3615.0	3717.0	2982.0	3666.0	3354.0	3787.0	3389.0	3404.0	0.0	7023.0	6245.0	6630.0	0.0	5688.0	5225.0	5573.0	4994.0	4893.0	4744.0	0.0	6256.0	6628.0	6641.0	8090.0	7407.0	0.0	8028.0	329.0	7784.0	328.0	0.0	7330.0	5487.0	7016.0
368.11467 Da 186.91 s	3.12	367.10740	0.0	213.0	205.0	352.0	301.0	0.0	356.0	425.0	413.0	450.0	391.0	423.0	0.0	353.0	438.0	247.0	327.0	284.0	332.0	349.0	293.0	0.0	965.0	947.0	843.0	0.0	706.0	638.0	743.0	629.0	707.0	610.0	0.0	963.0	1071.0	1045.0	1352.0	1343.0	0.0	1355.0	0.0	1430.0	0.0	0.0	1274.0	707.0	1255.0
165.07925 Da 186.95 s	3.12	164.07198	0.0	6694.0	6365.0	8005.0	8646.0	0.0	9611.0	9218.0	9616.0	9234.0	8990.0	9227.0	0.0	8381.0	8461.0	7057.0	8074.0	7682.0	8180.0	8291.0	7538.0	0.0	16353.0	15343.0	15676.0	0.0	12858.0	11976.0	13512.0	11433.0	12130.0	11235.0	0.0	16667.0	17142.0	17231.0	20655.0	20188.0	0.0	19807.0	650.0	20753.0	679.0	0.0	18605.0	13374.0	18074.0
113.90314 Da 188.01 s	3.13	112.89586	0.0	856.0	851.0	0.0	893.0	1029.0	938.0	0.0	0.0	890.0	0.0	0.0	0.0	0.0	0.0	0.0	0.0	1007.0	0.0	927.0	952.0	1066.0	917.0	0.0	0.0	1074.0	1010.0	0.0	917.0	964.0	922.0	950.0	1067.0	630.0	657.0	0.0	0.0	0.0	0.0	0.0	0.0	0.0	990.0	0.0	690.0	674.0	618.0
135.05661 Da 188.87 s	3.15	134.04933	0.0	147.0	170.0	273.0	318.0	0.0	360.0	280.0	226.0	211.0	178.0	238.0	0.0	192.0	234.0	245.0	310.0	289.0	294.0	292.0	241.0	0.0	325.0	298.0	293.0	0.0	314.0	233.0	260.0	258.0	360.0	278.0	0.0	1309.0	1265.0	1193.0	1567.0	1356.0	0.0	1469.0	0.0	1118.0	0.0	0.0	1057.0	772.0	1231.0
349.09438 Da 190.14 s	3.17	348.08711	0.0	0.0	0.0	0.0	0.0	0.0	0.0	0.0	0.0	0.0	0.0	0.0	0.0	0.0	0.0	0.0	0.0	0.0	0.0	0.0	0.0	0.0	0.0	0.0	0.0	0.0	0.0	0.0	0.0	0.0	0.0	0.0	0.0	764.0	0.0	804.0	0.0	640.0	0.0	694.0	0.0	984.0	0.0	0.0	1068.0	632.0	931.0
329.05150 Da 190.19 s	3.17	328.04422	0.0	1991.0	1968.0	2375.0	2771.0	0.0	3424.0	3106.0	2242.0	2077.0	2075.0	2421.0	0.0	2196.0	2357.0	2520.0	3725.0	2753.0	3024.0	2868.0	2571.0	0.0	3347.0	2930.0	2984.0	0.0	2528.0	2523.0	2793.0	2367.0	2648.0	2417.0	0.0	9720.0	10073.0	10052.0	11753.0	11819.0	0.0	12137.0	284.0	9142.0	216.0	0.0	8675.0	5764.0	7978.0
114.04178 Da 191.81 s	3.20	113.03450	0.0	247.0	294.0	335.0	317.0	0.0	334.0	314.0	341.0	345.0	321.0	382.0	0.0	336.0	408.0	313.0	380.0	364.0	409.0	327.0	385.0	0.0	487.0	373.0	362.0	0.0	477.0	376.0	369.0	403.0	409.0	368.0	0.0	849.0	915.0	924.0	1018.0	886.0	0.0	850.0	0.0	973.0	0.0	0.0	986.0	856.0	1008.0
354.01954 Da 192.71 s	3.21	353.01226	0.0	0.0	0.0	0.0	0.0	0.0	0.0	0.0	0.0	0.0	0.0	0.0	0.0	0.0	0.0	0.0	0.0	0.0	0.0	0.0	0.0	0.0	0.0	0.0	0.0	0.0	0.0	0.0	0.0	0.0	0.0	0.0	0.0	1093.0	1050.0	1185.0	935.0	1074.0	0.0	962.0	0.0	1299.0	0.0	0.0	1392.0	1256.0	1523.0
231.96131 Da 192.75 s	3.21	230.95403	0.0	784.0	714.0	865.0	0.0	0.0	959.0	900.0	933.0	0.0	832.0	1081.0	0.0	934.0	1095.0	0.0	1089.0	953.0	949.0	1054.0	990.0	0.0	1197.0	1061.0	995.0	0.0	1132.0	1083.0	1250.0	967.0	1128.0	1198.0	0.0	2479.0	2347.0	2304.0	2301.0	2223.0	0.0	2300.0	0.0	2453.0	0.0	0.0	2603.0	2316.0	2821.0
219.98909 Da 193.45 s	3.22	218.98182	0.0	633.0	604.0	776.0	507.0	0.0	724.0	622.0	765.0	758.0	798.0	977.0	0.0	940.0	1062.0	756.0	864.0	805.0	845.0	776.0	707.0	0.0	1437.0	1173.0	1285.0	0.0	1127.0	1179.0	1139.0	1195.0	1164.0	1214.0	0.0	1987.0	2114.0	2205.0	1542.0	1529.0	0.0	1550.0	0.0	2335.0	0.0	0.0	2647.0	2171.0	2547.0
361.99173 Da 193.87 s	3.23	360.98445	0.0	533.0	547.0	716.0	539.0	0.0	672.0	568.0	900.0	876.0	847.0	833.0	0.0	723.0	710.0	711.0	968.0	895.0	978.0	819.0	905.0	0.0	1273.0	1141.0	1196.0	0.0	998.0	962.0	1131.0	1019.0	1028.0	1050.0	0.0	843.0	946.0	967.0	971.0	864.0	0.0	916.0	0.0	854.0	0.0	0.0	797.0	674.0	834.0
334.12793 Da 194.16 s	3.24	333.12065	0.0	0.0	0.0	0.0	0.0	0.0	229.0	185.0	157.0	187.0	158.0	199.0	0.0	0.0	163.0	149.0	0.0	0.0	0.0	0.0	0.0	0.0	266.0	274.0	270.0	0.0	218.0	202.0	193.0	0.0	192.0	0.0	0.0	1197.0	1194.0	1228.0	1688.0	1505.0	0.0	1653.0	0.0	1301.0	0.0	0.0	1148.0	841.0	1108.0
244.06745 Da 194.93 s	3.25	243.06017	0.0	3826.0	3500.0	4992.0	3766.0	0.0	4030.0	3817.0	5615.0	5321.0	5688.0	5023.0	0.0	4583.0	4654.0	4957.0	5600.0	5282.0	5401.0	5134.0	4877.0	0.0	6515.0	6462.0	6395.0	0.0	6081.0	5375.0	5965.0	5387.0	5602.0	5740.0	0.0	3919.0	3870.0	4117.0	4133.0	3986.0	0.0	3934.0	226.0	3581.0	218.0	0.0	3596.0	3054.0	3636.0
288.05870 Da 194.99 s	3.25	287.05142	0.0	50983.0	45999.0	62649.0	47602.0	0.0	55625.0	51251.0	72551.0	71838.0	70145.0	62039.0	0.0	59976.0	61310.0	64471.0	75640.0	69620.0	70705.0	66852.0	65573.0	0.0	88903.0	82865.0	85370.0	0.0	77009.0	71048.0	79927.0	74061.0	77315.0	72581.0	0.0	53480.0	54350.0	55437.0	56668.0	55220.0	0.0	56093.0	2164.0	47319.0	2286.0	0.0	48154.0	41979.0	48967.0
112.02667 Da 195.25 s	3.25	111.01940	0.0	22229.0	20223.0	29454.0	22040.0	0.0	26351.0	24372.0	34323.0	32369.0	33092.0	29038.0	0.0	28042.0	28359.0	30639.0	35628.0	33616.0	35243.0	32916.0	30983.0	0.0	43077.0	39795.0	40847.0	0.0	36863.0	33235.0	38176.0	34257.0	37243.0	35829.0	0.0	26692.0	27425.0	27354.0	29320.0	29580.0	0.0	29574.0	976.0	23481.0	976.0	0.0	24402.0	20884.0	23935.0
331.90454 Da 195.32 s	3.26	330.89726	0.0	0.0	0.0	0.0	723.0	0.0	701.0	714.0	0.0	0.0	0.0	0.0	981.0	0.0	0.0	0.0	0.0	767.0	0.0	0.0	0.0	1045.0	0.0	0.0	0.0	0.0	0.0	0.0	0.0	0.0	0.0	0.0	0.0	0.0	0.0	0.0	0.0	0.0	0.0	0.0	0.0	0.0	0.0	1047.0	0.0	0.0	0.0
379.95684 Da 196.17 s	3.27	378.94956	0.0	177.0	188.0	229.0	275.0	0.0	228.0	206.0	173.0	185.0	206.0	210.0	0.0	232.0	226.0	213.0	290.0	253.0	243.0	265.0	214.0	0.0	326.0	228.0	249.0	0.0	216.0	247.0	233.0	208.0	280.0	225.0	0.0	848.0	844.0	958.0	1026.0	1080.0	0.0	1102.0	0.0	649.0	0.0	0.0	696.0	544.0	780.0
630.21969 Da 196.22 s	3.27	314.10257	0.0	190.0	255.0	409.0	245.0	0.0	349.0	297.0	417.0	336.0	338.0	525.0	0.0	413.0	482.0	302.0	322.0	298.0	225.0	271.0	213.0	0.0	490.0	399.0	461.0	0.0	371.0	283.0	372.0	258.0	304.0	329.0	0.0	0.0	0.0	0.0	0.0	0.0	0.0	0.0	0.0	0.0	0.0	0.0	2242.0	1674.0	2327.0
315.10979 Da 196.54 s	3.28	314.10251	0.0	0.0	0.0	0.0	0.0	0.0	0.0	0.0	0.0	0.0	0.0	0.0	0.0	0.0	0.0	0.0	0.0	0.0	0.0	0.0	0.0	0.0	0.0	0.0	0.0	0.0	0.0	0.0	0.0	0.0	0.0	0.0	0.0	1972.0	2074.0	1992.0	1586.0	1614.0	0.0	1468.0	0.0	2208.0	0.0	0.0	0.0	0.0	0.0
356.16980 Da 196.68 s	3.28	355.16252	0.0	247.0	269.0	370.0	342.0	0.0	456.0	380.0	305.0	287.0	302.0	399.0	0.0	271.0	336.0	392.0	445.0	419.0	367.0	425.0	320.0	0.0	571.0	475.0	416.0	0.0	384.0	323.0	453.0	340.0	507.0	361.0	0.0	1548.0	1559.0	1712.0	1919.0	1807.0	0.0	1750.0	0.0	1411.0	0.0	0.0	1555.0	1139.0	1481.0
257.06661 Da 197.11 s	3.29	256.05934	0.0	796.0	945.0	1055.0	973.0	0.0	1084.0	980.0	909.0	904.0	862.0	946.0	0.0	929.0	921.0	1047.0	1137.0	1040.0	1156.0	1161.0	817.0	0.0	1460.0	1175.0	1202.0	0.0	1021.0	1007.0	1122.0	1017.0	1089.0	905.0	0.0	2511.0	2588.0	2568.0	2617.0	2744.0	0.0	2638.0	0.0	2438.0	118.0	0.0	2434.0	1976.0	2626.0
306.02446 Da 197.27 s	3.29	305.01719	0.0	1271.0	1222.0	1324.0	1643.0	0.0	2070.0	1834.0	1304.0	1328.0	1249.0	1460.0	0.0	1264.0	1409.0	1473.0	2153.0	1763.0	1707.0	1635.0	1460.0	0.0	2090.0	1825.0	1800.0	0.0	1556.0	1494.0	1680.0	1704.0	1661.0	1483.0	0.0	7071.0	7203.0	7459.0	8860.0	8485.0	0.0	8966.0	169.0	6420.0	178.0	0.0	6153.0	4123.0	5659.0
131.05921 Da 198.41 s	3.31	130.05193	0.0	525.0	559.0	813.0	724.0	0.0	879.0	869.0	788.0	674.0	594.0	794.0	0.0	760.0	939.0	774.0	1184.0	970.0	1008.0	909.0	838.0	0.0	1614.0	1313.0	1141.0	0.0	1091.0	913.0	1076.0	975.0	1237.0	957.0	0.0	4696.0	4942.0	4970.0	4957.0	4813.0	0.0	5135.0	0.0	4627.0	0.0	0.0	4744.0	3632.0	4911.0
415.24122 Da 198.88 s	3.31	414.23394	0.0	153.0	0.0	173.0	157.0	0.0	243.0	0.0	150.0	132.0	0.0	174.0	0.0	156.0	172.0	174.0	193.0	157.0	186.0	152.0	191.0	0.0	252.0	211.0	253.0	0.0	171.0	169.0	211.0	180.0	167.0	198.0	0.0	822.0	855.0	839.0	959.0	1040.0	0.0	953.0	0.0	819.0	0.0	0.0	962.0	576.0	868.0
325.06170 Da 200.41 s	3.34	324.05442	0.0	0.0	0.0	0.0	0.0	0.0	0.0	833.0	836.0	0.0	0.0	0.0	0.0	0.0	0.0	0.0	0.0	0.0	0.0	0.0	666.0	0.0	0.0	0.0	0.0	0.0	0.0	0.0	0.0	0.0	0.0	0.0	0.0	0.0	1036.0	704.0	829.0	1016.0	560.0	600.0	0.0	608.0	0.0	0.0	621.0	700.0	679.0
469.19508 Da 201.01 s	3.35	468.18780	0.0	0.0	0.0	0.0	0.0	0.0	0.0	0.0	0.0	0.0	0.0	0.0	0.0	0.0	0.0	0.0	148.0	0.0	0.0	0.0	0.0	0.0	284.0	253.0	281.0	0.0	180.0	162.0	217.0	0.0	0.0	178.0	0.0	874.0	869.0	857.0	1076.0	915.0	0.0	1071.0	0.0	910.0	0.0	0.0	852.0	511.0	787.0
374.07744 Da 201.81 s	3.36	373.07017	0.0	194.0	219.0	258.0	260.0	0.0	295.0	301.0	255.0	228.0	303.0	275.0	0.0	296.0	261.0	242.0	328.0	311.0	334.0	365.0	300.0	0.0	598.0	593.0	559.0	0.0	397.0	437.0	535.0	393.0	541.0	431.0	0.0	999.0	1053.0	1092.0	1191.0	1162.0	0.0	1324.0	0.0	1131.0	0.0	0.0	1116.0	708.0	1087.0
680.41038 Da 202.47 s	3.37	339.19791	0.0	0.0	0.0	0.0	0.0	0.0	0.0	0.0	0.0	0.0	0.0	0.0	0.0	0.0	0.0	0.0	0.0	0.0	0.0	0.0	0.0	0.0	0.0	0.0	0.0	0.0	0.0	0.0	0.0	0.0	0.0	0.0	0.0	0.0	0.0	0.0	0.0	0.0	0.0	0.0	0.0	1213.0	0.0	0.0	0.0	0.0	0.0
327.05307 Da 202.53 s	3.38	326.04579	145.0	556.0	551.0	654.0	653.0	0.0	709.0	709.0	580.0	596.0	599.0	659.0	0.0	618.0	629.0	602.0	730.0	730.0	584.0	797.0	645.0	0.0	891.0	846.0	807.0	0.0	802.0	743.0	801.0	724.0	718.0	774.0	0.0	1089.0	1036.0	964.0	993.0	1016.0	0.0	1022.0	130.0	0.0	120.0	0.0	1021.0	881.0	924.0
285.13000 Da 202.97 s	3.38	284.12272	0.0	210.0	223.0	268.0	260.0	0.0	310.0	329.0	259.0	296.0	211.0	241.0	0.0	228.0	235.0	239.0	324.0	260.0	277.0	257.0	223.0	0.0	433.0	343.0	310.0	0.0	279.0	296.0	280.0	269.0	294.0	240.0	0.0	1788.0	1868.0	1827.0	2200.0	2170.0	0.0	2011.0	0.0	1564.0	0.0	0.0	1686.0	1147.0	1653.0
204.08847 Da 203.27 s	3.39	203.08119	0.0	1318.0	1335.0	1764.0	2459.0	0.0	2840.0	2561.0	2639.0	2519.0	2397.0	2827.0	0.0	2602.0	2808.0	1515.0	1986.0	1592.0	1904.0	1717.0	1745.0	0.0	4964.0	4527.0	4505.0	0.0	3637.0	3466.0	3936.0	3379.0	3569.0	3295.0	0.0	5566.0	5745.0	5754.0	9256.0	8351.0	0.0	8662.0	166.0	8968.0	215.0	0.0	9796.0	6958.0	9626.0
373.14076 Da 203.28 s	3.39	372.13348	0.0	0.0	0.0	0.0	149.0	0.0	187.0	169.0	0.0	0.0	151.0	194.0	0.0	159.0	191.0	0.0	0.0	149.0	0.0	112.0	0.0	0.0	429.0	404.0	349.0	0.0	296.0	229.0	294.0	253.0	300.0	307.0	0.0	829.0	828.0	897.0	1236.0	1281.0	0.0	1218.0	0.0	1272.0	0.0	0.0	1372.0	838.0	1310.0
283.81427 Da 203.51 s	3.39	282.80700	802.0	0.0	0.0	0.0	0.0	1029.0	0.0	0.0	0.0	0.0	0.0	0.0	0.0	0.0	0.0	0.0	0.0	763.0	0.0	0.0	0.0	0.0	0.0	678.0	746.0	0.0	0.0	752.0	0.0	0.0	0.0	0.0	0.0	0.0	0.0	0.0	0.0	0.0	0.0	0.0	0.0	0.0	0.0	0.0	0.0	0.0	331.0
604.14195 Da 203.57 s	3.39	301.06370	0.0	347.0	354.0	413.0	556.0	0.0	580.0	507.0	521.0	0.0	492.0	590.0	0.0	588.0	523.0	465.0	442.0	0.0	513.0	452.0	0.0	0.0	891.0	826.0	775.0	0.0	713.0	672.0	744.0	688.0	692.0	615.0	0.0	789.0	736.0	690.0	1069.0	926.0	0.0	939.0	0.0	1129.0	0.0	0.0	1140.0	964.0	1154.0
586.27686 Da 203.89 s	3.40	585.26958	0.0	662.0	649.0	807.0	919.0	0.0	1042.0	957.0	867.0	739.0	707.0	932.0	0.0	802.0	849.0	840.0	1128.0	872.0	932.0	978.0	751.0	0.0	1321.0	1051.0	1129.0	0.0	990.0	1002.0	1131.0	987.0	1110.0	941.0	0.0	3824.0	3758.0	3881.0	4292.0	4170.0	0.0	4540.0	0.0	3442.0	0.0	0.0	3880.0	2575.0	3723.0
303.07307 Da 203.93 s	3.40	302.06579	0.0	123.0	0.0	0.0	0.0	0.0	0.0	135.0	130.0	157.0	0.0	134.0	0.0	0.0	118.0	111.0	0.0	139.0	147.0	139.0	130.0	0.0	191.0	205.0	0.0	0.0	151.0	149.0	0.0	171.0	142.0	151.0	0.0	1054.0	998.0	1121.0	1720.0	1788.0	0.0	1143.0	0.0	990.0	0.0	0.0	1040.0	1048.0	1203.0
302.07289 Da 204.33 s	3.41	301.06561	0.0	333.0	0.0	0.0	0.0	0.0	0.0	523.0	0.0	485.0	448.0	0.0	160.0	0.0	0.0	0.0	0.0	470.0	0.0	453.0	430.0	0.0	0.0	0.0	0.0	0.0	0.0	0.0	0.0	0.0	0.0	0.0	186.0	0.0	0.0	0.0	0.0	0.0	0.0	0.0	0.0	0.0	0.0	0.0	1195.0	0.0	0.0
228.10888 Da 204.45 s	3.41	227.10160	158.0	310.0	278.0	285.0	346.0	0.0	346.0	358.0	325.0	357.0	352.0	369.0	150.0	324.0	363.0	316.0	434.0	363.0	356.0	403.0	377.0	175.0	471.0	347.0	402.0	184.0	389.0	344.0	400.0	379.0	405.0	358.0	180.0	1723.0	1560.0	1558.0	1853.0	1800.0	223.0	1853.0	181.0	1622.0	174.0	155.0	1510.0	1169.0	1609.0
111.90556 Da 205.88 s	3.43	110.89829	0.0	0.0	0.0	4028.0	0.0	0.0	0.0	0.0	3772.0	0.0	0.0	0.0	0.0	0.0	0.0	0.0	4160.0	0.0	4140.0	4133.0	0.0	0.0	0.0	0.0	4130.0	0.0	0.0	4119.0	0.0	0.0	4111.0	4228.0	0.0	3623.0	3806.0	3618.0	3709.0	3772.0	4892.0	3749.0	0.0	3509.0	0.0	0.0	3668.0	3680.0	3610.0
452.18532 Da 206.45 s	3.44	225.08538	0.0	0.0	0.0	0.0	0.0	0.0	0.0	0.0	0.0	0.0	0.0	0.0	0.0	0.0	0.0	0.0	0.0	0.0	0.0	0.0	0.0	0.0	1249.0	1150.0	0.0	0.0	0.0	0.0	0.0	0.0	0.0	1006.0	0.0	0.0	0.0	0.0	0.0	0.0	0.0	0.0	0.0	0.0	0.0	0.0	0.0	0.0	0.0
226.09309 Da 206.74 s	3.45	225.08582	0.0	695.0	643.0	866.0	839.0	0.0	1030.0	951.0	799.0	794.0	801.0	879.0	0.0	720.0	896.0	840.0	1148.0	964.0	1018.0	972.0	837.0	0.0	0.0	0.0	1007.0	0.0	1111.0	946.0	1173.0	961.0	1106.0	0.0	0.0	5799.0	6332.0	6120.0	6810.0	6558.0	0.0	6758.0	0.0	5227.0	0.0	0.0	5795.0	3916.0	5821.0
289.07604 Da 207.79 s	3.46	288.06877	0.0	747.0	692.0	0.0	649.0	0.0	0.0	550.0	525.0	483.0	0.0	0.0	0.0	0.0	527.0	364.0	432.0	436.0	370.0	511.0	386.0	0.0	363.0	0.0	410.0	0.0	404.0	467.0	0.0	444.0	0.0	451.0	0.0	967.0	1173.0	1064.0	1024.0	936.0	0.0	1101.0	326.0	876.0	330.0	0.0	1086.0	889.0	937.0
134.05840 Da 208.26 s	3.47	133.05112	0.0	0.0	0.0	0.0	0.0	0.0	0.0	0.0	0.0	0.0	0.0	0.0	0.0	0.0	0.0	0.0	0.0	0.0	0.0	0.0	0.0	0.0	0.0	0.0	0.0	0.0	0.0	0.0	0.0	0.0	102.0	0.0	0.0	0.0	0.0	0.0	1380.0	0.0	0.0	0.0	0.0	0.0	0.0	0.0	0.0	0.0	0.0
178.04806 Da 208.92 s	3.48	177.04079	0.0	149.0	165.0	208.0	202.0	0.0	208.0	213.0	218.0	135.0	191.0	220.0	0.0	209.0	226.0	183.0	257.0	263.0	193.0	225.0	222.0	0.0	302.0	249.0	270.0	0.0	229.0	235.0	252.0	232.0	258.0	220.0	0.0	982.0	941.0	990.0	1178.0	1006.0	0.0	1119.0	0.0	1000.0	0.0	0.0	858.0	729.0	920.0
542.30420 Da 209.38 s	3.49	541.29692	0.0	176.0	191.0	191.0	217.0	0.0	316.0	244.0	213.0	175.0	0.0	231.0	0.0	210.0	206.0	217.0	267.0	0.0	211.0	253.0	225.0	0.0	323.0	375.0	303.0	0.0	269.0	240.0	247.0	287.0	286.0	225.0	0.0	1252.0	1331.0	1330.0	1422.0	1371.0	0.0	1406.0	0.0	1213.0	0.0	0.0	1337.0	837.0	1279.0
313.17449 Da 214.05 s	3.57	312.16721	373.0	666.0	615.0	753.0	775.0	336.0	851.0	896.0	802.0	767.0	740.0	758.0	334.0	739.0	807.0	823.0	1159.0	953.0	1054.0	997.0	973.0	0.0	1324.0	1207.0	1145.0	371.0	1193.0	986.0	1021.0	1090.0	1190.0	1097.0	0.0	1948.0	2164.0	1847.0	1931.0	1980.0	0.0	2065.0	404.0	1737.0	0.0	357.0	1670.0	1501.0	1693.0
906.44162 Da 214.44 s	3.57	452.21353	0.0	0.0	0.0	169.0	0.0	0.0	0.0	0.0	0.0	0.0	137.0	0.0	0.0	0.0	0.0	0.0	0.0	0.0	0.0	0.0	0.0	0.0	0.0	0.0	0.0	0.0	0.0	0.0	0.0	206.0	0.0	0.0	0.0	0.0	0.0	1104.0	0.0	0.0	0.0	0.0	0.0	0.0	0.0	0.0	0.0	0.0	0.0
471.26708 Da 214.66 s	3.58	470.25980	0.0	815.0	734.0	994.0	1082.0	0.0	1218.0	1164.0	991.0	817.0	874.0	942.0	0.0	848.0	930.0	1037.0	1451.0	1049.0	1160.0	1054.0	939.0	0.0	1388.0	1167.0	1149.0	0.0	1156.0	962.0	1020.0	968.0	1043.0	900.0	0.0	5410.0	5367.0	5447.0	5897.0	5834.0	0.0	6120.0	0.0	4789.0	0.0	0.0	5162.0	3315.0	4960.0
624.34826 Da 214.91 s	3.58	311.16686	0.0	0.0	0.0	0.0	0.0	0.0	0.0	0.0	0.0	0.0	0.0	0.0	0.0	0.0	0.0	0.0	0.0	0.0	0.0	0.0	0.0	0.0	1914.0	2171.0	1916.0	0.0	2009.0	1946.0	2156.0	0.0	0.0	2164.0	0.0	1872.0	1986.0	1913.0	1995.0	0.0	0.0	0.0	0.0	1996.0	0.0	0.0	1965.0	1840.0	1971.0
368.15180 Da 215.00 s	3.58	367.14452	0.0	181.0	204.0	276.0	292.0	0.0	307.0	258.0	214.0	210.0	199.0	245.0	0.0	177.0	241.0	251.0	309.0	251.0	320.0	297.0	226.0	0.0	362.0	318.0	333.0	0.0	294.0	287.0	300.0	289.0	315.0	222.0	0.0	1123.0	1120.0	992.0	1228.0	1040.0	0.0	1186.0	0.0	945.0	0.0	0.0	1167.0	674.0	907.0
453.22169 Da 215.17 s	3.59	452.21441	0.0	120.0	147.0	0.0	164.0	0.0	195.0	205.0	135.0	155.0	0.0	164.0	0.0	153.0	168.0	159.0	230.0	199.0	173.0	200.0	174.0	0.0	271.0	229.0	228.0	0.0	180.0	186.0	212.0	0.0	240.0	185.0	0.0	1137.0	1134.0	0.0	1299.0	1240.0	0.0	1316.0	0.0	1011.0	0.0	0.0	1158.0	714.0	1075.0
356.19324 Da 215.43 s	3.59	355.18597	0.0	0.0	204.0	0.0	0.0	0.0	0.0	0.0	0.0	225.0	0.0	0.0	0.0	0.0	0.0	249.0	0.0	0.0	0.0	330.0	271.0	0.0	0.0	282.0	296.0	0.0	0.0	0.0	238.0	0.0	310.0	278.0	0.0	2193.0	2119.0	2041.0	2443.0	2264.0	0.0	2306.0	0.0	1988.0	0.0	0.0	2049.0	1476.0	0.0
732.32922 Da 215.57 s	3.59	365.15733	0.0	0.0	0.0	0.0	0.0	0.0	0.0	0.0	0.0	0.0	0.0	0.0	0.0	0.0	0.0	0.0	0.0	0.0	0.0	0.0	0.0	0.0	0.0	0.0	0.0	0.0	0.0	0.0	0.0	0.0	0.0	0.0	0.0	0.0	0.0	0.0	0.0	0.0	0.0	0.0	0.0	1180.0	0.0	0.0	0.0	0.0	0.0
712.38170 Da 215.97 s	3.60	355.18357	0.0	0.0	0.0	0.0	0.0	0.0	0.0	0.0	0.0	0.0	0.0	0.0	0.0	219.0	0.0	0.0	0.0	0.0	0.0	0.0	0.0	0.0	0.0	0.0	0.0	0.0	253.0	0.0	0.0	234.0	0.0	0.0	0.0	0.0	0.0	0.0	0.0	0.0	0.0	0.0	0.0	0.0	0.0	0.0	0.0	0.0	1998.0
220.07449 Da 218.18 s	3.64	219.06721	0.0	0.0	0.0	0.0	0.0	0.0	0.0	0.0	442.0	0.0	0.0	309.0	0.0	0.0	0.0	0.0	0.0	0.0	0.0	0.0	0.0	0.0	526.0	0.0	0.0	0.0	0.0	0.0	0.0	0.0	0.0	0.0	0.0	1468.0	1542.0	1591.0	1439.0	1557.0	0.0	1523.0	0.0	1373.0	0.0	0.0	1306.0	1069.0	1280.0
236.07563 Da 218.61 s	3.64	235.06835	0.0	358.0	364.0	398.0	430.0	0.0	469.0	417.0	452.0	391.0	346.0	401.0	0.0	412.0	414.0	402.0	609.0	461.0	516.0	471.0	436.0	0.0	632.0	487.0	528.0	0.0	452.0	468.0	532.0	431.0	583.0	377.0	0.0	1851.0	1944.0	1915.0	2016.0	2127.0	0.0	1984.0	0.0	1791.0	0.0	0.0	1817.0	1200.0	1720.0
242.09405 Da 218.98 s	3.65	241.08677	0.0	0.0	0.0	0.0	0.0	0.0	0.0	2352.0	0.0	0.0	0.0	0.0	0.0	0.0	0.0	0.0	0.0	0.0	2450.0	0.0	0.0	0.0	2461.0	0.0	0.0	0.0	2358.0	0.0	0.0	0.0	0.0	0.0	0.0	2063.0	2131.0	2093.0	2080.0	2057.0	0.0	2035.0	0.0	2059.0	0.0	0.0	2116.0	2093.0	2042.0
356.18164 Da 219.34 s	3.66	355.17437	0.0	0.0	0.0	197.0	276.0	0.0	0.0	0.0	0.0	0.0	0.0	0.0	0.0	0.0	0.0	0.0	239.0	0.0	0.0	0.0	0.0	0.0	299.0	0.0	0.0	0.0	0.0	0.0	265.0	0.0	0.0	0.0	0.0	1676.0	1897.0	1717.0	1941.0	1738.0	0.0	1951.0	0.0	1594.0	0.0	0.0	1578.0	599.0	0.0
318.09689 Da 220.37 s	3.67	317.08961	0.0	0.0	0.0	0.0	0.0	0.0	0.0	0.0	0.0	0.0	0.0	0.0	0.0	0.0	0.0	0.0	0.0	0.0	0.0	0.0	0.0	0.0	0.0	0.0	0.0	0.0	0.0	0.0	0.0	0.0	0.0	0.0	0.0	815.0	879.0	767.0	1069.0	1013.0	0.0	1058.0	0.0	967.0	0.0	0.0	929.0	615.0	818.0
333.70254 Da 221.44 s	3.69	332.69527	0.0	0.0	1166.0	0.0	0.0	0.0	1224.0	0.0	1174.0	1130.0	0.0	1090.0	0.0	1146.0	1147.0	0.0	0.0	0.0	1178.0	1159.0	1177.0	0.0	1192.0	1226.0	0.0	0.0	0.0	1288.0	1229.0	1305.0	0.0	1193.0	0.0	1032.0	1021.0	1045.0	0.0	952.0	0.0	952.0	0.0	1078.0	0.0	0.0	974.0	0.0	1026.0
159.00155 Da 222.21 s	3.70	157.99427	0.0	1237.0	0.0	1275.0	0.0	0.0	0.0	1376.0	0.0	0.0	1397.0	1433.0	0.0	1450.0	1378.0	1369.0	0.0	0.0	1476.0	0.0	0.0	0.0	1475.0	1509.0	0.0	0.0	1359.0	1466.0	1422.0	0.0	1601.0	1469.0	0.0	1170.0	1174.0	1131.0	1166.0	1116.0	0.0	1128.0	0.0	1129.0	0.0	0.0	1101.0	1258.0	1176.0
203.11369 Da 224.84 s	3.75	202.10642	0.0	144.0	182.0	239.0	232.0	0.0	273.0	244.0	221.0	220.0	187.0	256.0	0.0	171.0	210.0	209.0	282.0	201.0	214.0	231.0	179.0	0.0	289.0	307.0	245.0	0.0	204.0	185.0	249.0	180.0	245.0	184.0	0.0	1130.0	1098.0	1130.0	1275.0	1203.0	0.0	1170.0	0.0	1001.0	0.0	0.0	1029.0	741.0	1084.0
401.22618 Da 224.85 s	3.75	400.21891	0.0	156.0	130.0	147.0	123.0	0.0	193.0	170.0	143.0	142.0	134.0	148.0	0.0	0.0	166.0	0.0	180.0	130.0	205.0	164.0	117.0	0.0	221.0	187.0	179.0	0.0	172.0	146.0	147.0	145.0	174.0	157.0	0.0	848.0	902.0	868.0	1013.0	992.0	0.0	0.0	0.0	810.0	0.0	0.0	865.0	0.0	867.0
247.02649 Da 224.96 s	3.75	246.01922	0.0	262.0	316.0	400.0	409.0	0.0	511.0	548.0	468.0	505.0	551.0	496.0	0.0	489.0	536.0	353.0	436.0	377.0	461.0	509.0	401.0	0.0	835.0	775.0	837.0	0.0	699.0	613.0	736.0	716.0	688.0	611.0	0.0	1183.0	1190.0	1325.0	1551.0	1513.0	0.0	1596.0	0.0	1510.0	0.0	0.0	1408.0	1111.0	1378.0
113.90305 Da 225.34 s	3.76	112.89577	0.0	0.0	0.0	857.0	903.0	0.0	822.0	877.0	843.0	864.0	915.0	0.0	0.0	925.0	862.0	907.0	957.0	0.0	0.0	937.0	0.0	0.0	907.0	915.0	969.0	0.0	0.0	861.0	995.0	944.0	911.0	862.0	0.0	0.0	0.0	0.0	742.0	0.0	1052.0	0.0	0.0	0.0	0.0	1070.0	0.0	759.0	0.0
288.08681 Da 226.34 s	3.77	287.07953	0.0	1032.0	762.0	776.0	832.0	0.0	816.0	755.0	0.0	728.0	0.0	0.0	0.0	0.0	0.0	0.0	0.0	0.0	0.0	0.0	0.0	525.0	0.0	0.0	0.0	478.0	0.0	0.0	0.0	0.0	0.0	0.0	488.0	0.0	0.0	0.0	0.0	0.0	497.0	0.0	0.0	0.0	420.0	0.0	0.0	0.0	0.0
502.27288 Da 226.62 s	3.78	501.26561	0.0	282.0	273.0	354.0	367.0	0.0	471.0	378.0	304.0	345.0	352.0	396.0	0.0	334.0	351.0	397.0	504.0	398.0	439.0	423.0	383.0	0.0	643.0	520.0	469.0	0.0	452.0	444.0	493.0	409.0	563.0	432.0	0.0	2041.0	1988.0	2117.0	2132.0	2059.0	0.0	2158.0	0.0	1783.0	0.0	0.0	1784.0	1342.0	1945.0
117.04288 Da 227.85 s	3.80	116.03560	0.0	228.0	296.0	324.0	268.0	0.0	266.0	258.0	312.0	240.0	225.0	290.0	0.0	257.0	237.0	310.0	411.0	350.0	371.0	357.0	305.0	0.0	377.0	281.0	357.0	0.0	262.0	294.0	392.0	340.0	324.0	340.0	0.0	1382.0	1351.0	1397.0	1398.0	1256.0	0.0	1335.0	0.0	1211.0	0.0	0.0	1322.0	780.0	1125.0
439.20620 Da 230.00 s	3.83	438.19892	0.0	560.0	487.0	652.0	649.0	0.0	759.0	761.0	653.0	588.0	612.0	572.0	0.0	622.0	660.0	714.0	877.0	866.0	901.0	825.0	712.0	0.0	1044.0	1001.0	905.0	0.0	850.0	792.0	850.0	854.0	958.0	784.0	0.0	3323.0	3401.0	3647.0	3997.0	3749.0	0.0	3900.0	0.0	3125.0	0.0	0.0	3379.0	2346.0	3187.0
595.32974 Da 231.03 s	3.85	594.32247	0.0	155.0	136.0	169.0	202.0	0.0	221.0	232.0	165.0	151.0	0.0	164.0	0.0	186.0	193.0	198.0	286.0	208.0	224.0	220.0	195.0	0.0	298.0	183.0	223.0	0.0	226.0	238.0	0.0	207.0	242.0	253.0	0.0	1075.0	1070.0	1060.0	1160.0	1030.0	0.0	1218.0	0.0	771.0	0.0	0.0	957.0	761.0	1035.0
173.06878 Da 231.19 s	3.85	172.06150	0.0	0.0	0.0	0.0	0.0	0.0	0.0	0.0	0.0	0.0	0.0	0.0	0.0	0.0	0.0	0.0	0.0	0.0	0.0	0.0	0.0	0.0	0.0	0.0	0.0	0.0	0.0	0.0	0.0	0.0	0.0	0.0	0.0	0.0	0.0	1440.0	0.0	0.0	0.0	1706.0	0.0	1428.0	0.0	0.0	1500.0	0.0	1358.0
346.13730 Da 231.78 s	3.86	172.06137	0.0	0.0	0.0	135.0	0.0	0.0	0.0	127.0	0.0	0.0	0.0	0.0	0.0	0.0	0.0	0.0	0.0	0.0	0.0	0.0	0.0	0.0	141.0	0.0	118.0	0.0	0.0	0.0	0.0	0.0	0.0	0.0	0.0	1368.0	1531.0	0.0	1656.0	1579.0	0.0	0.0	0.0	0.0	0.0	0.0	0.0	792.0	0.0
322.14029 Da 233.29 s	3.89	160.06287	0.0	0.0	0.0	0.0	0.0	0.0	0.0	0.0	0.0	0.0	0.0	0.0	0.0	0.0	0.0	0.0	0.0	0.0	0.0	0.0	0.0	0.0	0.0	0.0	0.0	0.0	0.0	0.0	0.0	0.0	0.0	0.0	0.0	0.0	0.0	0.0	0.0	0.0	0.0	0.0	0.0	3218.0	0.0	0.0	0.0	0.0	0.0
550.09322 Da 234.23 s	3.90	549.08594	0.0	278.0	263.0	300.0	398.0	0.0	407.0	359.0	313.0	294.0	281.0	420.0	0.0	347.0	351.0	352.0	499.0	368.0	419.0	415.0	393.0	0.0	556.0	591.0	549.0	0.0	475.0	490.0	531.0	424.0	626.0	485.0	0.0	1568.0	1715.0	1619.0	1896.0	1719.0	0.0	1922.0	0.0	1492.0	0.0	0.0	1603.0	1247.0	1487.0
496.19809 Da 234.64 s	3.91	247.09177	158.0	270.0	221.0	270.0	246.0	163.0	342.0	276.0	273.0	278.0	304.0	317.0	103.0	283.0	289.0	253.0	356.0	299.0	366.0	315.0	325.0	153.0	365.0	321.0	314.0	133.0	320.0	285.0	287.0	262.0	355.0	326.0	164.0	0.0	0.0	0.0	0.0	0.0	171.0	1158.0	174.0	845.0	165.0	165.0	0.0	716.0	897.0
413.22482 Da 236.37 s	3.94	412.21754	0.0	1048.0	976.0	1317.0	1404.0	0.0	1556.0	1385.0	1086.0	1099.0	1014.0	1278.0	0.0	1106.0	1242.0	1291.0	1782.0	1393.0	1472.0	1372.0	1211.0	0.0	2086.0	1699.0	1718.0	0.0	1669.0	1490.0	1609.0	1578.0	1469.0	1402.0	0.0	7005.0	6901.0	7048.0	7697.0	7473.0	0.0	7805.0	135.0	6914.0	166.0	0.0	7275.0	4876.0	6743.0
298.09047 Da 237.44 s	3.96	297.08319	0.0	0.0	0.0	0.0	0.0	0.0	0.0	0.0	0.0	0.0	0.0	0.0	0.0	0.0	0.0	0.0	0.0	0.0	0.0	0.0	0.0	0.0	0.0	163.0	0.0	0.0	0.0	0.0	0.0	0.0	0.0	178.0	0.0	1286.0	1372.0	1246.0	1460.0	1604.0	0.0	1415.0	0.0	1426.0	0.0	0.0	1373.0	988.0	1510.0
280.06530 Da 237.72 s	3.96	279.05802	0.0	496.0	549.0	649.0	746.0	0.0	847.0	748.0	747.0	771.0	777.0	908.0	0.0	913.0	1030.0	1091.0	1374.0	1252.0	1459.0	1363.0	1228.0	0.0	1890.0	1691.0	1884.0	0.0	1812.0	1909.0	1943.0	1819.0	1877.0	1663.0	0.0	1852.0	1891.0	1867.0	1864.0	1991.0	0.0	2042.0	0.0	1880.0	0.0	0.0	1830.0	1699.0	1845.0
443.90504 Da 237.92 s	3.97	442.89776	0.0	0.0	0.0	0.0	130.0	0.0	198.0	162.0	0.0	0.0	0.0	141.0	0.0	0.0	138.0	0.0	184.0	153.0	0.0	142.0	0.0	0.0	253.0	266.0	161.0	0.0	190.0	0.0	170.0	0.0	177.0	160.0	0.0	1321.0	1467.0	1455.0	1585.0	1471.0	0.0	1567.0	0.0	1384.0	0.0	0.0	1547.0	987.0	1219.0
463.03808 Da 237.98 s	3.97	462.03080	0.0	0.0	0.0	0.0	0.0	0.0	0.0	0.0	0.0	0.0	0.0	0.0	0.0	0.0	0.0	0.0	0.0	0.0	0.0	0.0	0.0	0.0	0.0	0.0	0.0	0.0	0.0	0.0	0.0	0.0	0.0	0.0	0.0	911.0	1033.0	1012.0	1355.0	1154.0	0.0	1246.0	0.0	981.0	0.0	0.0	1071.0	458.0	1032.0
369.97299 Da 238.02 s	3.97	368.96571	0.0	0.0	0.0	128.0	159.0	0.0	237.0	199.0	180.0	146.0	147.0	155.0	0.0	168.0	202.0	124.0	278.0	243.0	254.0	207.0	157.0	0.0	416.0	314.0	371.0	0.0	271.0	241.0	288.0	238.0	297.0	251.0	0.0	2429.0	2539.0	2657.0	2978.0	2827.0	0.0	2948.0	0.0	2516.0	0.0	0.0	2639.0	1728.0	2437.0
296.04002 Da 238.28 s	3.97	295.03274	0.0	1154.0	1226.0	1839.0	1945.0	0.0	2476.0	2077.0	1878.0	1914.0	1712.0	2216.0	0.0	2044.0	2274.0	2255.0	3715.0	3155.0	3253.0	3325.0	2682.0	0.0	5196.0	4437.0	4499.0	0.0	4238.0	3726.0	4360.0	3723.0	4462.0	3858.0	0.0	19682.0	20487.0	19597.0	21935.0	21563.0	0.0	21177.0	0.0	18779.0	0.0	0.0	19852.0	14381.0	19390.0
1162.62721 Da 238.46 s	3.97	580.30633	0.0	0.0	0.0	0.0	0.0	0.0	0.0	0.0	0.0	0.0	0.0	0.0	0.0	0.0	0.0	0.0	0.0	0.0	0.0	0.0	0.0	0.0	0.0	0.0	0.0	0.0	0.0	0.0	0.0	0.0	0.0	0.0	0.0	1235.0	0.0	0.0	0.0	0.0	0.0	0.0	0.0	0.0	0.0	0.0	0.0	0.0	0.0
227.01807 Da 238.80 s	3.98	226.01080	0.0	2336.0	2391.0	3235.0	3567.0	0.0	3706.0	3739.0	3218.0	2952.0	3025.0	3376.0	0.0	3011.0	3499.0	3449.0	4414.0	3787.0	3976.0	3868.0	3475.0	0.0	4671.0	4483.0	4330.0	0.0	4096.0	3876.0	4371.0	3961.0	4337.0	4012.0	0.0	10263.0	10562.0	10742.0	10826.0	10496.0	0.0	10945.0	714.0	9965.0	619.0	0.0	10439.0	9254.0	10015.0
202.97408 Da 238.98 s	3.98	201.96680	0.0	3727.0	3763.0	4889.0	4479.0	0.0	5232.0	4943.0	4509.0	4175.0	4274.0	4925.0	0.0	4719.0	5239.0	5044.0	6037.0	5448.0	5474.0	5609.0	5358.0	0.0	7277.0	6424.0	6913.0	0.0	6284.0	6031.0	6557.0	6265.0	6727.0	5975.0	0.0	12241.0	12250.0	12054.0	12545.0	12761.0	0.0	12153.0	937.0	11362.0	887.0	0.0	11981.0	11431.0	12016.0
276.90596 Da 239.19 s	3.99	275.89868	0.0	350.0	266.0	425.0	431.0	0.0	438.0	492.0	407.0	343.0	356.0	388.0	0.0	314.0	423.0	387.0	535.0	388.0	490.0	493.0	328.0	0.0	590.0	521.0	502.0	0.0	500.0	433.0	490.0	444.0	488.0	426.0	0.0	1151.0	1209.0	1165.0	1211.0	1142.0	0.0	1213.0	0.0	987.0	0.0	0.0	995.0	926.0	1086.0
250.98023 Da 239.74 s	4.00	249.97296	0.0	1254.0	1261.0	1183.0	1070.0	0.0	1085.0	967.0	1036.0	985.0	976.0	1059.0	0.0	1137.0	1090.0	1114.0	1092.0	1137.0	1129.0	1162.0	1108.0	0.0	1174.0	1133.0	1148.0	0.0	1117.0	1130.0	1161.0	1125.0	1063.0	1130.0	0.0	1249.0	1181.0	1139.0	1219.0	1101.0	0.0	1188.0	0.0	1117.0	835.0	0.0	1172.0	1068.0	1044.0
205.09374 Da 240.59 s	4.01	204.08647	0.0	1565.0	1836.0	2892.0	2676.0	0.0	2989.0	2741.0	2347.0	2043.0	1985.0	2270.0	0.0	1845.0	1894.0	2403.0	3458.0	3235.0	3120.0	3011.0	2506.0	0.0	3145.0	2556.0	2722.0	0.0	2179.0	1863.0	2439.0	2013.0	2163.0	1875.0	0.0	6531.0	6720.0	6598.0	6860.0	6685.0	0.0	6775.0	0.0	5389.0	0.0	0.0	5463.0	4602.0	5295.0
798.42091 Da 240.95 s	4.02	398.20318	0.0	0.0	0.0	0.0	0.0	0.0	0.0	0.0	0.0	0.0	0.0	0.0	0.0	0.0	0.0	0.0	0.0	0.0	0.0	0.0	0.0	0.0	0.0	0.0	0.0	0.0	0.0	0.0	0.0	0.0	1044.0	0.0	0.0	0.0	0.0	0.0	0.0	0.0	0.0	0.0	0.0	0.0	0.0	0.0	0.0	0.0	0.0
399.21063 Da 241.33 s	4.02	398.20335	0.0	591.0	616.0	719.0	841.0	0.0	976.0	818.0	734.0	638.0	673.0	790.0	0.0	714.0	839.0	756.0	923.0	885.0	893.0	990.0	704.0	0.0	1153.0	1110.0	1092.0	0.0	925.0	884.0	1045.0	981.0	0.0	876.0	0.0	4455.0	4974.0	4957.0	5635.0	5133.0	0.0	5430.0	0.0	4704.0	0.0	0.0	4981.0	3223.0	4703.0
570.33353 Da 241.37 s	4.02	284.15949	0.0	0.0	0.0	0.0	0.0	0.0	0.0	0.0	0.0	0.0	0.0	0.0	0.0	0.0	0.0	0.0	0.0	0.0	0.0	0.0	0.0	0.0	0.0	0.0	0.0	0.0	0.0	0.0	0.0	0.0	0.0	0.0	0.0	0.0	0.0	0.0	0.0	1007.0	0.0	0.0	0.0	0.0	0.0	0.0	0.0	0.0	0.0
285.16597 Da 241.86 s	4.03	284.15869	0.0	115.0	155.0	159.0	172.0	0.0	252.0	207.0	215.0	179.0	127.0	155.0	0.0	177.0	178.0	125.0	218.0	218.0	158.0	210.0	131.0	0.0	240.0	213.0	231.0	0.0	160.0	153.0	254.0	197.0	236.0	224.0	0.0	955.0	1013.0	1037.0	1020.0	0.0	0.0	1244.0	0.0	874.0	0.0	0.0	874.0	627.0	849.0
150.05396 Da 243.86 s	4.06	149.04668	0.0	232.0	228.0	289.0	322.0	0.0	392.0	356.0	281.0	253.0	246.0	330.0	0.0	237.0	335.0	343.0	525.0	379.0	339.0	317.0	312.0	0.0	527.0	450.0	445.0	0.0	363.0	314.0	412.0	342.0	391.0	362.0	0.0	3847.0	3852.0	3750.0	4573.0	4119.0	0.0	4385.0	0.0	3251.0	0.0	0.0	3512.0	2196.0	3034.0
500.22914 Da 245.20 s	4.09	499.22186	0.0	0.0	0.0	0.0	0.0	0.0	0.0	0.0	0.0	0.0	170.0	0.0	0.0	0.0	0.0	0.0	0.0	0.0	0.0	0.0	0.0	0.0	0.0	0.0	0.0	0.0	0.0	0.0	0.0	0.0	0.0	0.0	0.0	0.0	0.0	0.0	0.0	0.0	0.0	828.0	0.0	0.0	0.0	0.0	0.0	0.0	0.0
207.05355 Da 245.64 s	4.09	206.04628	0.0	145.0	110.0	156.0	129.0	0.0	0.0	124.0	0.0	0.0	0.0	122.0	0.0	130.0	0.0	0.0	0.0	143.0	164.0	150.0	0.0	0.0	135.0	113.0	0.0	0.0	126.0	0.0	0.0	0.0	135.0	126.0	0.0	812.0	969.0	1021.0	1134.0	1073.0	0.0	1086.0	0.0	872.0	0.0	0.0	875.0	441.0	835.0
208.10839 Da 246.00 s	4.10	207.10111	0.0	1491.0	1461.0	1435.0	0.0	0.0	1342.0	0.0	1402.0	1453.0	1373.0	1434.0	0.0	1474.0	1476.0	1383.0	1421.0	1542.0	1484.0	1435.0	1450.0	0.0	1511.0	1524.0	1495.0	0.0	1571.0	1536.0	1603.0	1530.0	1492.0	1497.0	0.0	1297.0	1195.0	1222.0	0.0	1285.0	0.0	0.0	1192.0	1240.0	1175.0	0.0	1222.0	1282.0	0.0
1000.45867 Da 246.08 s	4.10	499.22206	0.0	113.0	0.0	184.0	183.0	0.0	188.0	202.0	0.0	156.0	0.0	193.0	0.0	176.0	0.0	0.0	191.0	194.0	207.0	180.0	145.0	0.0	232.0	256.0	0.0	0.0	167.0	0.0	204.0	215.0	229.0	197.0	0.0	820.0	831.0	875.0	903.0	880.0	0.0	896.0	0.0	849.0	0.0	0.0	841.0	620.0	841.0
307.85974 Da 246.24 s	4.10	306.85247	0.0	0.0	0.0	983.0	0.0	0.0	0.0	917.0	0.0	1018.0	0.0	0.0	0.0	1002.0	1068.0	0.0	1029.0	0.0	1087.0	1025.0	1106.0	0.0	1013.0	1018.0	1021.0	1233.0	1060.0	1103.0	1055.0	1157.0	1080.0	1121.0	0.0	620.0	638.0	576.0	575.0	617.0	0.0	599.0	0.0	670.0	0.0	0.0	673.0	734.0	614.0
222.00540 Da 248.64 s	4.14	220.99812	0.0	387.0	337.0	382.0	159.0	0.0	165.0	170.0	462.0	430.0	452.0	570.0	0.0	529.0	529.0	268.0	355.0	366.0	362.0	364.0	350.0	0.0	848.0	965.0	1038.0	0.0	847.0	807.0	884.0	916.0	912.0	897.0	0.0	243.0	280.0	346.0	194.0	197.0	0.0	169.0	0.0	243.0	0.0	0.0	325.0	298.0	322.0
457.24742 Da 248.75 s	4.15	456.24014	0.0	135.0	0.0	166.0	204.0	0.0	192.0	180.0	132.0	151.0	132.0	167.0	0.0	187.0	187.0	179.0	231.0	204.0	169.0	163.0	180.0	0.0	261.0	206.0	226.0	0.0	234.0	173.0	254.0	204.0	262.0	248.0	0.0	1039.0	1040.0	1110.0	1180.0	1179.0	0.0	1107.0	0.0	1055.0	0.0	0.0	995.0	755.0	1105.0
246.05015 Da 248.89 s	4.15	245.04287	0.0	344.0	386.0	294.0	204.0	0.0	234.0	199.0	440.0	465.0	503.0	469.0	0.0	566.0	504.0	324.0	351.0	423.0	360.0	426.0	341.0	0.0	947.0	890.0	974.0	0.0	1000.0	818.0	997.0	1027.0	925.0	997.0	0.0	470.0	471.0	410.0	299.0	0.0	0.0	288.0	0.0	411.0	0.0	0.0	421.0	389.0	423.0
148.07410 Da 249.41 s	4.16	147.06682	0.0	2477.0	2798.0	3252.0	1466.0	0.0	1649.0	1892.0	4397.0	4232.0	4023.0	5146.0	0.0	5200.0	4830.0	2633.0	3301.0	3622.0	3339.0	3413.0	2795.0	0.0	12062.0	11272.0	11788.0	0.0	10261.0	9740.0	10793.0	10903.0	11098.0	10785.0	0.0	9348.0	9571.0	9443.0	5632.0	5206.0	0.0	5268.0	0.0	8208.0	0.0	0.0	8696.0	6680.0	8850.0
524.29420 Da 249.57 s	4.16	523.28693	0.0	881.0	868.0	1160.0	1183.0	0.0	1332.0	1402.0	1060.0	1011.0	934.0	1255.0	0.0	900.0	1153.0	1124.0	1436.0	1197.0	1249.0	1226.0	1175.0	0.0	2015.0	1607.0	1578.0	0.0	1364.0	1353.0	1425.0	1471.0	1595.0	1232.0	0.0	8276.0	8653.0	8412.0	9777.0	9106.0	0.0	9509.0	121.0	7925.0	124.0	0.0	9418.0	6941.0	8797.0
279.04969 Da 249.67 s	4.16	278.04241	0.0	388.0	405.0	505.0	573.0	0.0	640.0	626.0	555.0	551.0	533.0	506.0	0.0	449.0	496.0	437.0	532.0	539.0	588.0	478.0	558.0	0.0	1091.0	1012.0	1091.0	0.0	915.0	849.0	966.0	978.0	895.0	818.0	0.0	1140.0	1209.0	1212.0	1485.0	1435.0	0.0	1409.0	0.0	1338.0	0.0	0.0	1178.0	1084.0	1238.0
146.05951 Da 250.07 s	4.17	145.05223	0.0	0.0	0.0	0.0	0.0	0.0	0.0	0.0	0.0	0.0	0.0	0.0	0.0	0.0	0.0	0.0	0.0	0.0	0.0	0.0	0.0	0.0	178.0	121.0	138.0	0.0	147.0	120.0	131.0	141.0	132.0	134.0	0.0	1509.0	1473.0	1500.0	1600.0	1106.0	0.0	984.0	0.0	1346.0	0.0	0.0	1628.0	1397.0	1750.0
245.08973 Da 251.33 s	4.19	244.08245	0.0	160.0	0.0	0.0	0.0	0.0	154.0	159.0	114.0	178.0	159.0	130.0	0.0	0.0	146.0	126.0	173.0	147.0	0.0	172.0	161.0	0.0	0.0	0.0	194.0	0.0	0.0	195.0	0.0	0.0	0.0	170.0	0.0	927.0	978.0	953.0	1008.0	1017.0	0.0	1022.0	0.0	826.0	0.0	0.0	944.0	484.0	833.0
387.21051 Da 251.54 s	4.19	386.20323	0.0	232.0	239.0	310.0	264.0	0.0	332.0	323.0	289.0	242.0	282.0	265.0	0.0	302.0	307.0	282.0	344.0	319.0	324.0	318.0	240.0	0.0	438.0	375.0	405.0	0.0	297.0	288.0	316.0	271.0	392.0	293.0	0.0	2336.0	2279.0	2291.0	2699.0	2651.0	0.0	2506.0	0.0	2370.0	0.0	0.0	2488.0	1843.0	2451.0
336.11034 Da 253.12 s	4.22	335.10306	0.0	191.0	160.0	0.0	264.0	0.0	269.0	288.0	0.0	250.0	232.0	227.0	0.0	177.0	181.0	173.0	232.0	201.0	0.0	236.0	279.0	0.0	463.0	471.0	432.0	0.0	387.0	344.0	348.0	346.0	0.0	427.0	0.0	895.0	955.0	988.0	1150.0	1189.0	0.0	1234.0	0.0	940.0	0.0	0.0	1027.0	601.0	924.0
430.10935 Da 255.19 s	4.25	214.04740	0.0	4345.0	4473.0	0.0	0.0	0.0	0.0	0.0	0.0	0.0	0.0	0.0	0.0	0.0	0.0	0.0	0.0	0.0	0.0	0.0	0.0	0.0	0.0	0.0	0.0	0.0	0.0	0.0	0.0	0.0	0.0	0.0	0.0	0.0	11052.0	0.0	11416.0	0.0	0.0	0.0	0.0	0.0	0.0	0.0	11314.0	0.0	0.0
286.12655 Da 255.23 s	4.25	285.11927	0.0	0.0	0.0	0.0	0.0	0.0	0.0	0.0	0.0	0.0	0.0	0.0	0.0	0.0	0.0	0.0	0.0	0.0	0.0	0.0	0.0	0.0	0.0	0.0	0.0	0.0	0.0	0.0	0.0	0.0	0.0	0.0	0.0	1100.0	1107.0	1077.0	1452.0	1234.0	0.0	1166.0	0.0	1056.0	0.0	0.0	1101.0	679.0	1062.0
272.10664 Da 255.76 s	4.26	271.09936	0.0	1909.0	2121.0	2363.0	2447.0	0.0	2897.0	2879.0	2529.0	2286.0	2247.0	2692.0	0.0	2504.0	2522.0	2495.0	3228.0	2986.0	3333.0	3287.0	2876.0	0.0	4104.0	3538.0	3594.0	0.0	3372.0	3097.0	3572.0	3329.0	3733.0	3400.0	0.0	9555.0	9901.0	9772.0	11233.0	10619.0	0.0	10806.0	0.0	9339.0	0.0	0.0	9462.0	6400.0	9019.0
191.01060 Da 255.99 s	4.27	190.00333	0.0	3720.0	3880.0	4628.0	4525.0	0.0	4815.0	4740.0	4244.0	3941.0	4371.0	4531.0	0.0	4122.0	4369.0	4421.0	5139.0	5303.0	5290.0	5054.0	4867.0	0.0	5668.0	5839.0	5641.0	0.0	5542.0	5297.0	5387.0	5330.0	6058.0	5322.0	0.0	8351.0	8665.0	8554.0	8730.0	9008.0	0.0	8705.0	598.0	8229.0	535.0	0.0	8510.0	7546.0	8594.0
528.23800 Da 256.04 s	4.27	527.23072	0.0	0.0	0.0	0.0	439.0	0.0	0.0	0.0	0.0	0.0	0.0	0.0	0.0	0.0	0.0	397.0	503.0	0.0	0.0	0.0	0.0	0.0	747.0	0.0	0.0	0.0	458.0	0.0	522.0	0.0	0.0	453.0	0.0	2666.0	2841.0	2705.0	3217.0	2805.0	0.0	2836.0	0.0	2679.0	0.0	0.0	2566.0	2238.0	2776.0
256.13684 Da 256.36 s	4.27	255.12956	0.0	559.0	563.0	702.0	715.0	0.0	748.0	859.0	715.0	740.0	687.0	744.0	0.0	693.0	642.0	749.0	767.0	919.0	734.0	826.0	701.0	0.0	815.0	847.0	976.0	0.0	848.0	778.0	893.0	802.0	840.0	745.0	0.0	1092.0	1158.0	1219.0	1244.0	1128.0	0.0	1168.0	0.0	1060.0	0.0	0.0	1063.0	1017.0	1206.0
175.03752 Da 256.49 s	4.27	174.03024	0.0	874.0	786.0	1007.0	900.0	0.0	976.0	931.0	1007.0	897.0	877.0	930.0	0.0	837.0	916.0	968.0	1084.0	1012.0	990.0	1014.0	915.0	0.0	999.0	1044.0	989.0	0.0	1054.0	956.0	982.0	991.0	993.0	986.0	0.0	908.0	897.0	960.0	1041.0	936.0	0.0	995.0	297.0	916.0	221.0	0.0	927.0	1042.0	986.0
607.32899 Da 256.89 s	4.28	606.32172	0.0	0.0	0.0	154.0	0.0	0.0	0.0	131.0	126.0	0.0	0.0	160.0	0.0	155.0	133.0	143.0	179.0	0.0	165.0	157.0	133.0	0.0	0.0	179.0	0.0	0.0	0.0	0.0	144.0	130.0	0.0	133.0	0.0	1150.0	1251.0	1077.0	1215.0	1195.0	0.0	1280.0	0.0	1054.0	0.0	0.0	1122.0	833.0	1040.0
458.24832 Da 257.22 s	4.29	457.24104	0.0	0.0	124.0	164.0	0.0	0.0	189.0	0.0	0.0	125.0	0.0	0.0	0.0	0.0	162.0	0.0	177.0	0.0	0.0	0.0	150.0	0.0	0.0	0.0	178.0	0.0	131.0	142.0	0.0	160.0	0.0	149.0	0.0	860.0	968.0	926.0	1009.0	991.0	0.0	1056.0	0.0	893.0	0.0	0.0	931.0	676.0	986.0
573.12144 Da 257.53 s	4.29	572.11416	0.0	637.0	608.0	829.0	866.0	0.0	1040.0	899.0	788.0	680.0	701.0	746.0	0.0	780.0	785.0	806.0	1036.0	779.0	989.0	839.0	703.0	0.0	0.0	1064.0	1104.0	0.0	1005.0	878.0	1049.0	906.0	986.0	816.0	0.0	4354.0	4384.0	4616.0	5054.0	4852.0	0.0	5017.0	0.0	4298.0	0.0	0.0	4529.0	3130.0	4143.0
771.41029 Da 257.77 s	4.30	770.40302	0.0	130.0	121.0	163.0	180.0	0.0	173.0	187.0	132.0	0.0	174.0	150.0	0.0	149.0	151.0	143.0	197.0	195.0	200.0	129.0	0.0	0.0	266.0	217.0	242.0	0.0	224.0	174.0	188.0	207.0	226.0	145.0	0.0	1123.0	1200.0	1234.0	1296.0	1388.0	0.0	1345.0	0.0	1273.0	0.0	0.0	1261.0	841.0	1329.0
652.35193 Da 257.79 s	4.30	651.34465	0.0	0.0	0.0	0.0	155.0	0.0	156.0	169.0	168.0	144.0	0.0	0.0	0.0	148.0	150.0	132.0	167.0	152.0	160.0	185.0	140.0	0.0	280.0	202.0	200.0	0.0	198.0	166.0	172.0	154.0	140.0	180.0	0.0	1232.0	1298.0	1224.0	1473.0	1422.0	0.0	1556.0	0.0	1184.0	0.0	0.0	1334.0	958.0	1300.0
1146.24030 Da 258.86 s	4.31	572.11287	0.0	0.0	0.0	0.0	0.0	0.0	0.0	0.0	0.0	0.0	0.0	0.0	0.0	0.0	0.0	0.0	0.0	0.0	0.0	0.0	0.0	0.0	1226.0	0.0	0.0	0.0	0.0	0.0	0.0	0.0	0.0	0.0	0.0	0.0	0.0	0.0	0.0	0.0	0.0	0.0	0.0	0.0	0.0	0.0	0.0	0.0	0.0
1020.55289 Da 259.69 s	4.33	509.26917	0.0	0.0	0.0	0.0	0.0	0.0	0.0	0.0	0.0	0.0	0.0	0.0	0.0	148.0	0.0	0.0	0.0	0.0	0.0	160.0	0.0	0.0	0.0	0.0	0.0	0.0	0.0	0.0	0.0	0.0	0.0	0.0	0.0	0.0	0.0	0.0	0.0	0.0	0.0	0.0	0.0	0.0	0.0	0.0	0.0	0.0	0.0
397.13465 Da 260.04 s	4.33	396.12738	0.0	125.0	125.0	145.0	154.0	0.0	204.0	156.0	129.0	110.0	151.0	153.0	0.0	142.0	171.0	123.0	168.0	165.0	214.0	162.0	138.0	0.0	188.0	193.0	191.0	0.0	136.0	159.0	162.0	164.0	153.0	167.0	0.0	1355.0	1637.0	1536.0	1825.0	1680.0	0.0	1803.0	0.0	1291.0	0.0	0.0	1599.0	1223.0	1360.0
1287.66130 Da 260.24 s	4.34	428.21316	0.0	0.0	0.0	0.0	0.0	0.0	0.0	0.0	0.0	0.0	0.0	0.0	0.0	0.0	0.0	0.0	0.0	0.0	0.0	0.0	0.0	0.0	0.0	0.0	0.0	0.0	0.0	1084.0	1202.0	0.0	0.0	0.0	0.0	0.0	0.0	0.0	0.0	0.0	0.0	0.0	0.0	0.0	0.0	0.0	0.0	0.0	0.0
188.07877 Da 260.56 s	4.34	187.07150	0.0	0.0	147.0	0.0	109.0	0.0	152.0	143.0	132.0	156.0	158.0	169.0	0.0	187.0	175.0	185.0	202.0	172.0	207.0	151.0	118.0	0.0	361.0	232.0	252.0	0.0	193.0	209.0	231.0	235.0	230.0	188.0	0.0	1587.0	1889.0	1812.0	1933.0	1809.0	0.0	1915.0	0.0	1493.0	0.0	0.0	1723.0	1171.0	1694.0
585.30813 Da 260.64 s	4.34	584.30085	0.0	477.0	372.0	602.0	631.0	0.0	669.0	724.0	0.0	532.0	507.0	596.0	0.0	515.0	599.0	591.0	786.0	672.0	795.0	603.0	534.0	0.0	1124.0	743.0	845.0	0.0	706.0	707.0	919.0	720.0	838.0	713.0	0.0	6142.0	6170.0	6288.0	7295.0	6619.0	0.0	7081.0	0.0	6295.0	0.0	0.0	6986.0	5137.0	6548.0
279.12902 Da 260.81 s	4.35	278.12175	0.0	114.0	0.0	0.0	0.0	0.0	156.0	150.0	0.0	0.0	0.0	0.0	0.0	0.0	0.0	0.0	0.0	0.0	0.0	0.0	0.0	0.0	173.0	134.0	177.0	0.0	118.0	0.0	0.0	0.0	125.0	0.0	0.0	1350.0	1370.0	1451.0	1488.0	1407.0	0.0	1513.0	0.0	1423.0	0.0	0.0	1420.0	1022.0	1167.0
356.00724 Da 261.11 s	4.35	354.99996	0.0	257.0	304.0	369.0	361.0	0.0	507.0	419.0	361.0	321.0	347.0	418.0	0.0	421.0	413.0	374.0	456.0	369.0	373.0	348.0	292.0	0.0	510.0	511.0	479.0	0.0	384.0	346.0	481.0	421.0	470.0	367.0	0.0	2014.0	2004.0	2196.0	2189.0	2232.0	0.0	2206.0	0.0	2142.0	0.0	0.0	2084.0	1627.0	1966.0
443.23062 Da 261.24 s	4.35	442.22334	0.0	0.0	0.0	0.0	0.0	0.0	0.0	0.0	0.0	0.0	0.0	0.0	0.0	0.0	0.0	0.0	0.0	0.0	0.0	0.0	0.0	0.0	0.0	0.0	0.0	0.0	0.0	0.0	0.0	0.0	0.0	0.0	0.0	0.0	1005.0	1056.0	1165.0	1069.0	0.0	1115.0	0.0	940.0	0.0	0.0	1089.0	0.0	1060.0
125.01561 Da 261.27 s	4.35	124.00834	0.0	191.0	214.0	273.0	302.0	0.0	358.0	396.0	277.0	283.0	285.0	295.0	0.0	321.0	315.0	344.0	401.0	401.0	367.0	352.0	306.0	0.0	438.0	438.0	428.0	0.0	417.0	318.0	396.0	311.0	467.0	348.0	0.0	1086.0	1035.0	1154.0	1100.0	1186.0	0.0	1111.0	0.0	1072.0	0.0	0.0	1077.0	866.0	1199.0
372.19221 Da 261.45 s	4.36	371.18493	0.0	0.0	0.0	0.0	0.0	0.0	0.0	0.0	0.0	0.0	0.0	0.0	0.0	0.0	0.0	0.0	0.0	0.0	0.0	0.0	0.0	0.0	0.0	0.0	0.0	0.0	0.0	0.0	0.0	0.0	0.0	0.0	0.0	767.0	867.0	868.0	872.0	939.0	0.0	885.0	0.0	779.0	0.0	0.0	865.0	670.0	835.0
432.14133 Da 261.56 s	4.36	215.06339	0.0	0.0	0.0	0.0	0.0	0.0	0.0	0.0	0.0	0.0	0.0	0.0	0.0	0.0	0.0	0.0	0.0	0.0	670.0	0.0	0.0	0.0	0.0	0.0	0.0	0.0	0.0	0.0	0.0	0.0	0.0	0.0	0.0	0.0	0.0	0.0	0.0	0.0	0.0	0.0	0.0	0.0	0.0	0.0	0.0	0.0	0.0
400.15652 Da 261.85 s	4.36	199.07098	0.0	0.0	0.0	0.0	0.0	0.0	0.0	0.0	0.0	0.0	0.0	0.0	0.0	0.0	0.0	0.0	0.0	0.0	0.0	0.0	0.0	0.0	0.0	297.0	0.0	0.0	0.0	0.0	219.0	0.0	0.0	0.0	0.0	0.0	0.0	0.0	2429.0	0.0	0.0	0.0	0.0	0.0	0.0	0.0	0.0	0.0	0.0
798.40666 Da 261.87 s	4.36	398.19605	0.0	0.0	0.0	0.0	0.0	0.0	0.0	0.0	0.0	0.0	0.0	0.0	0.0	0.0	0.0	0.0	0.0	0.0	0.0	0.0	0.0	0.0	0.0	0.0	0.0	0.0	0.0	0.0	0.0	0.0	215.0	0.0	0.0	0.0	0.0	0.0	0.0	0.0	0.0	0.0	0.0	0.0	0.0	0.0	0.0	0.0	0.0
318.05246 Da 261.96 s	4.37	317.04518	0.0	583.0	0.0	817.0	824.0	0.0	1081.0	818.0	0.0	0.0	0.0	0.0	0.0	0.0	0.0	0.0	897.0	710.0	828.0	0.0	727.0	0.0	1058.0	917.0	0.0	0.0	0.0	0.0	0.0	0.0	887.0	0.0	0.0	5288.0	5668.0	5643.0	5745.0	6090.0	0.0	5622.0	0.0	5501.0	0.0	0.0	5770.0	4287.0	5766.0
354.15172 Da 261.99 s	4.37	353.14444	0.0	0.0	130.0	202.0	171.0	0.0	218.0	184.0	0.0	189.0	0.0	196.0	0.0	171.0	168.0	169.0	232.0	0.0	218.0	0.0	0.0	0.0	244.0	205.0	213.0	0.0	256.0	0.0	191.0	230.0	206.0	230.0	0.0	2382.0	2434.0	2506.0	2845.0	2685.0	0.0	2643.0	0.0	2264.0	0.0	0.0	2523.0	1817.0	2348.0
350.16746 Da 262.01 s	4.37	174.07645	0.0	196.0	178.0	215.0	241.0	0.0	201.0	255.0	283.0	215.0	196.0	274.0	0.0	198.0	224.0	216.0	362.0	298.0	308.0	256.0	228.0	0.0	441.0	372.0	347.0	0.0	306.0	262.0	363.0	289.0	351.0	256.0	0.0	0.0	2318.0	2304.0	2519.0	2429.0	0.0	2433.0	0.0	2139.0	0.0	0.0	0.0	0.0	0.0
276.08320 Da 262.14 s	4.37	275.07592	0.0	0.0	0.0	0.0	0.0	0.0	0.0	0.0	0.0	0.0	0.0	0.0	0.0	0.0	0.0	0.0	194.0	0.0	138.0	0.0	0.0	0.0	0.0	0.0	0.0	0.0	0.0	0.0	0.0	0.0	0.0	0.0	0.0	885.0	909.0	958.0	1011.0	978.0	0.0	928.0	0.0	832.0	0.0	0.0	0.0	652.0	880.0
725.36847 Da 262.33 s	4.37	724.36119	0.0	0.0	133.0	159.0	140.0	0.0	0.0	179.0	0.0	137.0	0.0	0.0	0.0	139.0	135.0	162.0	175.0	149.0	193.0	0.0	0.0	0.0	219.0	154.0	179.0	0.0	150.0	0.0	152.0	158.0	184.0	112.0	0.0	1616.0	1670.0	1611.0	1664.0	1621.0	0.0	1641.0	0.0	1562.0	0.0	0.0	1640.0	1253.0	1552.0
332.16889 Da 262.38 s	4.37	331.16161	0.0	222.0	227.0	321.0	305.0	0.0	364.0	337.0	257.0	269.0	247.0	356.0	0.0	202.0	336.0	296.0	362.0	311.0	314.0	304.0	250.0	0.0	466.0	366.0	272.0	0.0	339.0	304.0	357.0	349.0	373.0	349.0	0.0	4088.0	4233.0	4307.0	4472.0	4370.0	0.0	4537.0	0.0	3720.0	0.0	0.0	3869.0	3511.0	3980.0
556.13557 Da 262.65 s	4.38	277.06051	0.0	303.0	417.0	595.0	596.0	0.0	768.0	582.0	0.0	539.0	449.0	579.0	0.0	598.0	538.0	563.0	794.0	659.0	706.0	651.0	571.0	0.0	0.0	0.0	821.0	0.0	712.0	761.0	895.0	723.0	793.0	674.0	0.0	0.0	0.0	0.0	0.0	0.0	0.0	1807.0	0.0	0.0	0.0	0.0	0.0	0.0	0.0
560.10397 Da 262.66 s	4.38	279.04471	0.0	0.0	0.0	0.0	273.0	0.0	0.0	0.0	0.0	0.0	0.0	0.0	0.0	0.0	0.0	0.0	0.0	0.0	286.0	0.0	0.0	0.0	0.0	0.0	0.0	0.0	168.0	0.0	0.0	0.0	0.0	0.0	0.0	0.0	1140.0	0.0	1056.0	0.0	0.0	0.0	0.0	0.0	0.0	0.0	1043.0	707.0	0.0
1068.48145 Da 262.66 s	4.38	533.23345	0.0	0.0	0.0	0.0	0.0	0.0	124.0	137.0	0.0	0.0	0.0	0.0	0.0	0.0	0.0	0.0	0.0	0.0	0.0	0.0	0.0	0.0	0.0	0.0	0.0	0.0	0.0	0.0	0.0	0.0	0.0	0.0	0.0	0.0	0.0	0.0	0.0	0.0	0.0	0.0	0.0	0.0	0.0	0.0	1277.0	0.0	0.0
159.00368 Da 262.76 s	4.38	157.99640	0.0	0.0	0.0	0.0	0.0	0.0	0.0	0.0	0.0	0.0	0.0	0.0	0.0	0.0	0.0	0.0	0.0	0.0	0.0	0.0	0.0	0.0	0.0	0.0	0.0	0.0	0.0	0.0	0.0	0.0	0.0	0.0	0.0	0.0	0.0	0.0	0.0	0.0	1455.0	0.0	0.0	0.0	0.0	0.0	0.0	0.0	0.0
280.05181 Da 262.78 s	4.38	279.04454	0.0	0.0	0.0	0.0	0.0	0.0	0.0	0.0	0.0	0.0	0.0	0.0	0.0	0.0	0.0	0.0	0.0	0.0	0.0	0.0	0.0	0.0	0.0	0.0	0.0	0.0	0.0	0.0	0.0	0.0	0.0	0.0	0.0	1078.0	0.0	1116.0	0.0	1119.0	0.0	1102.0	0.0	1041.0	0.0	0.0	0.0	0.0	1014.0
316.02335 Da 262.80 s	4.38	315.01608	0.0	0.0	0.0	0.0	242.0	0.0	253.0	230.0	0.0	0.0	0.0	0.0	0.0	0.0	230.0	0.0	345.0	298.0	0.0	0.0	0.0	0.0	433.0	0.0	327.0	0.0	312.0	0.0	0.0	267.0	0.0	301.0	0.0	1106.0	1188.0	1191.0	1280.0	1192.0	0.0	1294.0	0.0	1100.0	0.0	0.0	1069.0	927.0	975.0
888.47147 Da 262.96 s	4.38	443.22846	0.0	0.0	0.0	0.0	0.0	0.0	0.0	0.0	0.0	0.0	0.0	0.0	0.0	0.0	0.0	0.0	0.0	0.0	0.0	0.0	0.0	0.0	0.0	0.0	0.0	0.0	0.0	0.0	0.0	0.0	0.0	0.0	0.0	0.0	0.0	0.0	0.0	0.0	0.0	1299.0	0.0	0.0	0.0	0.0	0.0	0.0	0.0
340.07007 Da 263.01 s	4.38	339.06279	0.0	0.0	162.0	176.0	0.0	0.0	186.0	187.0	0.0	0.0	0.0	220.0	0.0	133.0	0.0	186.0	243.0	174.0	178.0	221.0	149.0	0.0	0.0	285.0	266.0	0.0	213.0	200.0	217.0	203.0	229.0	193.0	0.0	1038.0	1128.0	1103.0	1126.0	1006.0	0.0	1112.0	0.0	954.0	0.0	0.0	918.0	776.0	931.0
305.11934 Da 263.01 s	4.38	304.11207	0.0	0.0	0.0	0.0	0.0	0.0	0.0	0.0	0.0	0.0	0.0	0.0	0.0	0.0	0.0	0.0	0.0	0.0	129.0	0.0	0.0	0.0	0.0	159.0	0.0	0.0	0.0	0.0	0.0	0.0	156.0	0.0	0.0	2117.0	2017.0	1899.0	2245.0	2190.0	0.0	2337.0	0.0	1932.0	0.0	0.0	1939.0	1663.0	1940.0
596.14887 Da 263.02 s	4.38	595.14159	0.0	225.0	213.0	270.0	353.0	0.0	321.0	349.0	282.0	291.0	270.0	303.0	0.0	285.0	305.0	278.0	433.0	318.0	312.0	365.0	253.0	0.0	546.0	439.0	443.0	0.0	368.0	348.0	419.0	391.0	356.0	359.0	0.0	2409.0	2559.0	2577.0	2693.0	2375.0	0.0	2528.0	0.0	2271.0	0.0	0.0	2321.0	1770.0	2386.0
534.24200 Da 263.02 s	4.38	533.23473	0.0	0.0	0.0	0.0	0.0	0.0	0.0	0.0	0.0	0.0	0.0	0.0	0.0	0.0	0.0	0.0	0.0	0.0	0.0	0.0	0.0	0.0	0.0	112.0	0.0	0.0	0.0	0.0	0.0	0.0	0.0	0.0	0.0	1216.0	1211.0	1346.0	1449.0	1377.0	0.0	1408.0	0.0	1148.0	0.0	0.0	0.0	1060.0	1229.0
287.09807 Da 263.10 s	4.39	286.09079	0.0	0.0	0.0	0.0	0.0	0.0	0.0	0.0	0.0	0.0	0.0	0.0	0.0	0.0	0.0	0.0	0.0	0.0	0.0	0.0	0.0	0.0	0.0	0.0	0.0	0.0	0.0	0.0	0.0	0.0	0.0	0.0	0.0	0.0	0.0	0.0	0.0	0.0	0.0	0.0	0.0	0.0	0.0	0.0	0.0	0.0	0.0
155.09416 Da 263.12 s	4.39	154.08688	0.0	0.0	0.0	0.0	0.0	0.0	0.0	0.0	0.0	0.0	0.0	0.0	0.0	0.0	0.0	0.0	0.0	0.0	0.0	0.0	0.0	0.0	0.0	0.0	0.0	0.0	0.0	0.0	0.0	0.0	0.0	0.0	0.0	576.0	544.0	567.0	322.0	372.0	0.0	474.0	0.0	560.0	0.0	0.0	955.0	680.0	987.0
822.34496 Da 263.14 s	4.39	410.16520	0.0	0.0	0.0	0.0	0.0	0.0	0.0	0.0	150.0	0.0	0.0	0.0	0.0	0.0	0.0	0.0	0.0	0.0	0.0	0.0	0.0	0.0	0.0	0.0	0.0	0.0	0.0	0.0	0.0	0.0	0.0	0.0	0.0	0.0	0.0	0.0	0.0	0.0	0.0	0.0	0.0	0.0	0.0	0.0	0.0	1983.0	0.0
680.41126 Da 263.19 s	4.39	339.19835	0.0	0.0	0.0	0.0	0.0	0.0	0.0	0.0	0.0	0.0	0.0	0.0	0.0	0.0	0.0	0.0	0.0	0.0	0.0	0.0	0.0	0.0	0.0	0.0	0.0	0.0	0.0	0.0	0.0	0.0	0.0	0.0	0.0	0.0	0.0	0.0	0.0	0.0	0.0	0.0	0.0	0.0	0.0	0.0	0.0	0.0	0.0
283.11185 Da 263.23 s	4.39	282.10458	0.0	0.0	0.0	0.0	0.0	0.0	0.0	0.0	0.0	0.0	0.0	0.0	0.0	0.0	0.0	0.0	141.0	0.0	0.0	0.0	0.0	0.0	162.0	124.0	0.0	0.0	122.0	127.0	122.0	0.0	0.0	0.0	0.0	1616.0	1698.0	1610.0	1768.0	1825.0	0.0	1781.0	0.0	1529.0	0.0	0.0	1477.0	1270.0	1622.0
886.46164 Da 263.28 s	4.39	442.22354	0.0	0.0	0.0	0.0	120.0	0.0	0.0	0.0	0.0	0.0	0.0	0.0	0.0	0.0	0.0	0.0	124.0	0.0	0.0	128.0	0.0	0.0	0.0	126.0	126.0	0.0	123.0	115.0	0.0	0.0	0.0	0.0	0.0	964.0	0.0	1240.0	0.0	1349.0	0.0	0.0	0.0	1276.0	0.0	0.0	1200.0	882.0	1225.0
411.17378 Da 263.29 s	4.39	410.16650	0.0	0.0	0.0	0.0	145.0	0.0	220.0	0.0	0.0	133.0	0.0	140.0	0.0	140.0	136.0	0.0	222.0	153.0	180.0	166.0	0.0	0.0	310.0	234.0	248.0	0.0	207.0	0.0	177.0	132.0	174.0	138.0	0.0	2855.0	2881.0	3040.0	3428.0	3057.0	0.0	3279.0	0.0	2703.0	0.0	0.0	2463.0	0.0	2963.0
512.22364 Da 263.31 s	4.39	511.21637	0.0	0.0	0.0	0.0	0.0	0.0	0.0	128.0	0.0	0.0	0.0	121.0	0.0	0.0	0.0	0.0	0.0	0.0	0.0	0.0	0.0	0.0	149.0	0.0	0.0	0.0	0.0	122.0	0.0	121.0	124.0	143.0	0.0	864.0	930.0	900.0	900.0	981.0	0.0	0.0	0.0	824.0	0.0	0.0	849.0	730.0	971.0
574.19844 Da 263.31 s	4.39	286.09194	0.0	0.0	0.0	0.0	0.0	0.0	0.0	0.0	0.0	0.0	0.0	0.0	0.0	0.0	0.0	0.0	0.0	0.0	0.0	0.0	0.0	0.0	0.0	0.0	0.0	0.0	0.0	0.0	0.0	0.0	0.0	0.0	0.0	3794.0	3963.0	0.0	4217.0	0.0	0.0	0.0	0.0	3658.0	0.0	0.0	3870.0	2799.0	0.0
501.16855 Da 263.37 s	4.39	500.16127	0.0	0.0	0.0	0.0	0.0	0.0	0.0	0.0	0.0	0.0	0.0	0.0	0.0	0.0	0.0	0.0	0.0	0.0	0.0	0.0	0.0	0.0	0.0	0.0	0.0	0.0	0.0	0.0	0.0	0.0	0.0	0.0	0.0	0.0	1202.0	1285.0	1367.0	1221.0	0.0	1325.0	0.0	0.0	0.0	0.0	1265.0	1028.0	1091.0
328.13955 Da 263.51 s	4.39	327.13228	0.0	0.0	0.0	0.0	0.0	0.0	0.0	0.0	0.0	0.0	0.0	0.0	0.0	0.0	0.0	0.0	0.0	0.0	0.0	107.0	0.0	0.0	0.0	0.0	0.0	0.0	0.0	0.0	147.0	0.0	0.0	0.0	0.0	3540.0	3796.0	3891.0	3993.0	3874.0	0.0	4234.0	0.0	3391.0	0.0	0.0	3583.0	2424.0	3240.0
403.20518 Da 263.55 s	4.39	402.19791	0.0	0.0	0.0	155.0	122.0	0.0	153.0	128.0	0.0	126.0	0.0	0.0	0.0	0.0	112.0	0.0	145.0	0.0	0.0	0.0	0.0	0.0	145.0	146.0	0.0	0.0	0.0	0.0	122.0	0.0	0.0	0.0	0.0	2320.0	2541.0	2490.0	2840.0	2426.0	0.0	2718.0	0.0	2406.0	0.0	0.0	2750.0	2059.0	2277.0
151.05097 Da 263.59 s	4.39	150.04369	0.0	0.0	0.0	0.0	0.0	0.0	0.0	0.0	0.0	0.0	0.0	0.0	0.0	0.0	0.0	0.0	0.0	0.0	0.0	0.0	0.0	0.0	186.0	124.0	0.0	0.0	0.0	118.0	133.0	0.0	135.0	0.0	0.0	1376.0	1463.0	1451.0	1899.0	1945.0	0.0	1901.0	0.0	1365.0	0.0	0.0	1344.0	911.0	1297.0
313.12698 Da 263.66 s	4.39	312.11970	0.0	0.0	0.0	0.0	0.0	0.0	0.0	0.0	0.0	0.0	0.0	0.0	0.0	0.0	0.0	0.0	0.0	0.0	0.0	0.0	0.0	0.0	136.0	0.0	0.0	0.0	0.0	0.0	0.0	0.0	0.0	0.0	0.0	1869.0	0.0	1730.0	2111.0	0.0	0.0	0.0	0.0	1778.0	0.0	0.0	0.0	1254.0	1706.0
537.13858 Da 263.68 s	4.39	536.13130	0.0	0.0	0.0	0.0	0.0	0.0	0.0	0.0	0.0	0.0	0.0	0.0	0.0	0.0	0.0	0.0	0.0	0.0	0.0	0.0	0.0	0.0	139.0	0.0	0.0	0.0	0.0	0.0	0.0	0.0	0.0	0.0	0.0	1408.0	1453.0	1505.0	1511.0	1562.0	0.0	1483.0	0.0	1285.0	0.0	0.0	1116.0	1201.0	1251.0
360.13526 Da 263.68 s	4.39	359.12798	0.0	0.0	0.0	0.0	0.0	0.0	0.0	0.0	0.0	0.0	0.0	0.0	0.0	0.0	0.0	0.0	0.0	0.0	0.0	0.0	0.0	0.0	0.0	0.0	0.0	0.0	0.0	0.0	0.0	0.0	0.0	0.0	0.0	2499.0	2624.0	2580.0	2667.0	2486.0	0.0	2417.0	0.0	2543.0	0.0	0.0	2273.0	1753.0	2502.0
1002.33757 Da 263.77 s	4.40	500.16151	0.0	0.0	0.0	0.0	0.0	0.0	0.0	0.0	0.0	0.0	0.0	0.0	0.0	0.0	0.0	0.0	0.0	0.0	0.0	0.0	0.0	0.0	0.0	0.0	0.0	0.0	0.0	0.0	0.0	0.0	0.0	0.0	0.0	1188.0	0.0	0.0	0.0	0.0	0.0	0.0	0.0	1196.0	0.0	0.0	0.0	0.0	0.0
373.19480 Da 263.84 s	4.40	372.18753	0.0	149.0	128.0	165.0	129.0	0.0	189.0	163.0	0.0	0.0	0.0	117.0	0.0	0.0	0.0	0.0	146.0	0.0	117.0	138.0	0.0	0.0	246.0	193.0	172.0	0.0	0.0	0.0	0.0	0.0	158.0	0.0	0.0	3234.0	3480.0	3374.0	3955.0	3584.0	0.0	3541.0	0.0	3009.0	0.0	0.0	3461.0	2892.0	3099.0
571.28781 Da 263.89 s	4.40	570.28053	0.0	0.0	0.0	0.0	0.0	0.0	0.0	0.0	0.0	0.0	0.0	0.0	0.0	0.0	0.0	0.0	0.0	0.0	0.0	0.0	0.0	0.0	0.0	0.0	0.0	0.0	0.0	0.0	0.0	0.0	0.0	0.0	0.0	0.0	1187.0	925.0	969.0	943.0	0.0	1083.0	0.0	921.0	0.0	0.0	881.0	759.0	874.0
948.48580 Da 263.90 s	4.40	473.23562	0.0	0.0	0.0	0.0	0.0	0.0	0.0	0.0	0.0	0.0	0.0	0.0	0.0	0.0	0.0	0.0	0.0	0.0	0.0	0.0	0.0	0.0	0.0	0.0	0.0	0.0	0.0	0.0	0.0	0.0	0.0	0.0	0.0	0.0	0.0	0.0	1035.0	0.0	0.0	0.0	0.0	0.0	0.0	0.0	0.0	0.0	0.0
656.34799 Da 263.97 s	4.40	655.34072	0.0	0.0	0.0	0.0	0.0	0.0	0.0	0.0	0.0	0.0	0.0	0.0	0.0	0.0	0.0	0.0	0.0	0.0	0.0	0.0	0.0	0.0	126.0	130.0	0.0	0.0	0.0	0.0	0.0	0.0	0.0	0.0	0.0	2070.0	2330.0	2461.0	2490.0	2423.0	0.0	2311.0	0.0	1953.0	0.0	0.0	2055.0	1834.0	2337.0
1024.44773 Da 263.99 s	4.40	511.21659	0.0	0.0	0.0	0.0	0.0	0.0	0.0	0.0	0.0	0.0	0.0	0.0	0.0	0.0	0.0	0.0	0.0	0.0	0.0	0.0	0.0	0.0	0.0	0.0	0.0	0.0	0.0	0.0	0.0	0.0	0.0	0.0	0.0	0.0	0.0	0.0	0.0	0.0	0.0	1002.0	0.0	0.0	0.0	0.0	0.0	0.0	0.0
626.25222 Da 264.00 s	4.40	312.11884	0.0	0.0	0.0	0.0	0.0	0.0	0.0	0.0	0.0	0.0	0.0	0.0	0.0	0.0	0.0	0.0	0.0	0.0	0.0	0.0	0.0	0.0	0.0	107.0	0.0	0.0	0.0	0.0	0.0	0.0	0.0	0.0	0.0	0.0	1848.0	0.0	0.0	2096.0	0.0	1853.0	0.0	0.0	0.0	0.0	1758.0	0.0	0.0
658.31550 Da 264.03 s	4.40	328.15047	0.0	0.0	0.0	0.0	0.0	0.0	0.0	0.0	0.0	0.0	0.0	0.0	0.0	0.0	0.0	0.0	0.0	0.0	0.0	0.0	0.0	0.0	0.0	0.0	0.0	0.0	0.0	0.0	0.0	0.0	0.0	0.0	0.0	1440.0	1215.0	1209.0	0.0	1605.0	0.0	1313.0	0.0	1271.0	0.0	0.0	0.0	988.0	1400.0
399.20485 Da 264.04 s	4.40	398.19758	0.0	179.0	164.0	232.0	280.0	0.0	232.0	207.0	211.0	199.0	169.0	0.0	0.0	172.0	209.0	211.0	307.0	192.0	187.0	176.0	177.0	0.0	272.0	255.0	225.0	0.0	232.0	174.0	226.0	174.0	0.0	168.0	0.0	3382.0	3360.0	3480.0	3691.0	3359.0	0.0	3449.0	0.0	3076.0	0.0	0.0	3210.0	2829.0	2998.0
358.15500 Da 264.13 s	4.40	357.14772	0.0	0.0	0.0	0.0	0.0	0.0	0.0	0.0	0.0	0.0	0.0	0.0	0.0	0.0	0.0	0.0	0.0	0.0	0.0	0.0	0.0	0.0	0.0	126.0	0.0	0.0	0.0	0.0	0.0	0.0	0.0	0.0	0.0	3553.0	3778.0	3670.0	4131.0	3776.0	0.0	3840.0	0.0	3126.0	0.0	0.0	2889.0	2433.0	3197.0
392.16828 Da 264.14 s	4.40	391.16101	0.0	0.0	0.0	0.0	0.0	0.0	344.0	0.0	0.0	250.0	273.0	0.0	0.0	0.0	0.0	0.0	0.0	0.0	261.0	305.0	0.0	0.0	372.0	0.0	0.0	0.0	278.0	0.0	0.0	279.0	0.0	284.0	0.0	3179.0	3594.0	3340.0	3659.0	3565.0	0.0	3675.0	0.0	2960.0	0.0	0.0	2882.0	2808.0	3080.0
256.07147 Da 264.29 s	4.40	255.06419	400.0	0.0	0.0	537.0	586.0	360.0	551.0	0.0	583.0	523.0	0.0	0.0	344.0	0.0	0.0	564.0	597.0	579.0	590.0	546.0	0.0	306.0	671.0	585.0	589.0	337.0	554.0	0.0	625.0	628.0	581.0	560.0	0.0	961.0	1015.0	1065.0	1010.0	1132.0	363.0	1166.0	296.0	754.0	305.0	322.0	731.0	714.0	822.0
561.25667 Da 264.33 s	4.41	560.24939	0.0	0.0	126.0	0.0	0.0	0.0	0.0	0.0	0.0	0.0	0.0	0.0	0.0	0.0	0.0	0.0	0.0	0.0	0.0	0.0	0.0	0.0	0.0	0.0	0.0	0.0	0.0	0.0	0.0	0.0	0.0	0.0	0.0	5958.0	6397.0	6141.0	6561.0	6478.0	0.0	6474.0	0.0	5677.0	0.0	0.0	5472.0	4530.0	5397.0
727.38415 Da 264.36 s	4.41	726.37688	0.0	0.0	0.0	0.0	0.0	0.0	0.0	0.0	0.0	0.0	0.0	0.0	0.0	0.0	0.0	0.0	0.0	0.0	0.0	0.0	0.0	0.0	0.0	0.0	0.0	0.0	0.0	0.0	0.0	0.0	0.0	0.0	0.0	2506.0	2879.0	2702.0	2941.0	2649.0	0.0	2845.0	0.0	2430.0	0.0	0.0	2496.0	2053.0	2193.0
455.20814 Da 264.38 s	4.41	454.20086	0.0	0.0	0.0	0.0	0.0	0.0	0.0	0.0	0.0	0.0	0.0	0.0	0.0	0.0	0.0	0.0	0.0	0.0	0.0	0.0	0.0	0.0	0.0	0.0	0.0	0.0	0.0	0.0	0.0	0.0	0.0	0.0	0.0	926.0	1143.0	1272.0	1296.0	1128.0	0.0	1207.0	0.0	1109.0	0.0	0.0	1002.0	893.0	1144.0
912.45591 Da 264.44 s	4.41	455.22068	0.0	0.0	0.0	0.0	0.0	0.0	0.0	0.0	0.0	0.0	0.0	0.0	0.0	0.0	0.0	0.0	0.0	0.0	0.0	0.0	0.0	0.0	0.0	0.0	0.0	0.0	0.0	0.0	0.0	0.0	0.0	0.0	0.0	0.0	1594.0	1560.0	1791.0	1651.0	0.0	1639.0	0.0	1460.0	0.0	0.0	1454.0	1408.0	0.0
247.04981 Da 264.82 s	4.41	246.04253	0.0	0.0	0.0	0.0	0.0	0.0	0.0	0.0	0.0	0.0	0.0	0.0	0.0	0.0	0.0	0.0	0.0	0.0	0.0	0.0	0.0	0.0	0.0	0.0	0.0	0.0	0.0	0.0	0.0	0.0	0.0	0.0	0.0	3491.0	3580.0	3546.0	3958.0	3822.0	0.0	3678.0	0.0	3096.0	0.0	0.0	3786.0	2949.0	3786.0
469.21583 Da 264.84 s	4.41	468.20856	0.0	0.0	0.0	0.0	0.0	0.0	0.0	0.0	0.0	0.0	0.0	0.0	0.0	0.0	0.0	0.0	0.0	0.0	0.0	0.0	0.0	0.0	0.0	0.0	0.0	0.0	0.0	0.0	0.0	0.0	0.0	0.0	0.0	3937.0	3615.0	4033.0	4228.0	3881.0	0.0	4399.0	0.0	3599.0	0.0	0.0	3586.0	2724.0	3220.0
741.39853 Da 264.88 s	4.41	740.39125	0.0	0.0	0.0	0.0	0.0	0.0	0.0	0.0	0.0	0.0	0.0	0.0	0.0	0.0	0.0	0.0	0.0	0.0	0.0	0.0	0.0	0.0	0.0	0.0	0.0	0.0	0.0	0.0	0.0	0.0	0.0	0.0	0.0	1075.0	1024.0	1065.0	1215.0	1118.0	0.0	1102.0	0.0	1105.0	0.0	0.0	1007.0	793.0	1011.0
629.23573 Da 264.90 s	4.42	628.22845	0.0	0.0	0.0	0.0	0.0	0.0	0.0	0.0	0.0	0.0	0.0	0.0	0.0	0.0	0.0	0.0	0.0	0.0	0.0	0.0	0.0	0.0	0.0	0.0	0.0	0.0	0.0	0.0	0.0	0.0	0.0	0.0	0.0	948.0	1035.0	1003.0	1064.0	1001.0	0.0	1064.0	0.0	829.0	0.0	0.0	1003.0	812.0	979.0
555.30023 Da 264.97 s	4.42	554.29295	0.0	0.0	0.0	0.0	0.0	0.0	0.0	0.0	0.0	0.0	0.0	0.0	0.0	0.0	0.0	0.0	0.0	0.0	0.0	0.0	0.0	0.0	0.0	0.0	0.0	0.0	0.0	0.0	0.0	0.0	0.0	0.0	0.0	14096.0	14821.0	14840.0	16638.0	14919.0	0.0	16187.0	0.0	13967.0	0.0	0.0	13844.0	10910.0	12749.0
1142.57456 Da 265.12 s	4.42	570.28001	0.0	0.0	0.0	0.0	0.0	0.0	0.0	0.0	0.0	0.0	0.0	0.0	0.0	0.0	0.0	0.0	0.0	0.0	0.0	0.0	0.0	0.0	0.0	0.0	0.0	0.0	0.0	0.0	0.0	0.0	0.0	0.0	0.0	1038.0	0.0	0.0	0.0	0.0	0.0	0.0	0.0	0.0	0.0	0.0	0.0	0.0	0.0
854.34188 Da 265.32 s	4.42	426.16367	0.0	0.0	0.0	0.0	0.0	0.0	0.0	0.0	0.0	0.0	0.0	0.0	0.0	0.0	0.0	0.0	0.0	0.0	0.0	0.0	0.0	0.0	0.0	0.0	0.0	0.0	0.0	0.0	0.0	0.0	0.0	0.0	0.0	0.0	0.0	0.0	0.0	0.0	0.0	0.0	0.0	0.0	0.0	0.0	1555.0	0.0	0.0
694.32533 Da 265.39 s	4.42	693.31805	0.0	0.0	0.0	0.0	0.0	0.0	0.0	0.0	0.0	0.0	0.0	0.0	0.0	0.0	0.0	0.0	0.0	0.0	0.0	0.0	0.0	0.0	0.0	0.0	0.0	0.0	0.0	0.0	0.0	0.0	0.0	0.0	0.0	1421.0	1405.0	1382.0	1538.0	1461.0	0.0	1405.0	0.0	1256.0	0.0	0.0	1167.0	945.0	1101.0
712.37200 Da 265.52 s	4.43	711.36472	0.0	0.0	0.0	0.0	0.0	0.0	0.0	0.0	0.0	0.0	0.0	0.0	0.0	0.0	0.0	0.0	0.0	0.0	0.0	0.0	0.0	0.0	0.0	0.0	0.0	0.0	0.0	0.0	0.0	0.0	0.0	0.0	0.0	1342.0	1408.0	1336.0	1445.0	1601.0	0.0	1353.0	0.0	1229.0	0.0	0.0	1222.0	958.0	1295.0
688.33932 Da 265.53 s	4.43	343.16238	0.0	120.0	0.0	0.0	0.0	113.0	0.0	0.0	0.0	0.0	0.0	132.0	0.0	0.0	0.0	0.0	141.0	122.0	0.0	0.0	0.0	0.0	0.0	0.0	0.0	0.0	0.0	0.0	0.0	0.0	0.0	110.0	0.0	1391.0	0.0	1277.0	1647.0	1506.0	120.0	0.0	0.0	1314.0	0.0	0.0	0.0	0.0	0.0
111.04239 Da 265.71 s	4.43	110.03512	0.0	0.0	0.0	0.0	0.0	0.0	0.0	0.0	0.0	0.0	0.0	0.0	0.0	0.0	0.0	0.0	0.0	0.0	0.0	0.0	0.0	0.0	0.0	0.0	0.0	0.0	0.0	0.0	0.0	0.0	0.0	0.0	0.0	1311.0	1311.0	1410.0	1723.0	1637.0	0.0	1662.0	0.0	1159.0	0.0	0.0	1152.0	858.0	1220.0
305.04065 Da 265.80 s	4.43	304.03337	0.0	0.0	0.0	0.0	0.0	0.0	0.0	0.0	0.0	0.0	0.0	0.0	0.0	0.0	0.0	0.0	0.0	0.0	0.0	0.0	0.0	0.0	0.0	0.0	0.0	0.0	0.0	0.0	0.0	0.0	0.0	0.0	0.0	12053.0	13337.0	13083.0	16415.0	16069.0	0.0	15982.0	0.0	11193.0	0.0	0.0	10484.0	8160.0	10646.0
172.04847 Da 265.80 s	4.43	171.04119	0.0	0.0	0.0	0.0	0.0	0.0	0.0	0.0	0.0	0.0	0.0	0.0	0.0	0.0	0.0	0.0	0.0	0.0	0.0	0.0	0.0	0.0	112.0	0.0	0.0	0.0	0.0	0.0	0.0	0.0	0.0	0.0	0.0	5004.0	4970.0	5243.0	5831.0	5224.0	0.0	5424.0	0.0	4674.0	0.0	0.0	4807.0	3938.0	4926.0
245.97880 Da 265.94 s	4.43	244.97153	0.0	0.0	0.0	0.0	0.0	0.0	0.0	0.0	0.0	0.0	0.0	0.0	0.0	0.0	0.0	0.0	0.0	0.0	0.0	0.0	0.0	0.0	0.0	0.0	0.0	0.0	0.0	0.0	0.0	0.0	0.0	0.0	0.0	1183.0	1174.0	1211.0	1306.0	1239.0	0.0	1167.0	0.0	1181.0	0.0	0.0	1142.0	910.0	971.0
484.20461 Da 265.94 s	4.43	483.19733	0.0	0.0	0.0	0.0	0.0	0.0	0.0	0.0	0.0	0.0	0.0	0.0	0.0	0.0	0.0	0.0	0.0	0.0	0.0	0.0	0.0	0.0	0.0	0.0	0.0	0.0	0.0	0.0	0.0	0.0	0.0	0.0	0.0	933.0	0.0	0.0	1035.0	908.0	0.0	967.0	0.0	0.0	0.0	0.0	809.0	702.0	842.0
415.20433 Da 265.96 s	4.43	414.19705	0.0	0.0	0.0	0.0	0.0	0.0	0.0	0.0	0.0	0.0	0.0	0.0	0.0	0.0	0.0	0.0	0.0	0.0	0.0	0.0	0.0	0.0	0.0	0.0	0.0	0.0	0.0	0.0	0.0	0.0	0.0	0.0	0.0	1307.0	1415.0	1365.0	1526.0	1354.0	0.0	1309.0	0.0	1253.0	0.0	0.0	1320.0	1083.0	1265.0
427.17227 Da 266.13 s	4.44	426.16499	0.0	0.0	0.0	0.0	0.0	0.0	0.0	0.0	0.0	0.0	0.0	0.0	0.0	0.0	0.0	0.0	0.0	0.0	0.0	0.0	0.0	0.0	0.0	0.0	0.0	0.0	0.0	0.0	0.0	0.0	0.0	0.0	0.0	1582.0	1773.0	1768.0	1926.0	1767.0	0.0	1758.0	0.0	1410.0	0.0	0.0	0.0	1376.0	1538.0
668.33843 Da 266.49 s	4.44	667.33116	0.0	0.0	0.0	0.0	0.0	0.0	0.0	0.0	0.0	0.0	0.0	0.0	0.0	0.0	0.0	0.0	0.0	0.0	0.0	0.0	0.0	0.0	0.0	0.0	0.0	0.0	0.0	0.0	0.0	0.0	0.0	0.0	0.0	910.0	1011.0	969.0	1031.0	811.0	0.0	937.0	0.0	779.0	0.0	0.0	822.0	725.0	744.0
318.15153 Da 266.56 s	4.44	317.14425	0.0	0.0	0.0	0.0	0.0	0.0	0.0	0.0	0.0	0.0	0.0	0.0	0.0	0.0	0.0	0.0	0.0	0.0	0.0	0.0	0.0	0.0	0.0	0.0	0.0	0.0	0.0	0.0	0.0	0.0	0.0	0.0	0.0	1043.0	1190.0	1102.0	1137.0	0.0	0.0	1062.0	0.0	0.0	0.0	0.0	0.0	0.0	0.0
500.25601 Da 266.58 s	4.44	499.24873	0.0	0.0	0.0	0.0	0.0	0.0	0.0	0.0	0.0	0.0	0.0	0.0	0.0	0.0	0.0	0.0	0.0	0.0	0.0	0.0	0.0	0.0	0.0	0.0	0.0	0.0	0.0	0.0	0.0	0.0	0.0	0.0	0.0	2035.0	2220.0	1966.0	2152.0	1934.0	0.0	2001.0	0.0	1797.0	0.0	0.0	1913.0	1832.0	1859.0
530.26862 Da 266.87 s	4.45	529.26135	0.0	0.0	0.0	0.0	0.0	0.0	0.0	0.0	0.0	0.0	0.0	0.0	0.0	0.0	0.0	0.0	0.0	0.0	0.0	0.0	0.0	0.0	0.0	0.0	0.0	0.0	0.0	0.0	0.0	0.0	0.0	0.0	0.0	4018.0	4533.0	4209.0	4611.0	4163.0	0.0	4369.0	0.0	3444.0	0.0	0.0	3514.0	3304.0	3497.0
116.04750 Da 266.96 s	4.45	115.04023	0.0	0.0	0.0	0.0	0.0	0.0	0.0	0.0	0.0	0.0	0.0	0.0	0.0	0.0	0.0	0.0	0.0	0.0	0.0	0.0	0.0	0.0	0.0	0.0	0.0	0.0	0.0	0.0	0.0	0.0	0.0	0.0	0.0	1266.0	1355.0	1469.0	1644.0	1247.0	0.0	1411.0	0.0	1303.0	0.0	0.0	1333.0	1019.0	1226.0
636.30372 Da 266.99 s	4.45	317.14459	0.0	0.0	0.0	0.0	0.0	0.0	0.0	0.0	0.0	0.0	0.0	0.0	0.0	0.0	0.0	0.0	0.0	0.0	0.0	0.0	0.0	0.0	0.0	0.0	0.0	0.0	0.0	0.0	0.0	0.0	0.0	0.0	0.0	0.0	0.0	0.0	0.0	1229.0	0.0	0.0	0.0	996.0	0.0	0.0	868.0	915.0	954.0
176.06890 Da 267.02 s	4.45	175.06163	0.0	0.0	0.0	0.0	0.0	0.0	0.0	0.0	0.0	0.0	0.0	0.0	0.0	0.0	0.0	0.0	0.0	0.0	0.0	0.0	0.0	0.0	0.0	0.0	0.0	0.0	0.0	0.0	0.0	0.0	0.0	0.0	0.0	54806.0	60428.0	56125.0	58102.0	51345.0	0.0	56085.0	0.0	46698.0	0.0	0.0	53219.0	42795.0	51415.0
637.30555 Da 267.32 s	4.46	636.29827	0.0	0.0	0.0	0.0	0.0	0.0	0.0	0.0	0.0	0.0	0.0	0.0	0.0	0.0	0.0	0.0	0.0	0.0	0.0	0.0	0.0	0.0	0.0	0.0	0.0	0.0	0.0	0.0	0.0	0.0	0.0	0.0	0.0	1490.0	1644.0	1504.0	1821.0	1696.0	0.0	1707.0	0.0	1451.0	0.0	0.0	1541.0	1112.0	1297.0
585.29719 Da 267.64 s	4.46	584.28992	0.0	0.0	0.0	0.0	0.0	0.0	0.0	0.0	0.0	0.0	0.0	0.0	0.0	0.0	0.0	0.0	0.0	0.0	0.0	0.0	0.0	0.0	0.0	0.0	0.0	0.0	0.0	0.0	0.0	0.0	0.0	0.0	0.0	1653.0	1548.0	2112.0	2698.0	1829.0	0.0	2216.0	0.0	2478.0	0.0	0.0	1817.0	1295.0	0.0
583.26261 Da 268.16 s	4.47	582.25533	0.0	0.0	0.0	0.0	0.0	0.0	0.0	0.0	0.0	0.0	0.0	0.0	0.0	0.0	0.0	0.0	0.0	0.0	0.0	0.0	0.0	0.0	0.0	0.0	0.0	0.0	0.0	0.0	0.0	0.0	0.0	0.0	0.0	2704.0	2996.0	2886.0	2866.0	2760.0	0.0	2742.0	0.0	2510.0	0.0	0.0	2715.0	2969.0	2452.0
413.20923 Da 268.62 s	4.48	412.20196	0.0	0.0	0.0	141.0	0.0	0.0	134.0	0.0	0.0	0.0	0.0	0.0	0.0	0.0	122.0	0.0	0.0	0.0	141.0	144.0	0.0	0.0	0.0	0.0	0.0	0.0	0.0	0.0	0.0	177.0	158.0	0.0	0.0	0.0	0.0	0.0	0.0	470.0	0.0	0.0	0.0	0.0	0.0	0.0	505.0	240.0	0.0
202.05588 Da 269.01 s	4.48	201.04860	0.0	0.0	0.0	0.0	0.0	0.0	0.0	0.0	0.0	0.0	0.0	0.0	0.0	0.0	0.0	137.0	0.0	0.0	0.0	0.0	0.0	0.0	0.0	0.0	0.0	0.0	151.0	0.0	0.0	140.0	162.0	150.0	0.0	1260.0	1224.0	1225.0	1369.0	1260.0	0.0	1286.0	0.0	1065.0	0.0	0.0	1045.0	936.0	976.0
574.17044 Da 269.78 s	4.50	286.07794	0.0	0.0	0.0	0.0	0.0	0.0	0.0	0.0	0.0	0.0	0.0	0.0	0.0	0.0	0.0	0.0	0.0	0.0	0.0	0.0	0.0	0.0	0.0	0.0	0.0	0.0	0.0	0.0	0.0	0.0	0.0	0.0	0.0	0.0	0.0	0.0	0.0	0.0	0.0	0.0	0.0	0.0	0.0	0.0	2017.0	0.0	0.0
1054.53356 Da 271.07 s	4.52	526.25950	0.0	0.0	0.0	0.0	0.0	0.0	0.0	0.0	0.0	0.0	0.0	0.0	0.0	0.0	0.0	0.0	0.0	0.0	0.0	0.0	0.0	0.0	0.0	0.0	0.0	0.0	0.0	0.0	0.0	0.0	0.0	0.0	0.0	0.0	0.0	0.0	1103.0	0.0	0.0	0.0	0.0	0.0	0.0	0.0	0.0	0.0	0.0
527.26536 Da 271.15 s	4.52	526.25808	0.0	0.0	0.0	0.0	0.0	0.0	0.0	0.0	0.0	0.0	0.0	0.0	0.0	0.0	0.0	0.0	0.0	0.0	0.0	0.0	0.0	0.0	0.0	0.0	0.0	0.0	0.0	0.0	0.0	0.0	0.0	0.0	0.0	1172.0	1201.0	1150.0	0.0	909.0	0.0	895.0	0.0	800.0	0.0	0.0	971.0	974.0	920.0
1166.52777 Da 271.55 s	4.53	582.25661	0.0	0.0	0.0	0.0	0.0	0.0	0.0	0.0	0.0	0.0	0.0	0.0	0.0	0.0	0.0	0.0	0.0	0.0	0.0	0.0	0.0	0.0	0.0	0.0	0.0	0.0	0.0	0.0	0.0	0.0	0.0	0.0	0.0	0.0	0.0	0.0	0.0	0.0	0.0	0.0	0.0	0.0	0.0	0.0	0.0	0.0	0.0
261.76723 Da 271.62 s	4.53	260.75995	918.0	1022.0	0.0	0.0	1069.0	1191.0	1041.0	1034.0	1078.0	1022.0	1027.0	0.0	1070.0	1053.0	1050.0	1196.0	1148.0	0.0	1084.0	1019.0	0.0	1168.0	1025.0	1173.0	1144.0	1279.0	1180.0	1155.0	0.0	1203.0	1111.0	1048.0	1180.0	1037.0	1000.0	1009.0	957.0	967.0	1268.0	1011.0	0.0	1095.0	1023.0	1197.0	884.0	967.0	983.0
926.40993 Da 272.24 s	4.54	462.19769	0.0	0.0	0.0	0.0	0.0	0.0	0.0	0.0	0.0	0.0	317.0	0.0	0.0	0.0	0.0	0.0	0.0	292.0	0.0	0.0	0.0	0.0	1035.0	0.0	0.0	0.0	0.0	0.0	0.0	0.0	0.0	0.0	0.0	0.0	0.0	0.0	0.0	0.0	0.0	0.0	0.0	0.0	0.0	0.0	0.0	0.0	0.0
1166.55954 Da 272.44 s	4.54	582.27249	0.0	0.0	0.0	0.0	0.0	0.0	0.0	0.0	0.0	0.0	0.0	0.0	0.0	0.0	0.0	0.0	0.0	0.0	0.0	0.0	0.0	0.0	0.0	0.0	0.0	0.0	0.0	0.0	0.0	0.0	0.0	0.0	0.0	1054.0	1217.0	971.0	936.0	0.0	0.0	757.0	0.0	666.0	0.0	0.0	837.0	1193.0	867.0
113.90357 Da 272.63 s	4.54	112.89629	1006.0	925.0	962.0	0.0	0.0	0.0	901.0	0.0	917.0	915.0	993.0	960.0	1001.0	954.0	954.0	0.0	0.0	1040.0	983.0	1037.0	0.0	1087.0	980.0	1013.0	942.0	0.0	969.0	966.0	0.0	0.0	981.0	981.0	1049.0	0.0	847.0	878.0	0.0	803.0	1054.0	871.0	0.0	0.0	1041.0	0.0	865.0	0.0	798.0
591.26445 Da 273.46 s	4.56	590.25718	0.0	0.0	0.0	0.0	0.0	0.0	0.0	0.0	0.0	0.0	0.0	0.0	0.0	0.0	0.0	0.0	0.0	0.0	0.0	0.0	0.0	0.0	0.0	0.0	0.0	0.0	0.0	0.0	0.0	0.0	0.0	0.0	0.0	2557.0	3024.0	2606.0	2695.0	2047.0	0.0	2342.0	0.0	1846.0	0.0	0.0	2281.0	2639.0	2154.0
795.37340 Da 273.54 s	4.56	794.36612	0.0	0.0	0.0	0.0	0.0	0.0	0.0	0.0	0.0	0.0	0.0	0.0	0.0	0.0	0.0	0.0	0.0	0.0	0.0	0.0	0.0	0.0	0.0	0.0	0.0	0.0	0.0	0.0	0.0	0.0	0.0	0.0	0.0	1008.0	1082.0	932.0	966.0	734.0	0.0	811.0	0.0	749.0	0.0	0.0	874.0	833.0	811.0
325.05914 Da 273.67 s	4.56	324.05187	1731.0	1575.0	0.0	1284.0	1200.0	1147.0	1129.0	1044.0	1035.0	1026.0	942.0	929.0	905.0	942.0	902.0	813.0	0.0	0.0	844.0	781.0	0.0	948.0	837.0	768.0	750.0	788.0	724.0	749.0	780.0	713.0	690.0	0.0	749.0	828.0	802.0	748.0	818.0	724.0	628.0	689.0	487.0	690.0	496.0	635.0	654.0	677.0	691.0
159.91963 Da 273.69 s	4.56	158.91235	884.0	0.0	0.0	0.0	118.0	741.0	0.0	121.0	119.0	123.0	110.0	0.0	729.0	115.0	142.0	105.0	126.0	103.0	0.0	122.0	127.0	876.0	0.0	0.0	125.0	771.0	140.0	0.0	0.0	109.0	116.0	101.0	740.0	862.0	873.0	925.0	904.0	985.0	808.0	917.0	0.0	835.0	612.0	0.0	662.0	861.0	735.0
333.08941 Da 273.76 s	4.56	332.08214	0.0	1111.0	0.0	0.0	0.0	412.0	398.0	0.0	372.0	327.0	353.0	309.0	249.0	267.0	266.0	273.0	275.0	264.0	212.0	275.0	203.0	0.0	211.0	211.0	200.0	208.0	0.0	182.0	197.0	182.0	0.0	178.0	198.0	206.0	268.0	209.0	248.0	234.0	178.0	233.0	156.0	0.0	158.0	141.0	223.0	223.0	217.0
328.17554 Da 273.87 s	4.56	327.16826	0.0	0.0	0.0	0.0	0.0	0.0	0.0	0.0	0.0	0.0	0.0	0.0	0.0	0.0	0.0	0.0	0.0	0.0	0.0	0.0	0.0	0.0	0.0	0.0	0.0	0.0	0.0	0.0	0.0	0.0	0.0	0.0	0.0	1622.0	1913.0	1540.0	1653.0	1363.0	0.0	1274.0	0.0	1220.0	0.0	0.0	1426.0	1870.0	1312.0
335.69943 Da 275.65 s	4.59	334.69216	0.0	950.0	0.0	1028.0	1036.0	1119.0	1107.0	1005.0	1020.0	998.0	1131.0	1072.0	1147.0	0.0	1009.0	1024.0	1066.0	1090.0	1093.0	1058.0	1066.0	1166.0	0.0	0.0	1078.0	1154.0	1124.0	0.0	1089.0	0.0	1021.0	0.0	0.0	1111.0	1003.0	1024.0	1016.0	871.0	1210.0	1012.0	0.0	1042.0	0.0	1265.0	1027.0	1059.0	1042.0
269.18325 Da 276.47 s	4.61	268.17597	0.0	345.0	242.0	328.0	309.0	0.0	448.0	374.0	279.0	281.0	315.0	376.0	0.0	305.0	423.0	360.0	537.0	399.0	469.0	434.0	393.0	0.0	734.0	640.0	587.0	0.0	446.0	446.0	544.0	555.0	562.0	482.0	0.0	3971.0	4068.0	3938.0	4546.0	4308.0	0.0	4198.0	0.0	3628.0	0.0	0.0	4124.0	3020.0	3735.0
97.97621 Da 279.23 s	4.65	96.96894	1388.0	581.0	542.0	333.0	272.0	329.0	244.0	0.0	242.0	236.0	202.0	216.0	244.0	229.0	162.0	191.0	197.0	146.0	0.0	168.0	185.0	174.0	119.0	166.0	175.0	167.0	160.0	192.0	144.0	160.0	161.0	162.0	219.0	0.0	0.0	107.0	0.0	0.0	198.0	0.0	173.0	159.0	215.0	231.0	0.0	156.0	136.0
117.97943 Da 283.84 s	4.73	116.97215	0.0	925.0	962.0	0.0	0.0	0.0	0.0	0.0	0.0	0.0	1183.0	0.0	0.0	1241.0	0.0	1224.0	1216.0	1303.0	1308.0	1342.0	1294.0	0.0	0.0	0.0	1399.0	0.0	1359.0	1404.0	1403.0	0.0	0.0	0.0	0.0	0.0	0.0	0.0	0.0	0.0	0.0	0.0	0.0	852.0	0.0	0.0	0.0	0.0	843.0
188.99542 Da 293.90 s	4.90	187.98814	0.0	1521.0	1717.0	1883.0	1033.0	0.0	1015.0	1013.0	1605.0	1473.0	1534.0	1467.0	0.0	1384.0	1373.0	1906.0	2232.0	2278.0	2417.0	2313.0	2218.0	0.0	1765.0	1595.0	1701.0	0.0	1695.0	1659.0	1774.0	1604.0	1606.0	1637.0	0.0	1569.0	1753.0	1750.0	1882.0	1933.0	0.0	1936.0	0.0	2016.0	0.0	0.0	2109.0	1673.0	2067.0
115.06321 Da 294.20 s	4.90	114.05593	0.0	1829.0	1849.0	2048.0	987.0	0.0	1010.0	1176.0	1610.0	1843.0	1699.0	1542.0	0.0	1679.0	1435.0	2111.0	2348.0	2586.0	2639.0	2992.0	2761.0	0.0	2084.0	2006.0	2008.0	0.0	1837.0	1827.0	1949.0	1708.0	1676.0	1739.0	0.0	1918.0	1905.0	2054.0	2317.0	2316.0	0.0	2223.0	0.0	2455.0	0.0	0.0	2650.0	2091.0	2680.0
213.03926 Da 294.58 s	4.91	212.03198	0.0	1639.0	1902.0	1859.0	984.0	0.0	1118.0	1146.0	1628.0	1451.0	1514.0	1521.0	0.0	1482.0	1408.0	1927.0	2238.0	2729.0	2451.0	2361.0	2280.0	0.0	1957.0	1902.0	1961.0	0.0	1736.0	1806.0	1846.0	1681.0	1740.0	1680.0	0.0	1762.0	1881.0	1937.0	2003.0	2008.0	0.0	1988.0	0.0	2624.0	0.0	0.0	2431.0	1822.0	2315.0
131.09618 Da 294.82 s	4.91	130.08891	0.0	0.0	0.0	0.0	0.0	0.0	0.0	0.0	0.0	0.0	0.0	0.0	0.0	0.0	0.0	0.0	0.0	0.0	0.0	0.0	0.0	0.0	0.0	0.0	0.0	0.0	0.0	0.0	0.0	0.0	0.0	0.0	0.0	0.0	0.0	0.0	0.0	0.0	0.0	0.0	0.0	0.0	0.0	0.0	0.0	0.0	1155.0
302.15685 Da 298.30 s	4.97	301.14957	0.0	404.0	467.0	489.0	521.0	0.0	565.0	520.0	459.0	476.0	488.0	545.0	0.0	493.0	597.0	499.0	598.0	596.0	657.0	601.0	505.0	0.0	677.0	618.0	582.0	0.0	615.0	536.0	630.0	593.0	590.0	580.0	0.0	1271.0	1429.0	1310.0	1468.0	1489.0	0.0	1408.0	107.0	1229.0	126.0	0.0	1388.0	818.0	1402.0
463.20547 Da 298.64 s	4.98	462.19819	0.0	552.0	588.0	624.0	751.0	0.0	808.0	684.0	675.0	617.0	768.0	823.0	0.0	737.0	754.0	796.0	970.0	909.0	936.0	867.0	907.0	0.0	987.0	963.0	1043.0	0.0	974.0	924.0	1013.0	934.0	1080.0	908.0	0.0	1460.0	1472.0	1610.0	1743.0	1619.0	0.0	1717.0	144.0	1511.0	180.0	0.0	1689.0	990.0	1489.0
156.05365 Da 304.23 s	5.07	155.04637	0.0	1189.0	1423.0	1489.0	1616.0	0.0	1563.0	1755.0	1056.0	1132.0	1156.0	947.0	0.0	998.0	885.0	1300.0	1441.0	1645.0	1770.0	1658.0	1681.0	0.0	815.0	823.0	757.0	0.0	975.0	880.0	846.0	861.0	904.0	893.0	0.0	761.0	779.0	726.0	722.0	756.0	0.0	738.0	0.0	579.0	0.0	0.0	582.0	365.0	594.0
581.31564 Da 306.22 s	5.10	580.30836	0.0	0.0	0.0	0.0	0.0	0.0	384.0	384.0	336.0	315.0	314.0	367.0	0.0	384.0	357.0	396.0	460.0	368.0	399.0	405.0	385.0	0.0	554.0	472.0	471.0	0.0	462.0	416.0	495.0	415.0	427.0	450.0	0.0	1057.0	932.0	1094.0	1119.0	1096.0	0.0	0.0	0.0	895.0	0.0	0.0	1021.0	654.0	1117.0
561.25696 Da 306.26 s	5.10	560.24968	0.0	0.0	0.0	381.0	383.0	0.0	476.0	388.0	371.0	288.0	359.0	409.0	0.0	385.0	415.0	419.0	483.0	448.0	409.0	419.0	429.0	0.0	525.0	494.0	500.0	0.0	432.0	426.0	479.0	480.0	533.0	498.0	0.0	1053.0	1052.0	1020.0	1002.0	1059.0	0.0	1054.0	0.0	874.0	0.0	0.0	1021.0	605.0	997.0
1162.62855 Da 307.58 s	5.13	580.30700	0.0	0.0	0.0	0.0	0.0	0.0	0.0	0.0	0.0	0.0	0.0	0.0	0.0	0.0	0.0	0.0	0.0	0.0	0.0	0.0	0.0	0.0	0.0	0.0	0.0	0.0	0.0	0.0	0.0	0.0	0.0	0.0	0.0	0.0	0.0	0.0	0.0	0.0	0.0	1126.0	0.0	0.0	0.0	0.0	0.0	0.0	0.0
555.29943 Da 308.43 s	5.14	554.29215	0.0	920.0	934.0	1151.0	1122.0	0.0	1248.0	1270.0	935.0	957.0	1046.0	1007.0	0.0	1043.0	1237.0	1168.0	1511.0	1242.0	1338.0	1254.0	1171.0	0.0	1593.0	1362.0	1489.0	0.0	1443.0	1338.0	1581.0	1525.0	1539.0	1326.0	0.0	2895.0	2879.0	2950.0	3050.0	2973.0	0.0	3061.0	160.0	2908.0	156.0	0.0	3068.0	1629.0	2577.0
261.76740 Da 308.71 s	5.15	260.76012	0.0	0.0	0.0	1020.0	0.0	0.0	0.0	0.0	0.0	0.0	0.0	0.0	0.0	0.0	0.0	0.0	0.0	0.0	0.0	0.0	0.0	0.0	0.0	0.0	0.0	0.0	0.0	0.0	0.0	1055.0	996.0	0.0	0.0	0.0	0.0	0.0	0.0	0.0	0.0	826.0	0.0	0.0	0.0	0.0	0.0	0.0	0.0
331.70570 Da 309.65 s	5.16	330.69842	0.0	0.0	615.0	0.0	0.0	0.0	0.0	595.0	0.0	0.0	0.0	0.0	0.0	0.0	0.0	0.0	0.0	0.0	0.0	0.0	0.0	0.0	0.0	646.0	0.0	0.0	0.0	0.0	0.0	0.0	602.0	653.0	0.0	0.0	584.0	511.0	0.0	0.0	0.0	554.0	0.0	586.0	0.0	649.0	585.0	589.0	0.0
159.00143 Da 312.69 s	5.21	157.99415	0.0	1500.0	0.0	0.0	0.0	0.0	0.0	1543.0	1554.0	0.0	0.0	0.0	0.0	1619.0	0.0	0.0	0.0	0.0	0.0	0.0	0.0	0.0	1611.0	0.0	0.0	0.0	0.0	0.0	1621.0	0.0	0.0	0.0	0.0	1598.0	1581.0	0.0	0.0	0.0	0.0	0.0	0.0	0.0	0.0	0.0	1509.0	1541.0	1477.0
117.07910 Da 313.75 s	5.23	116.07182	0.0	0.0	0.0	0.0	0.0	0.0	0.0	0.0	0.0	0.0	0.0	0.0	0.0	0.0	0.0	0.0	0.0	0.0	0.0	0.0	134.0	0.0	0.0	0.0	175.0	0.0	119.0	0.0	0.0	0.0	164.0	111.0	0.0	0.0	0.0	0.0	1191.0	983.0	0.0	0.0	0.0	0.0	0.0	0.0	0.0	0.0	0.0
305.04115 Da 313.90 s	5.23	304.03388	0.0	460.0	519.0	581.0	618.0	0.0	784.0	621.0	464.0	418.0	488.0	511.0	0.0	407.0	477.0	505.0	605.0	503.0	576.0	559.0	517.0	0.0	0.0	0.0	0.0	0.0	464.0	474.0	0.0	439.0	0.0	0.0	0.0	1059.0	1012.0	1075.0	1274.0	1162.0	0.0	1185.0	0.0	949.0	0.0	0.0	910.0	606.0	905.0
129.96687 Da 319.86 s	5.33	128.95959	0.0	1009.0	657.0	585.0	524.0	505.0	437.0	383.0	440.0	357.0	361.0	328.0	0.0	0.0	307.0	0.0	0.0	277.0	273.0	258.0	252.0	348.0	269.0	260.0	256.0	0.0	270.0	245.0	252.0	241.0	244.0	0.0	313.0	164.0	164.0	180.0	159.0	130.0	0.0	159.0	298.0	133.0	279.0	297.0	0.0	153.0	160.0
113.90337 Da 320.26 s	5.34	112.89609	0.0	920.0	0.0	948.0	0.0	0.0	938.0	0.0	861.0	0.0	872.0	920.0	0.0	0.0	0.0	0.0	0.0	1039.0	0.0	0.0	0.0	0.0	0.0	0.0	0.0	0.0	925.0	0.0	0.0	934.0	0.0	0.0	0.0	0.0	0.0	0.0	833.0	0.0	0.0	0.0	0.0	879.0	0.0	0.0	0.0	798.0	0.0
121.93490 Da 320.69 s	5.34	120.92763	1272.0	0.0	738.0	697.0	0.0	0.0	0.0	0.0	513.0	0.0	470.0	483.0	562.0	0.0	482.0	463.0	444.0	464.0	0.0	493.0	451.0	0.0	449.0	462.0	0.0	519.0	477.0	455.0	447.0	459.0	422.0	493.0	0.0	327.0	347.0	336.0	341.0	308.0	0.0	325.0	0.0	361.0	468.0	458.0	315.0	307.0	320.0
253.15185 Da 321.76 s	5.36	252.14457	0.0	302.0	410.0	491.0	473.0	0.0	549.0	507.0	435.0	431.0	398.0	458.0	0.0	432.0	498.0	484.0	601.0	502.0	554.0	573.0	510.0	0.0	778.0	741.0	627.0	0.0	611.0	518.0	630.0	541.0	599.0	643.0	0.0	2658.0	2902.0	2740.0	3082.0	3081.0	0.0	3199.0	0.0	2744.0	0.0	0.0	2899.0	2112.0	2646.0
281.81683 Da 324.30 s	5.40	280.80955	647.0	0.0	754.0	0.0	745.0	850.0	0.0	0.0	801.0	831.0	0.0	0.0	833.0	791.0	0.0	814.0	868.0	802.0	831.0	0.0	851.0	0.0	1015.0	811.0	0.0	0.0	0.0	1017.0	0.0	980.0	0.0	0.0	950.0	0.0	0.0	773.0	707.0	0.0	1009.0	741.0	917.0	746.0	0.0	0.0	774.0	0.0	759.0
530.26763 Da 326.47 s	5.44	529.26035	0.0	300.0	223.0	309.0	358.0	0.0	358.0	342.0	308.0	298.0	270.0	304.0	0.0	313.0	303.0	320.0	380.0	341.0	334.0	313.0	296.0	0.0	438.0	367.0	410.0	0.0	382.0	310.0	389.0	311.0	427.0	269.0	0.0	752.0	856.0	891.0	863.0	1019.0	0.0	963.0	0.0	778.0	0.0	0.0	908.0	457.0	841.0
328.17649 Da 329.42 s	5.49	327.16922	0.0	0.0	597.0	649.0	638.0	0.0	802.0	699.0	602.0	561.0	635.0	0.0	0.0	587.0	702.0	653.0	799.0	742.0	706.0	720.0	662.0	0.0	992.0	788.0	846.0	0.0	824.0	743.0	826.0	744.0	796.0	740.0	0.0	1837.0	1996.0	1963.0	2176.0	1934.0	0.0	2121.0	0.0	1802.0	0.0	0.0	1872.0	1376.0	1919.0
331.90380 Da 329.57 s	5.49	330.89652	0.0	885.0	0.0	968.0	984.0	0.0	0.0	0.0	0.0	0.0	0.0	1011.0	0.0	1003.0	1021.0	1054.0	0.0	1069.0	0.0	1080.0	1069.0	0.0	0.0	1064.0	1146.0	0.0	0.0	0.0	1135.0	0.0	1134.0	1061.0	0.0	950.0	968.0	980.0	1019.0	892.0	1132.0	927.0	0.0	0.0	0.0	0.0	984.0	1017.0	952.0
429.22123 Da 330.69 s	5.51	428.21395	0.0	637.0	593.0	710.0	768.0	0.0	860.0	861.0	716.0	613.0	666.0	775.0	0.0	673.0	863.0	789.0	898.0	841.0	844.0	850.0	757.0	0.0	1127.0	935.0	915.0	0.0	899.0	759.0	952.0	890.0	1018.0	819.0	0.0	2743.0	2723.0	2686.0	3148.0	3106.0	0.0	2872.0	0.0	2278.0	0.0	0.0	2400.0	1713.0	2636.0
240.07980 Da 331.90 s	5.53	239.07252	254.0	801.0	903.0	1120.0	858.0	330.0	899.0	893.0	1057.0	1127.0	1122.0	1084.0	279.0	1013.0	977.0	1223.0	1423.0	1412.0	1467.0	1516.0	1469.0	0.0	1206.0	1106.0	1096.0	288.0	1177.0	1195.0	1204.0	1125.0	1134.0	1175.0	273.0	1138.0	1171.0	1210.0	1319.0	1268.0	258.0	1320.0	294.0	1273.0	272.0	259.0	1258.0	1092.0	1328.0
186.06285 Da 335.60 s	5.59	185.05557	0.0	392.0	354.0	416.0	485.0	0.0	481.0	518.0	441.0	445.0	455.0	404.0	0.0	473.0	473.0	471.0	553.0	471.0	516.0	416.0	439.0	0.0	628.0	609.0	634.0	0.0	539.0	525.0	599.0	502.0	542.0	492.0	0.0	935.0	962.0	949.0	1081.0	1063.0	0.0	1063.0	0.0	849.0	0.0	0.0	986.0	758.0	978.0
591.26362 Da 336.31 s	5.61	590.25634	0.0	398.0	475.0	503.0	541.0	0.0	629.0	581.0	498.0	423.0	481.0	580.0	0.0	511.0	519.0	516.0	701.0	594.0	574.0	556.0	549.0	0.0	776.0	634.0	670.0	0.0	640.0	590.0	660.0	614.0	744.0	581.0	0.0	1394.0	1314.0	1472.0	1503.0	1357.0	0.0	1391.0	0.0	1165.0	0.0	0.0	1293.0	900.0	1314.0
323.06116 Da 336.58 s	5.61	322.05388	0.0	0.0	0.0	0.0	0.0	0.0	0.0	0.0	0.0	0.0	0.0	0.0	0.0	0.0	0.0	0.0	0.0	0.0	0.0	0.0	0.0	0.0	0.0	0.0	0.0	0.0	0.0	0.0	0.0	0.0	0.0	0.0	0.0	0.0	0.0	0.0	0.0	0.0	1215.0	0.0	0.0	0.0	0.0	0.0	0.0	0.0	0.0
129.04372 Da 337.75 s	5.63	128.03644	0.0	0.0	0.0	0.0	0.0	0.0	0.0	0.0	0.0	0.0	0.0	0.0	0.0	0.0	0.0	0.0	0.0	0.0	0.0	0.0	0.0	0.0	140.0	0.0	111.0	0.0	0.0	0.0	0.0	0.0	0.0	0.0	0.0	1000.0	0.0	833.0	0.0	0.0	0.0	0.0	0.0	982.0	0.0	0.0	716.0	0.0	0.0
358.18455 Da 338.05 s	5.63	357.17727	0.0	780.0	700.0	970.0	985.0	0.0	1172.0	987.0	946.0	762.0	798.0	924.0	0.0	938.0	907.0	928.0	1153.0	1094.0	1084.0	1155.0	880.0	0.0	1322.0	1170.0	1278.0	0.0	1156.0	1047.0	1182.0	1034.0	1212.0	912.0	0.0	2474.0	2489.0	2541.0	2865.0	2741.0	0.0	3003.0	170.0	2621.0	0.0	0.0	2661.0	1693.0	2563.0
449.19083 Da 347.37 s	5.79	448.18355	0.0	273.0	302.0	339.0	382.0	0.0	454.0	455.0	368.0	320.0	372.0	493.0	0.0	335.0	372.0	369.0	488.0	388.0	484.0	363.0	356.0	0.0	589.0	505.0	497.0	0.0	453.0	447.0	493.0	479.0	493.0	418.0	0.0	1079.0	1080.0	1060.0	1055.0	1141.0	0.0	1123.0	0.0	1074.0	0.0	0.0	1031.0	685.0	1110.0
291.09420 Da 347.96 s	5.80	290.08693	0.0	2102.0	2239.0	2793.0	3002.0	0.0	3293.0	3068.0	2643.0	2437.0	2401.0	2856.0	0.0	2704.0	3011.0	2943.0	3406.0	3199.0	3005.0	3002.0	2684.0	0.0	3759.0	3287.0	3300.0	0.0	3165.0	3047.0	3291.0	2945.0	3377.0	3118.0	0.0	9129.0	9684.0	10074.0	11281.0	10866.0	0.0	11990.0	390.0	8956.0	410.0	0.0	9119.0	5126.0	8706.0
257.77131 Da 349.38 s	5.82	256.76403	0.0	0.0	0.0	0.0	0.0	0.0	0.0	0.0	0.0	0.0	0.0	0.0	1502.0	0.0	0.0	0.0	0.0	0.0	0.0	0.0	0.0	0.0	0.0	0.0	0.0	0.0	0.0	0.0	0.0	0.0	0.0	0.0	0.0	0.0	0.0	0.0	0.0	0.0	0.0	0.0	0.0	0.0	0.0	0.0	0.0	0.0	0.0
992.52731 Da 351.72 s	5.86	495.25638	0.0	0.0	0.0	416.0	0.0	0.0	507.0	0.0	0.0	350.0	0.0	0.0	0.0	0.0	0.0	0.0	0.0	0.0	0.0	0.0	0.0	0.0	0.0	0.0	0.0	0.0	0.0	0.0	0.0	0.0	0.0	0.0	0.0	0.0	0.0	0.0	0.0	0.0	0.0	1531.0	0.0	0.0	0.0	0.0	0.0	0.0	0.0
201.06152 Da 352.01 s	5.87	200.05424	0.0	608.0	669.0	968.0	1018.0	0.0	1102.0	1137.0	1049.0	938.0	1015.0	1005.0	0.0	1116.0	1082.0	1052.0	1184.0	1119.0	1137.0	1103.0	1086.0	0.0	1197.0	1206.0	1171.0	0.0	1286.0	1160.0	1181.0	1206.0	1253.0	1117.0	0.0	1711.0	1798.0	1838.0	1990.0	1960.0	0.0	2164.0	169.0	1842.0	186.0	0.0	1830.0	1293.0	1853.0
496.26342 Da 353.35 s	5.89	495.25615	0.0	0.0	0.0	0.0	0.0	0.0	113.0	496.0	384.0	0.0	337.0	388.0	0.0	366.0	467.0	421.0	544.0	508.0	453.0	481.0	433.0	0.0	648.0	528.0	494.0	0.0	477.0	456.0	476.0	393.0	523.0	491.0	0.0	1523.0	1475.0	1499.0	1586.0	1600.0	0.0	0.0	0.0	1293.0	0.0	0.0	1396.0	988.0	1458.0
217.03548 Da 355.04 s	5.92	216.02821	0.0	2093.0	2308.0	2808.0	3266.0	0.0	3305.0	3365.0	3058.0	3122.0	3024.0	2971.0	0.0	2996.0	3149.0	2847.0	3247.0	3242.0	3167.0	3388.0	3202.0	0.0	4140.0	3611.0	3798.0	0.0	3651.0	3730.0	3938.0	3697.0	3980.0	3853.0	0.0	4144.0	4053.0	4055.0	4436.0	4457.0	0.0	4452.0	340.0	3885.0	337.0	0.0	4238.0	3412.0	4239.0
259.76943 Da 355.71 s	5.93	258.76215	0.0	0.0	0.0	0.0	0.0	1521.0	0.0	0.0	0.0	0.0	0.0	0.0	1502.0	0.0	0.0	0.0	0.0	0.0	0.0	0.0	0.0	0.0	0.0	0.0	0.0	0.0	0.0	0.0	0.0	0.0	0.0	0.0	0.0	0.0	0.0	0.0	0.0	0.0	0.0	0.0	0.0	0.0	0.0	0.0	0.0	0.0	0.0
260.09732 Da 355.74 s	5.93	259.09004	0.0	757.0	825.0	979.0	1352.0	110.0	1535.0	1518.0	1113.0	1108.0	1218.0	1179.0	0.0	1114.0	1055.0	918.0	1374.0	1353.0	1219.0	1331.0	1320.0	0.0	1767.0	1734.0	1669.0	0.0	1767.0	1623.0	1701.0	1709.0	1845.0	1820.0	0.0	1697.0	1620.0	1637.0	1898.0	1708.0	119.0	1727.0	0.0	1487.0	0.0	0.0	1582.0	1326.0	1640.0
276.07057 Da 355.88 s	5.93	275.06329	0.0	1232.0	1392.0	1850.0	2299.0	0.0	2464.0	2688.0	2047.0	2108.0	2044.0	2035.0	0.0	1771.0	1824.0	1535.0	2394.0	2345.0	2354.0	2447.0	2312.0	0.0	3499.0	3078.0	3118.0	0.0	3021.0	2943.0	3167.0	3113.0	3223.0	3098.0	0.0	3590.0	3652.0	3733.0	4278.0	3984.0	0.0	4168.0	0.0	3690.0	0.0	0.0	3769.0	2360.0	3845.0
192.99005 Da 356.11 s	5.94	191.98277	0.0	2823.0	2974.0	3288.0	3785.0	0.0	3811.0	4048.0	3334.0	3336.0	3298.0	3065.0	0.0	3094.0	3022.0	3068.0	3749.0	3620.0	3674.0	3640.0	3534.0	0.0	4572.0	4215.0	4239.0	0.0	4341.0	4041.0	4208.0	4211.0	4243.0	4165.0	0.0	4533.0	4748.0	4665.0	4883.0	5058.0	0.0	4968.0	273.0	4723.0	334.0	0.0	4752.0	3820.0	4609.0
203.01890 Da 356.52 s	5.94	202.01162	0.0	1325.0	1137.0	1173.0	1288.0	0.0	1136.0	1140.0	955.0	1083.0	926.0	989.0	0.0	925.0	919.0	926.0	1005.0	893.0	878.0	972.0	922.0	0.0	979.0	919.0	906.0	0.0	931.0	871.0	917.0	932.0	926.0	915.0	0.0	713.0	783.0	824.0	765.0	683.0	0.0	725.0	0.0	665.0	123.0	0.0	721.0	683.0	737.0
576.27868 Da 361.06 s	6.02	287.13207	0.0	0.0	0.0	0.0	0.0	0.0	0.0	0.0	0.0	0.0	0.0	0.0	0.0	0.0	0.0	0.0	0.0	0.0	0.0	0.0	0.0	0.0	0.0	0.0	0.0	0.0	0.0	0.0	0.0	0.0	0.0	0.0	0.0	814.0	848.0	823.0	1108.0	964.0	0.0	0.0	0.0	764.0	0.0	0.0	790.0	464.0	757.0
312.17438 Da 361.18 s	6.02	311.16710	0.0	0.0	0.0	0.0	0.0	0.0	0.0	0.0	0.0	0.0	0.0	0.0	0.0	0.0	0.0	0.0	0.0	0.0	0.0	0.0	1566.0	0.0	0.0	0.0	0.0	0.0	0.0	0.0	0.0	0.0	1465.0	0.0	0.0	0.0	0.0	0.0	0.0	1642.0	0.0	0.0	0.0	0.0	0.0	0.0	0.0	0.0	0.0
113.90313 Da 361.82 s	6.03	112.89586	0.0	840.0	0.0	0.0	0.0	0.0	0.0	0.0	0.0	0.0	0.0	0.0	0.0	0.0	0.0	0.0	0.0	896.0	0.0	0.0	0.0	0.0	0.0	0.0	0.0	0.0	875.0	0.0	0.0	0.0	0.0	0.0	0.0	0.0	0.0	0.0	0.0	0.0	0.0	0.0	0.0	742.0	0.0	0.0	0.0	0.0	0.0
288.14013 Da 361.83 s	6.03	287.13286	0.0	0.0	0.0	0.0	0.0	0.0	0.0	0.0	0.0	0.0	0.0	0.0	0.0	0.0	0.0	0.0	0.0	0.0	0.0	0.0	0.0	0.0	0.0	0.0	0.0	0.0	0.0	0.0	0.0	0.0	0.0	0.0	0.0	0.0	0.0	0.0	0.0	0.0	0.0	1044.0	0.0	0.0	0.0	0.0	0.0	0.0	0.0
230.08561 Da 362.63 s	6.04	229.07833	0.0	349.0	379.0	456.0	572.0	0.0	611.0	563.0	567.0	542.0	552.0	597.0	0.0	524.0	465.0	431.0	435.0	463.0	475.0	446.0	402.0	0.0	622.0	498.0	478.0	0.0	546.0	499.0	550.0	497.0	489.0	498.0	0.0	988.0	959.0	916.0	995.0	1049.0	0.0	981.0	0.0	993.0	0.0	0.0	1003.0	835.0	939.0
246.06006 Da 362.67 s	6.04	245.05278	0.0	555.0	639.0	867.0	965.0	0.0	1090.0	1139.0	846.0	871.0	924.0	848.0	0.0	912.0	875.0	752.0	790.0	753.0	716.0	753.0	609.0	0.0	1052.0	890.0	946.0	0.0	882.0	781.0	924.0	814.0	930.0	822.0	0.0	2536.0	2565.0	2723.0	2900.0	2889.0	0.0	2842.0	0.0	2757.0	0.0	0.0	2446.0	1909.0	2403.0
378.09324 Da 363.30 s	6.06	377.08597	0.0	253.0	262.0	265.0	321.0	0.0	295.0	295.0	292.0	272.0	248.0	289.0	0.0	264.0	305.0	304.0	354.0	341.0	313.0	302.0	282.0	111.0	399.0	375.0	361.0	118.0	298.0	294.0	314.0	260.0	357.0	263.0	127.0	1070.0	999.0	1055.0	1201.0	1151.0	117.0	1215.0	134.0	1028.0	0.0	113.0	1062.0	728.0	1043.0
486.24193 Da 365.33 s	6.09	485.23465	0.0	0.0	0.0	183.0	183.0	0.0	246.0	188.0	191.0	156.0	161.0	199.0	0.0	203.0	170.0	179.0	226.0	212.0	187.0	215.0	189.0	0.0	251.0	211.0	245.0	0.0	248.0	219.0	209.0	198.0	199.0	223.0	0.0	835.0	977.0	982.0	1068.0	1004.0	0.0	1100.0	0.0	949.0	0.0	0.0	870.0	542.0	848.0
589.11634 Da 365.44 s	6.09	588.10906	0.0	0.0	0.0	0.0	0.0	0.0	0.0	0.0	0.0	0.0	0.0	0.0	0.0	0.0	0.0	0.0	0.0	0.0	0.0	0.0	0.0	0.0	0.0	0.0	0.0	0.0	0.0	0.0	0.0	0.0	0.0	0.0	0.0	942.0	920.0	887.0	1007.0	1047.0	0.0	998.0	0.0	710.0	0.0	0.0	768.0	0.0	804.0
340.20450 Da 367.42 s	6.12	339.19723	0.0	0.0	0.0	0.0	0.0	0.0	0.0	0.0	0.0	0.0	0.0	0.0	0.0	0.0	0.0	0.0	0.0	0.0	0.0	0.0	0.0	0.0	0.0	0.0	0.0	0.0	0.0	0.0	0.0	0.0	0.0	0.0	0.0	0.0	0.0	0.0	1123.0	1051.0	0.0	1044.0	0.0	1012.0	0.0	0.0	1041.0	951.0	0.0
242.09217 Da 369.53 s	6.16	241.08490	0.0	2522.0	2427.0	2650.0	2769.0	0.0	2574.0	2668.0	2521.0	2510.0	2452.0	2448.0	0.0	2466.0	2374.0	2550.0	2801.0	2691.0	2738.0	2880.0	2649.0	0.0	2786.0	2552.0	2794.0	0.0	2591.0	2575.0	2652.0	2571.0	2697.0	2554.0	0.0	0.0	0.0	0.0	0.0	0.0	0.0	2704.0	0.0	0.0	0.0	0.0	0.0	0.0	0.0
216.04576 Da 369.79 s	6.16	215.03848	0.0	1543.0	1733.0	1989.0	2167.0	0.0	2419.0	2503.0	2145.0	2214.0	2248.0	2288.0	0.0	2407.0	2295.0	2067.0	2724.0	2679.0	2681.0	2685.0	2471.0	0.0	3366.0	3185.0	3144.0	0.0	3073.0	2893.0	2954.0	2843.0	2997.0	3032.0	0.0	4715.0	4848.0	4697.0	5258.0	5017.0	0.0	5275.0	0.0	4701.0	0.0	0.0	5050.0	3908.0	4899.0
187.02449 Da 370.32 s	6.17	186.01722	0.0	2411.0	2819.0	3040.0	3257.0	0.0	3432.0	3519.0	3360.0	3438.0	3551.0	3546.0	0.0	3667.0	3502.0	3264.0	3714.0	3749.0	3846.0	4149.0	3768.0	0.0	4488.0	4038.0	4205.0	0.0	4106.0	4205.0	4245.0	4048.0	4146.0	4199.0	0.0	5842.0	5874.0	5909.0	6113.0	5829.0	0.0	5862.0	455.0	6055.0	586.0	0.0	5923.0	5108.0	5909.0
162.98048 Da 370.55 s	6.18	161.97321	0.0	2843.0	2980.0	3406.0	3375.0	0.0	3600.0	3715.0	3460.0	3373.0	3571.0	3621.0	0.0	3623.0	3496.0	3447.0	3875.0	3844.0	4156.0	4315.0	3779.0	0.0	4517.0	4558.0	4376.0	0.0	4537.0	4408.0	4454.0	4509.0	4476.0	4062.0	0.0	5400.0	5512.0	5447.0	5581.0	5576.0	0.0	5546.0	476.0	5843.0	466.0	0.0	5969.0	4824.0	5686.0
89.04693 Da 370.60 s	6.18	88.03965	0.0	2564.0	2576.0	3126.0	3453.0	0.0	3712.0	3647.0	3786.0	3519.0	3645.0	3713.0	0.0	3647.0	3727.0	3495.0	4079.0	4126.0	4094.0	4123.0	4067.0	0.0	5065.0	4603.0	4456.0	0.0	4540.0	4427.0	4530.0	4450.0	4592.0	4482.0	0.0	5439.0	5675.0	5428.0	6046.0	5725.0	0.0	5867.0	301.0	5770.0	333.0	0.0	5734.0	5063.0	5897.0
200.07607 Da 371.38 s	6.19	199.06880	0.0	0.0	0.0	0.0	1000.0	0.0	1054.0	1014.0	0.0	0.0	0.0	1055.0	0.0	1096.0	0.0	0.0	1208.0	1193.0	1226.0	0.0	0.0	0.0	0.0	0.0	0.0	0.0	1329.0	1283.0	1305.0	1294.0	1218.0	1344.0	0.0	1290.0	1255.0	1320.0	1371.0	1321.0	0.0	1316.0	0.0	1423.0	0.0	0.0	1455.0	1208.0	1403.0
445.21666 Da 371.45 s	6.19	444.20938	0.0	634.0	599.0	865.0	880.0	0.0	979.0	946.0	676.0	728.0	640.0	844.0	0.0	771.0	821.0	769.0	1087.0	834.0	950.0	961.0	889.0	0.0	1311.0	1076.0	1022.0	0.0	978.0	922.0	960.0	953.0	1098.0	887.0	0.0	2683.0	2575.0	2836.0	2819.0	2791.0	0.0	2786.0	0.0	2392.0	0.0	0.0	2443.0	1580.0	2714.0
400.15315 Da 371.80 s	6.20	199.06930	0.0	626.0	793.0	914.0	0.0	0.0	0.0	0.0	978.0	942.0	968.0	0.0	0.0	0.0	960.0	892.0	0.0	0.0	0.0	1202.0	1175.0	0.0	1519.0	1283.0	1328.0	0.0	0.0	0.0	0.0	0.0	0.0	0.0	0.0	0.0	0.0	0.0	0.0	0.0	0.0	0.0	0.0	0.0	0.0	0.0	0.0	0.0	0.0
147.00700 Da 371.93 s	6.20	145.99973	0.0	822.0	929.0	1024.0	1048.0	0.0	1034.0	1027.0	1091.0	978.0	1044.0	1130.0	0.0	1102.0	1022.0	1096.0	1262.0	1276.0	1207.0	1304.0	1211.0	0.0	1211.0	1243.0	1233.0	0.0	1275.0	1278.0	1253.0	1241.0	1317.0	1207.0	0.0	1132.0	1113.0	1033.0	1078.0	1069.0	0.0	1064.0	229.0	1130.0	260.0	0.0	1187.0	1079.0	1231.0
173.00860 Da 372.97 s	6.22	172.00133	0.0	1090.0	1086.0	1010.0	948.0	0.0	897.0	798.0	928.0	867.0	897.0	880.0	0.0	844.0	781.0	778.0	749.0	846.0	827.0	845.0	733.0	0.0	700.0	758.0	778.0	0.0	732.0	750.0	846.0	777.0	762.0	670.0	0.0	666.0	650.0	623.0	608.0	690.0	0.0	616.0	159.0	662.0	180.0	0.0	637.0	547.0	616.0
215.05377 Da 379.72 s	6.33	214.04649	0.0	0.0	0.0	0.0	238.0	0.0	0.0	0.0	0.0	0.0	0.0	118.0	0.0	0.0	0.0	198.0	0.0	0.0	158.0	141.0	0.0	0.0	203.0	220.0	212.0	0.0	0.0	0.0	169.0	0.0	0.0	171.0	0.0	816.0	874.0	900.0	909.0	932.0	0.0	996.0	0.0	917.0	0.0	0.0	842.0	712.0	854.0
603.26861 Da 381.65 s	6.36	602.26133	0.0	192.0	234.0	0.0	333.0	0.0	352.0	318.0	266.0	273.0	314.0	352.0	0.0	299.0	294.0	0.0	367.0	342.0	342.0	312.0	277.0	0.0	399.0	381.0	342.0	0.0	346.0	342.0	388.0	334.0	389.0	344.0	0.0	891.0	916.0	942.0	955.0	912.0	0.0	987.0	0.0	820.0	0.0	0.0	980.0	625.0	919.0
208.10896 Da 384.46 s	6.41	207.10168	0.0	1314.0	0.0	0.0	0.0	0.0	0.0	0.0	0.0	0.0	0.0	0.0	0.0	0.0	0.0	0.0	0.0	0.0	0.0	0.0	0.0	0.0	0.0	0.0	0.0	0.0	0.0	0.0	0.0	1321.0	0.0	0.0	0.0	0.0	0.0	0.0	0.0	0.0	0.0	0.0	0.0	0.0	0.0	0.0	0.0	0.0	0.0
119.93856 Da 384.86 s	6.41	118.93129	0.0	0.0	1674.0	1493.0	1344.0	0.0	1236.0	1049.0	1151.0	1072.0	1157.0	0.0	0.0	0.0	0.0	0.0	1005.0	1023.0	1023.0	996.0	955.0	0.0	978.0	0.0	993.0	0.0	0.0	939.0	902.0	0.0	932.0	864.0	0.0	0.0	0.0	0.0	0.0	0.0	0.0	0.0	0.0	0.0	0.0	0.0	0.0	0.0	0.0
1308.66225 Da 393.30 s	6.56	653.32385	0.0	0.0	0.0	0.0	0.0	0.0	0.0	0.0	0.0	0.0	0.0	0.0	0.0	0.0	0.0	0.0	0.0	0.0	0.0	0.0	0.0	0.0	0.0	0.0	0.0	0.0	0.0	0.0	0.0	0.0	0.0	0.0	0.0	1063.0	0.0	0.0	0.0	0.0	0.0	0.0	0.0	0.0	0.0	0.0	0.0	0.0	0.0
347.10657 Da 394.22 s	6.57	346.09929	0.0	0.0	0.0	0.0	0.0	0.0	0.0	0.0	0.0	0.0	0.0	0.0	0.0	0.0	0.0	0.0	0.0	0.0	0.0	0.0	0.0	0.0	0.0	0.0	0.0	0.0	0.0	0.0	0.0	0.0	0.0	0.0	0.0	0.0	0.0	0.0	1589.0	1478.0	0.0	1432.0	0.0	0.0	0.0	0.0	1452.0	0.0	0.0
598.08996 Da 395.49 s	6.59	597.08269	0.0	419.0	333.0	690.0	490.0	0.0	786.0	625.0	805.0	806.0	818.0	441.0	0.0	386.0	426.0	959.0	1236.0	956.0	1040.0	1009.0	1059.0	0.0	822.0	629.0	591.0	0.0	521.0	482.0	713.0	596.0	753.0	656.0	0.0	0.0	0.0	0.0	0.0	0.0	0.0	0.0	0.0	0.0	0.0	0.0	0.0	0.0	0.0
452.02422 Da 395.73 s	6.60	451.01695	0.0	1130.0	962.0	1709.0	1282.0	0.0	1833.0	1334.0	1976.0	1943.0	2072.0	944.0	0.0	992.0	1020.0	2228.0	2680.0	2312.0	2328.0	2458.0	2298.0	0.0	2076.0	1419.0	1483.0	0.0	1432.0	1168.0	1848.0	1404.0	1828.0	1572.0	0.0	0.0	0.0	0.0	0.0	112.0	0.0	0.0	0.0	0.0	0.0	0.0	0.0	0.0	0.0
388.12080 Da 396.08 s	6.60	387.11352	0.0	5033.0	3173.0	5462.0	3612.0	0.0	5144.0	3610.0	5378.0	5006.0	5106.0	2587.0	0.0	2553.0	2628.0	5351.0	6545.0	5452.0	5547.0	5366.0	5497.0	0.0	4292.0	3144.0	3065.0	0.0	3353.0	2418.0	3848.0	3079.0	4009.0	3241.0	0.0	0.0	136.0	0.0	162.0	169.0	0.0	189.0	0.0	0.0	0.0	0.0	0.0	0.0	0.0
500.11329 Da 396.20 s	6.60	499.10602	0.0	2440.0	1757.0	3435.0	2628.0	0.0	3813.0	2727.0	4066.0	3867.0	4089.0	2031.0	0.0	1985.0	2030.0	4915.0	6130.0	5046.0	5259.0	4894.0	5077.0	0.0	4030.0	2932.0	3088.0	0.0	3029.0	2328.0	3664.0	2831.0	3649.0	3280.0	0.0	0.0	0.0	0.0	149.0	122.0	0.0	0.0	0.0	0.0	0.0	0.0	0.0	0.0	0.0
476.06898 Da 396.23 s	6.60	475.06170	0.0	1467.0	1053.0	2110.0	1578.0	0.0	2426.0	1765.0	2658.0	2306.0	2593.0	1395.0	0.0	1218.0	1311.0	2869.0	3607.0	3233.0	2987.0	2915.0	3131.0	0.0	2522.0	1908.0	1808.0	0.0	1843.0	1506.0	2378.0	1809.0	2278.0	1846.0	0.0	0.0	0.0	0.0	0.0	0.0	0.0	0.0	0.0	0.0	0.0	0.0	0.0	0.0	0.0
402.13673 Da 396.23 s	6.60	401.12945	0.0	15255.0	10858.0	23075.0	17051.0	0.0	24855.0	18729.0	28156.0	26529.0	27463.0	13925.0	0.0	13855.0	14292.0	31741.0	38799.0	33369.0	33099.0	32394.0	34434.0	0.0	27480.0	19978.0	19280.0	0.0	20422.0	16459.0	24311.0	19378.0	23553.0	20786.0	0.0	367.0	407.0	386.0	640.0	662.0	0.0	673.0	0.0	277.0	0.0	0.0	189.0	195.0	219.0
612.14564 Da 400.59 s	6.68	611.13836	0.0	0.0	0.0	0.0	0.0	0.0	0.0	0.0	0.0	0.0	0.0	0.0	0.0	0.0	0.0	0.0	0.0	0.0	0.0	0.0	0.0	0.0	0.0	0.0	0.0	0.0	0.0	0.0	0.0	0.0	0.0	0.0	0.0	856.0	819.0	840.0	850.0	808.0	0.0	0.0	0.0	663.0	0.0	0.0	646.0	541.0	713.0
142.02545 Da 402.01 s	6.70	141.01817	0.0	0.0	0.0	0.0	0.0	0.0	0.0	0.0	0.0	0.0	0.0	0.0	0.0	0.0	0.0	0.0	0.0	0.0	0.0	0.0	0.0	0.0	0.0	0.0	0.0	0.0	0.0	0.0	0.0	0.0	0.0	0.0	0.0	4647.0	4810.0	4587.0	4573.0	4781.0	0.0	4650.0	0.0	4551.0	0.0	0.0	4611.0	4832.0	4647.0
187.02516 Da 403.06 s	6.72	186.01789	0.0	0.0	0.0	0.0	0.0	0.0	0.0	0.0	0.0	0.0	164.0	0.0	0.0	0.0	0.0	188.0	0.0	160.0	156.0	0.0	0.0	0.0	0.0	0.0	0.0	0.0	123.0	0.0	0.0	131.0	0.0	0.0	0.0	0.0	0.0	0.0	0.0	0.0	0.0	0.0	0.0	0.0	0.0	0.0	0.0	0.0	0.0
175.08368 Da 412.29 s	6.87	174.07640	0.0	2252.0	2421.0	2630.0	1394.0	0.0	1328.0	1439.0	3229.0	3029.0	2875.0	2974.0	0.0	2861.0	2812.0	1945.0	2139.0	2403.0	2556.0	2432.0	2256.0	0.0	3651.0	4162.0	4108.0	0.0	3772.0	3761.0	3976.0	3883.0	3669.0	3705.0	0.0	544.0	547.0	543.0	479.0	410.0	0.0	464.0	0.0	448.0	0.0	0.0	615.0	426.0	627.0
274.12498 Da 416.33 s	6.94	273.11770	0.0	527.0	520.0	686.0	730.0	0.0	723.0	705.0	622.0	549.0	550.0	681.0	0.0	631.0	644.0	650.0	858.0	705.0	687.0	748.0	602.0	0.0	999.0	858.0	757.0	0.0	838.0	730.0	846.0	724.0	722.0	667.0	0.0	2710.0	2715.0	2906.0	2341.0	3217.0	0.0	3247.0	0.0	2720.0	0.0	0.0	3030.0	1833.0	2788.0
119.93815 Da 418.00 s	6.97	118.93087	0.0	0.0	1897.0	1673.0	1670.0	0.0	1423.0	1334.0	1296.0	1261.0	1279.0	1347.0	0.0	1289.0	1272.0	1207.0	1220.0	1252.0	1225.0	1273.0	1261.0	1408.0	1025.0	1144.0	1137.0	0.0	1166.0	1175.0	1095.0	1162.0	1110.0	1088.0	0.0	0.0	558.0	824.0	0.0	0.0	0.0	587.0	0.0	0.0	0.0	0.0	727.0	0.0	0.0
291.09424 Da 418.47 s	6.97	290.08697	0.0	0.0	0.0	0.0	0.0	0.0	0.0	0.0	0.0	0.0	0.0	0.0	0.0	0.0	0.0	0.0	0.0	0.0	0.0	0.0	0.0	0.0	0.0	0.0	0.0	0.0	0.0	0.0	0.0	0.0	0.0	120.0	0.0	1082.0	934.0	1154.0	0.0	1489.0	0.0	945.0	0.0	1005.0	0.0	0.0	863.0	804.0	1299.0
582.18841 Da 419.07 s	6.98	290.08693	0.0	0.0	0.0	0.0	0.0	0.0	0.0	0.0	0.0	0.0	0.0	0.0	0.0	0.0	0.0	0.0	0.0	0.0	0.0	0.0	0.0	0.0	0.0	0.0	0.0	0.0	0.0	0.0	0.0	0.0	0.0	0.0	0.0	0.0	0.0	0.0	0.0	0.0	0.0	0.0	0.0	0.0	0.0	0.0	0.0	0.0	0.0
345.16554 Da 419.14 s	6.99	344.15827	0.0	175.0	0.0	154.0	143.0	0.0	195.0	147.0	0.0	113.0	170.0	199.0	0.0	162.0	167.0	196.0	202.0	0.0	201.0	0.0	0.0	0.0	207.0	0.0	228.0	0.0	0.0	198.0	0.0	179.0	213.0	175.0	0.0	1327.0	1363.0	1486.0	1123.0	1508.0	0.0	1475.0	0.0	1233.0	0.0	0.0	1264.0	777.0	1134.0
232.06088 Da 419.24 s	6.99	231.05361	0.0	260.0	219.0	335.0	0.0	0.0	334.0	0.0	0.0	0.0	0.0	0.0	0.0	0.0	146.0	335.0	0.0	0.0	341.0	0.0	0.0	0.0	370.0	323.0	281.0	0.0	313.0	324.0	355.0	300.0	331.0	332.0	0.0	1302.0	1455.0	1495.0	1437.0	1464.0	0.0	1590.0	0.0	1614.0	0.0	0.0	1594.0	1434.0	1569.0
119.05860 Da 419.56 s	6.99	118.05132	0.0	0.0	0.0	0.0	0.0	0.0	0.0	0.0	0.0	0.0	0.0	0.0	0.0	0.0	0.0	0.0	154.0	138.0	157.0	121.0	170.0	0.0	243.0	184.0	264.0	0.0	202.0	223.0	208.0	249.0	201.0	205.0	0.0	1381.0	1424.0	1410.0	1429.0	2338.0	0.0	1509.0	0.0	1521.0	0.0	0.0	995.0	1224.0	1565.0
442.21778 Da 419.72 s	7.00	441.21050	0.0	0.0	0.0	149.0	0.0	0.0	161.0	165.0	0.0	143.0	141.0	180.0	0.0	134.0	115.0	192.0	213.0	132.0	0.0	156.0	135.0	0.0	215.0	160.0	0.0	0.0	194.0	149.0	157.0	111.0	184.0	176.0	0.0	1809.0	1949.0	2075.0	2159.0	2377.0	0.0	2371.0	0.0	1785.0	0.0	0.0	1890.0	1185.0	1918.0
375.17482 Da 419.99 s	7.00	374.16755	0.0	267.0	303.0	343.0	340.0	0.0	457.0	468.0	397.0	350.0	358.0	425.0	0.0	355.0	413.0	424.0	592.0	456.0	445.0	431.0	444.0	0.0	659.0	529.0	586.0	0.0	568.0	555.0	521.0	467.0	518.0	515.0	0.0	2350.0	2348.0	2498.0	2739.0	2677.0	0.0	2672.0	0.0	2236.0	0.0	0.0	2522.0	1570.0	2577.0
446.21307 Da 420.30 s	7.01	445.20579	0.0	0.0	0.0	171.0	171.0	0.0	230.0	0.0	156.0	177.0	0.0	205.0	0.0	214.0	198.0	206.0	250.0	229.0	268.0	239.0	181.0	0.0	291.0	234.0	239.0	0.0	262.0	212.0	259.0	241.0	243.0	204.0	0.0	1586.0	1674.0	1656.0	1884.0	1932.0	0.0	1981.0	0.0	1499.0	0.0	0.0	1634.0	919.0	1515.0
202.05420 Da 420.35 s	7.01	201.04692	0.0	265.0	194.0	293.0	303.0	0.0	391.0	348.0	0.0	233.0	333.0	366.0	0.0	305.0	388.0	302.0	331.0	294.0	269.0	311.0	258.0	0.0	402.0	328.0	326.0	0.0	272.0	350.0	298.0	285.0	315.0	341.0	0.0	1183.0	1237.0	1082.0	1116.0	1118.0	0.0	1209.0	0.0	1100.0	0.0	0.0	1140.0	1128.0	1213.0
249.97874 Da 420.55 s	7.01	248.97147	0.0	0.0	0.0	0.0	0.0	0.0	0.0	0.0	0.0	0.0	0.0	0.0	0.0	0.0	0.0	0.0	0.0	0.0	0.0	0.0	0.0	0.0	0.0	0.0	0.0	0.0	0.0	0.0	0.0	0.0	0.0	0.0	0.0	0.0	0.0	0.0	0.0	0.0	0.0	0.0	0.0	0.0	0.0	0.0	26448.0	28243.0	28387.0
89.04690 Da 421.35 s	7.02	88.03962	0.0	0.0	0.0	0.0	0.0	0.0	0.0	0.0	0.0	0.0	0.0	0.0	0.0	0.0	0.0	0.0	183.0	134.0	150.0	143.0	143.0	0.0	192.0	148.0	163.0	0.0	163.0	175.0	156.0	165.0	149.0	150.0	0.0	849.0	836.0	903.0	1323.0	1424.0	0.0	826.0	0.0	991.0	0.0	0.0	788.0	872.0	894.0
275.05060 Da 421.61 s	7.03	274.04332	0.0	351.0	390.0	525.0	544.0	0.0	669.0	567.0	528.0	418.0	488.0	474.0	0.0	483.0	441.0	467.0	722.0	609.0	639.0	560.0	526.0	0.0	943.0	822.0	841.0	0.0	812.0	633.0	769.0	701.0	734.0	649.0	0.0	2108.0	2107.0	2192.0	2400.0	2446.0	0.0	2480.0	0.0	2415.0	0.0	0.0	2416.0	1684.0	2263.0
281.81727 Da 421.64 s	7.03	280.80999	0.0	0.0	722.0	844.0	797.0	0.0	768.0	852.0	855.0	743.0	734.0	773.0	0.0	744.0	0.0	831.0	842.0	786.0	822.0	829.0	1007.0	0.0	735.0	0.0	822.0	0.0	788.0	834.0	0.0	0.0	843.0	835.0	0.0	0.0	0.0	0.0	0.0	0.0	0.0	0.0	0.0	0.0	0.0	0.0	0.0	0.0	0.0
179.07902 Da 422.38 s	7.04	178.07175	0.0	108.0	0.0	108.0	131.0	0.0	0.0	111.0	0.0	0.0	0.0	116.0	0.0	114.0	110.0	0.0	141.0	114.0	111.0	0.0	121.0	0.0	123.0	0.0	114.0	0.0	0.0	110.0	119.0	0.0	115.0	109.0	0.0	644.0	639.0	744.0	784.0	666.0	0.0	679.0	0.0	640.0	0.0	0.0	686.0	649.0	725.0
188.01949 Da 423.60 s	7.06	187.01222	0.0	195.0	190.0	261.0	286.0	0.0	352.0	366.0	372.0	278.0	198.0	346.0	0.0	233.0	351.0	303.0	347.0	348.0	355.0	280.0	294.0	0.0	529.0	457.0	475.0	0.0	426.0	390.0	400.0	369.0	437.0	375.0	0.0	2256.0	2139.0	2294.0	2390.0	2322.0	0.0	2332.0	0.0	2004.0	0.0	0.0	2123.0	1602.0	2063.0
218.02976 Da 424.54 s	7.08	217.02248	0.0	644.0	659.0	738.0	775.0	0.0	908.0	963.0	848.0	764.0	772.0	914.0	0.0	968.0	1019.0	928.0	1138.0	1074.0	1023.0	927.0	982.0	0.0	1762.0	1518.0	1468.0	0.0	1295.0	1375.0	1450.0	1400.0	1519.0	1332.0	0.0	5106.0	5136.0	5284.0	5347.0	5757.0	0.0	5577.0	0.0	4862.0	0.0	0.0	5053.0	3959.0	4844.0
245.04065 Da 424.91 s	7.08	244.03338	0.0	0.0	0.0	0.0	436.0	0.0	502.0	449.0	390.0	0.0	425.0	391.0	0.0	364.0	347.0	394.0	465.0	0.0	456.0	407.0	0.0	0.0	584.0	545.0	514.0	0.0	524.0	461.0	561.0	482.0	534.0	524.0	0.0	1825.0	1749.0	1927.0	1881.0	1902.0	0.0	1947.0	0.0	1626.0	0.0	0.0	1654.0	1220.0	1713.0
488.08720 Da 425.19 s	7.09	243.03632	0.0	0.0	0.0	0.0	0.0	0.0	0.0	0.0	0.0	0.0	0.0	0.0	0.0	0.0	0.0	0.0	0.0	0.0	0.0	0.0	0.0	0.0	0.0	0.0	0.0	0.0	0.0	0.0	0.0	0.0	0.0	0.0	0.0	0.0	1749.0	0.0	0.0	0.0	0.0	0.0	0.0	0.0	0.0	0.0	0.0	0.0	0.0
105.04192 Da 425.47 s	7.09	104.03464	0.0	5651.0	5789.0	7212.0	6350.0	0.0	7747.0	6975.0	6961.0	6494.0	6639.0	7819.0	0.0	7143.0	7625.0	7692.0	8991.0	7988.0	8250.0	8027.0	7866.0	0.0	10013.0	9080.0	8843.0	0.0	8771.0	8953.0	8925.0	8650.0	9107.0	9028.0	0.0	23078.0	23926.0	24056.0	23765.0	25643.0	0.0	25680.0	607.0	25963.0	550.0	0.0	25481.0	21781.0	25396.0
314.22367 Da 425.69 s	7.09	313.21640	0.0	515.0	541.0	564.0	587.0	0.0	589.0	579.0	605.0	600.0	614.0	506.0	358.0	611.0	646.0	573.0	626.0	644.0	722.0	607.0	561.0	0.0	878.0	854.0	859.0	0.0	861.0	834.0	757.0	800.0	1023.0	889.0	489.0	608.0	682.0	601.0	621.0	578.0	0.0	0.0	431.0	532.0	435.0	377.0	553.0	605.0	601.0
178.97469 Da 425.92 s	7.10	177.96741	0.0	1444.0	1416.0	1740.0	1494.0	0.0	1610.0	1657.0	1571.0	1564.0	1542.0	1732.0	0.0	1603.0	1514.0	1753.0	2060.0	1982.0	2049.0	1854.0	1867.0	0.0	2399.0	2250.0	2417.0	0.0	2318.0	2357.0	2385.0	2290.0	2271.0	2173.0	0.0	3789.0	3641.0	3684.0	3799.0	3593.0	0.0	3695.0	293.0	3915.0	239.0	0.0	3737.0	3186.0	3791.0
403.83854 Da 425.94 s	7.10	402.83127	0.0	726.0	788.0	930.0	964.0	0.0	957.0	1058.0	906.0	1009.0	1113.0	1049.0	863.0	1031.0	956.0	1093.0	1151.0	1078.0	1140.0	1113.0	1142.0	0.0	1023.0	1021.0	1106.0	0.0	1155.0	1070.0	1006.0	1002.0	1043.0	1034.0	0.0	843.0	863.0	758.0	844.0	778.0	0.0	797.0	0.0	804.0	0.0	0.0	768.0	911.0	913.0
148.96521 Da 426.09 s	7.10	147.95793	0.0	945.0	968.0	1188.0	1344.0	0.0	1398.0	1388.0	1184.0	1114.0	1278.0	1344.0	0.0	1110.0	1269.0	1349.0	1609.0	1357.0	1449.0	1403.0	1328.0	0.0	1953.0	1848.0	1759.0	0.0	1577.0	1438.0	1662.0	1489.0	1682.0	1500.0	0.0	3706.0	3735.0	3611.0	3663.0	3863.0	0.0	3712.0	312.0	3626.0	246.0	0.0	3564.0	3382.0	3676.0
430.21748 Da 426.22 s	7.10	429.21021	0.0	256.0	330.0	560.0	648.0	0.0	792.0	659.0	611.0	552.0	498.0	640.0	0.0	586.0	565.0	585.0	973.0	693.0	826.0	793.0	664.0	0.0	1016.0	956.0	975.0	0.0	838.0	882.0	970.0	873.0	942.0	780.0	0.0	1636.0	1889.0	1915.0	2000.0	1981.0	0.0	2066.0	0.0	1596.0	0.0	0.0	1750.0	1273.0	1803.0
189.00375 Da 426.70 s	7.11	187.99647	0.0	1165.0	1057.0	1004.0	776.0	0.0	865.0	840.0	742.0	706.0	764.0	806.0	0.0	746.0	785.0	750.0	745.0	785.0	815.0	804.0	756.0	0.0	918.0	947.0	774.0	0.0	878.0	825.0	1009.0	972.0	865.0	901.0	0.0	866.0	921.0	971.0	890.0	1075.0	0.0	1002.0	139.0	874.0	178.0	0.0	871.0	803.0	731.0
344.91816 Da 427.15 s	7.12	343.91088	0.0	214.0	201.0	276.0	289.0	0.0	329.0	286.0	296.0	235.0	255.0	340.0	0.0	238.0	270.0	256.0	409.0	343.0	390.0	363.0	354.0	0.0	490.0	438.0	472.0	0.0	396.0	358.0	378.0	367.0	409.0	453.0	0.0	1137.0	1046.0	1010.0	1135.0	1028.0	0.0	1072.0	0.0	972.0	0.0	0.0	964.0	869.0	1093.0
289.07028 Da 427.18 s	7.12	288.06300	0.0	0.0	0.0	802.0	0.0	0.0	0.0	0.0	0.0	0.0	0.0	0.0	0.0	0.0	0.0	0.0	776.0	0.0	723.0	815.0	741.0	0.0	0.0	0.0	0.0	0.0	0.0	619.0	0.0	675.0	664.0	719.0	0.0	770.0	798.0	851.0	1032.0	906.0	0.0	944.0	0.0	655.0	0.0	0.0	765.0	604.0	653.0
173.00965 Da 427.40 s	7.12	172.00237	0.0	1435.0	1613.0	2238.0	2215.0	0.0	2579.0	2500.0	2477.0	2436.0	2320.0	2460.0	0.0	2424.0	2458.0	2586.0	3377.0	2802.0	2873.0	2941.0	2682.0	0.0	4314.0	3717.0	3741.0	0.0	3180.0	3091.0	3521.0	3195.0	3257.0	2874.0	0.0	9153.0	8788.0	9066.0	9772.0	9626.0	0.0	9700.0	385.0	8731.0	433.0	0.0	9115.0	6491.0	8401.0
368.96262 Da 427.44 s	7.12	367.95534	0.0	119.0	149.0	249.0	216.0	0.0	284.0	263.0	242.0	264.0	212.0	270.0	0.0	272.0	287.0	249.0	366.0	321.0	361.0	305.0	285.0	0.0	606.0	438.0	449.0	0.0	353.0	370.0	407.0	353.0	373.0	348.0	0.0	1380.0	1522.0	1374.0	1627.0	1495.0	0.0	1590.0	0.0	1397.0	0.0	0.0	1606.0	937.0	1354.0
270.98442 Da 427.46 s	7.12	269.97715	0.0	131.0	160.0	227.0	246.0	0.0	260.0	243.0	202.0	227.0	200.0	216.0	0.0	197.0	223.0	213.0	288.0	282.0	279.0	233.0	205.0	0.0	408.0	307.0	331.0	0.0	298.0	301.0	324.0	275.0	332.0	249.0	0.0	1016.0	1075.0	971.0	1116.0	1037.0	0.0	1078.0	0.0	929.0	0.0	0.0	980.0	727.0	1066.0
451.92758 Da 427.52 s	7.13	450.92031	0.0	908.0	960.0	1114.0	1051.0	0.0	1099.0	1120.0	1271.0	1255.0	1178.0	1341.0	0.0	1195.0	1224.0	1309.0	1361.0	1478.0	1369.0	1438.0	1381.0	0.0	1529.0	1483.0	1389.0	712.0	1403.0	1254.0	1516.0	1397.0	1392.0	1459.0	0.0	1946.0	2290.0	2035.0	2246.0	2268.0	0.0	2155.0	0.0	1979.0	0.0	0.0	2245.0	1768.0	2395.0
203.01868 Da 427.57 s	7.13	202.01140	0.0	2012.0	2212.0	2831.0	2411.0	0.0	2651.0	2652.0	2891.0	2982.0	2913.0	3185.0	0.0	2968.0	3034.0	3356.0	4190.0	3812.0	4148.0	3664.0	3778.0	0.0	5386.0	4728.0	4670.0	0.0	4547.0	4006.0	5077.0	4685.0	4806.0	4701.0	0.0	7820.0	7884.0	7949.0	8455.0	8462.0	0.0	8735.0	416.0	8184.0	427.0	0.0	7965.0	5517.0	7373.0
157.99883 Da 427.88 s	7.13	156.99156	0.0	43875.0	47601.0	53295.0	52531.0	0.0	54000.0	54254.0	54645.0	56287.0	57099.0	57880.0	0.0	56042.0	54917.0	56077.0	62785.0	62764.0	63315.0	64658.0	62084.0	0.0	63545.0	61159.0	61216.0	0.0	58740.0	57805.0	60016.0	58800.0	61577.0	60291.0	0.0	70468.0	71848.0	69947.0	73976.0	72391.0	0.0	74271.0	0.0	68534.0	0.0	0.0	74198.0	68324.0	75507.0
1086.52479 Da 428.25 s	7.14	542.25512	0.0	0.0	0.0	0.0	0.0	0.0	0.0	0.0	0.0	0.0	0.0	0.0	0.0	0.0	0.0	0.0	0.0	0.0	0.0	0.0	0.0	0.0	0.0	0.0	0.0	0.0	0.0	0.0	0.0	0.0	0.0	0.0	0.0	0.0	0.0	0.0	0.0	0.0	0.0	0.0	0.0	0.0	0.0	0.0	0.0	1065.0	0.0
307.85946 Da 428.29 s	7.14	306.85219	0.0	1147.0	1353.0	1387.0	1411.0	0.0	1401.0	1430.0	1436.0	1533.0	1503.0	1398.0	0.0	1538.0	1453.0	1453.0	1623.0	1533.0	1505.0	1671.0	1572.0	1352.0	1429.0	1480.0	1457.0	0.0	1597.0	1608.0	1467.0	1539.0	1477.0	1377.0	0.0	1069.0	1139.0	1054.0	1046.0	1017.0	0.0	1017.0	0.0	1069.0	0.0	1395.0	1107.0	1234.0	1135.0
205.98530 Da 428.49 s	7.14	204.97802	0.0	872.0	818.0	936.0	1166.0	0.0	1221.0	1275.0	1094.0	1001.0	1036.0	991.0	0.0	937.0	956.0	940.0	1191.0	1085.0	1168.0	1079.0	929.0	0.0	1457.0	1324.0	1283.0	0.0	1266.0	1250.0	1384.0	1265.0	1187.0	1075.0	0.0	1822.0	2002.0	2032.0	2128.0	2039.0	0.0	2168.0	168.0	1840.0	184.0	0.0	1979.0	1529.0	2047.0
171.90917 Da 429.32 s	7.16	170.90189	1094.0	0.0	0.0	0.0	0.0	0.0	0.0	0.0	0.0	0.0	0.0	0.0	0.0	0.0	0.0	0.0	0.0	0.0	0.0	0.0	0.0	0.0	0.0	0.0	0.0	0.0	0.0	0.0	0.0	0.0	0.0	0.0	0.0	0.0	0.0	0.0	0.0	0.0	0.0	0.0	0.0	0.0	0.0	0.0	0.0	0.0	0.0
512.30390 Da 429.75 s	7.16	511.29663	0.0	0.0	195.0	213.0	222.0	0.0	279.0	269.0	230.0	236.0	0.0	253.0	0.0	248.0	232.0	236.0	322.0	238.0	282.0	247.0	233.0	0.0	0.0	295.0	324.0	0.0	245.0	295.0	326.0	277.0	262.0	270.0	0.0	987.0	1088.0	955.0	1084.0	1048.0	0.0	1121.0	0.0	868.0	0.0	0.0	985.0	745.0	937.0
157.03667 Da 431.36 s	7.19	156.02940	0.0	265.0	299.0	336.0	455.0	0.0	509.0	430.0	413.0	394.0	481.0	372.0	0.0	446.0	487.0	479.0	625.0	392.0	426.0	464.0	406.0	0.0	590.0	466.0	472.0	0.0	394.0	474.0	456.0	466.0	478.0	470.0	0.0	1948.0	1968.0	2045.0	2178.0	2251.0	0.0	2300.0	0.0	1910.0	0.0	0.0	2102.0	1182.0	1905.0
187.04239 Da 431.89 s	7.20	186.03512	0.0	308.0	368.0	551.0	551.0	0.0	589.0	565.0	663.0	588.0	607.0	781.0	0.0	655.0	753.0	783.0	823.0	659.0	664.0	677.0	731.0	0.0	813.0	768.0	872.0	0.0	791.0	878.0	722.0	692.0	818.0	736.0	0.0	2088.0	2057.0	1809.0	2096.0	2143.0	0.0	2104.0	192.0	1877.0	186.0	0.0	1892.0	1241.0	1735.0
269.14710 Da 431.94 s	7.20	268.13983	0.0	2080.0	2405.0	4388.0	3947.0	0.0	5954.0	5510.0	4916.0	4496.0	4327.0	5147.0	0.0	4515.0	5186.0	5110.0	8195.0	6262.0	6667.0	6309.0	5262.0	0.0	10018.0	8266.0	8678.0	0.0	6726.0	6042.0	7531.0	6529.0	7685.0	6514.0	0.0	22884.0	22013.0	22556.0	21432.0	21876.0	0.0	21362.0	126.0	22324.0	0.0	0.0	23158.0	22825.0	22195.0
435.95483 Da 432.27 s	7.20	434.94755	152.0	253.0	254.0	251.0	286.0	246.0	282.0	274.0	277.0	283.0	301.0	281.0	209.0	301.0	325.0	331.0	373.0	316.0	347.0	342.0	316.0	0.0	432.0	420.0	359.0	238.0	366.0	308.0	350.0	345.0	392.0	337.0	218.0	1293.0	1302.0	1311.0	1631.0	1440.0	203.0	1373.0	221.0	1160.0	219.0	210.0	1354.0	1096.0	1489.0
214.05543 Da 432.43 s	7.21	213.04816	0.0	524.0	649.0	697.0	754.0	0.0	717.0	819.0	720.0	663.0	617.0	612.0	0.0	682.0	550.0	682.0	779.0	689.0	747.0	714.0	720.0	0.0	800.0	689.0	800.0	0.0	736.0	689.0	756.0	695.0	740.0	649.0	0.0	1514.0	1482.0	1598.0	1649.0	1611.0	0.0	1749.0	0.0	1413.0	0.0	0.0	1364.0	1000.0	1218.0
411.91036 Da 432.46 s	7.21	410.90309	132.0	243.0	221.0	232.0	272.0	233.0	242.0	244.0	250.0	264.0	282.0	271.0	221.0	264.0	256.0	316.0	279.0	265.0	307.0	243.0	300.0	0.0	335.0	310.0	356.0	268.0	332.0	326.0	330.0	327.0	362.0	351.0	206.0	891.0	828.0	847.0	900.0	888.0	171.0	882.0	220.0	927.0	234.0	181.0	1019.0	712.0	971.0
337.97776 Da 432.72 s	7.21	336.97049	345.0	577.0	535.0	663.0	712.0	505.0	721.0	706.0	720.0	700.0	676.0	700.0	0.0	709.0	730.0	772.0	879.0	756.0	832.0	780.0	810.0	488.0	992.0	935.0	886.0	0.0	803.0	822.0	842.0	875.0	871.0	862.0	0.0	2891.0	3014.0	3107.0	3450.0	3225.0	0.0	3389.0	559.0	3025.0	0.0	0.0	3330.0	2583.0	3181.0
322.00321 Da 433.87 s	7.23	320.99594	0.0	0.0	0.0	143.0	152.0	0.0	144.0	140.0	124.0	125.0	120.0	144.0	0.0	183.0	160.0	169.0	163.0	140.0	141.0	162.0	136.0	0.0	207.0	204.0	191.0	0.0	157.0	139.0	178.0	143.0	160.0	180.0	0.0	1528.0	1498.0	1519.0	1729.0	1774.0	0.0	1787.0	0.0	1360.0	0.0	0.0	1634.0	1039.0	1649.0
313.93256 Da 433.98 s	7.23	312.92528	217.0	407.0	389.0	424.0	405.0	0.0	453.0	489.0	502.0	400.0	443.0	449.0	338.0	451.0	498.0	519.0	466.0	407.0	477.0	428.0	0.0	0.0	504.0	491.0	551.0	0.0	552.0	469.0	609.0	503.0	513.0	508.0	389.0	1258.0	1419.0	1418.0	1353.0	1317.0	345.0	1495.0	0.0	1409.0	405.0	0.0	1511.0	1226.0	1467.0
244.04493 Da 434.03 s	7.23	243.03766	0.0	2427.0	2422.0	2761.0	2013.0	0.0	1903.0	2190.0	2202.0	2321.0	2620.0	2315.0	0.0	2097.0	1935.0	2475.0	3034.0	3409.0	3182.0	3424.0	3204.0	0.0	2502.0	2590.0	2638.0	0.0	3176.0	2784.0	3195.0	3166.0	3192.0	3093.0	0.0	2121.0	2348.0	2256.0	2672.0	2591.0	0.0	2846.0	0.0	1751.0	0.0	0.0	2029.0	1350.0	2091.0
215.95562 Da 434.06 s	7.23	214.94834	187.0	267.0	257.0	294.0	320.0	249.0	297.0	269.0	319.0	292.0	252.0	330.0	272.0	295.0	312.0	279.0	321.0	329.0	340.0	324.0	299.0	260.0	348.0	341.0	325.0	274.0	326.0	334.0	369.0	325.0	309.0	384.0	256.0	783.0	903.0	871.0	837.0	902.0	243.0	976.0	293.0	830.0	286.0	252.0	905.0	784.0	932.0
224.02606 Da 434.32 s	7.24	223.01878	129.0	0.0	162.0	210.0	245.0	121.0	198.0	201.0	238.0	180.0	201.0	241.0	0.0	203.0	228.0	175.0	219.0	228.0	232.0	221.0	196.0	125.0	369.0	250.0	332.0	138.0	246.0	214.0	273.0	223.0	240.0	277.0	150.0	2024.0	2155.0	2021.0	2348.0	2446.0	0.0	2479.0	0.0	2020.0	139.0	136.0	2329.0	1448.0	2015.0
456.14078 Da 435.09 s	7.25	227.06311	0.0	0.0	0.0	0.0	0.0	0.0	0.0	0.0	0.0	0.0	0.0	0.0	0.0	0.0	0.0	0.0	0.0	0.0	0.0	0.0	0.0	0.0	0.0	0.0	0.0	0.0	0.0	0.0	0.0	0.0	0.0	0.0	0.0	1550.0	0.0	0.0	0.0	0.0	0.0	1797.0	0.0	0.0	0.0	0.0	0.0	0.0	0.0
146.06998 Da 435.31 s	7.26	145.06270	0.0	7541.0	8450.0	9637.0	6929.0	0.0	6833.0	7467.0	8110.0	8475.0	8051.0	7952.0	0.0	7565.0	6414.0	9108.0	10891.0	12857.0	11737.0	12394.0	11684.0	0.0	9029.0	9209.0	8703.0	0.0	10310.0	9281.0	10495.0	10861.0	10773.0	11074.0	0.0	5200.0	5129.0	5215.0	5616.0	5453.0	0.0	5245.0	190.0	3972.0	205.0	0.0	4421.0	3461.0	3993.0
142.02511 Da 435.31 s	7.26	141.01783	0.0	6990.0	6779.0	7906.0	8004.0	0.0	8596.0	8297.0	7964.0	7699.0	7834.0	8508.0	0.0	7843.0	8645.0	8755.0	9300.0	8149.0	8836.0	8035.0	8262.0	0.0	10465.0	9806.0	10265.0	0.0	9574.0	9412.0	9820.0	9413.0	9786.0	9412.0	0.0	32182.0	33452.0	33194.0	36118.0	34699.0	0.0	36211.0	0.0	32034.0	0.0	0.0	34569.0	28492.0	34213.0
228.07125 Da 435.46 s	7.26	227.06397	0.0	538.0	836.0	927.0	801.0	0.0	866.0	877.0	949.0	930.0	955.0	971.0	0.0	931.0	789.0	1077.0	1408.0	1267.0	1395.0	1312.0	1178.0	0.0	1239.0	1180.0	1217.0	0.0	1312.0	1175.0	1352.0	1348.0	1326.0	1299.0	0.0	0.0	1686.0	1653.0	1688.0	1753.0	0.0	0.0	0.0	1129.0	0.0	0.0	1360.0	950.0	1247.0
300.14138 Da 435.57 s	7.26	299.13411	0.0	170.0	559.0	588.0	641.0	0.0	683.0	671.0	565.0	580.0	611.0	696.0	0.0	600.0	628.0	618.0	878.0	695.0	685.0	729.0	611.0	0.0	969.0	830.0	812.0	0.0	783.0	742.0	764.0	705.0	788.0	779.0	0.0	1937.0	2108.0	2029.0	2184.0	2144.0	0.0	2072.0	0.0	1933.0	0.0	0.0	1995.0	1653.0	2063.0
498.24174 Da 435.73 s	7.26	497.23446	0.0	589.0	409.0	518.0	395.0	0.0	449.0	392.0	356.0	324.0	319.0	372.0	0.0	339.0	351.0	310.0	462.0	251.0	436.0	311.0	349.0	0.0	470.0	433.0	230.0	0.0	462.0	224.0	324.0	426.0	256.0	223.0	0.0	3191.0	3260.0	3007.0	3436.0	3426.0	0.0	3364.0	0.0	2644.0	0.0	0.0	2729.0	2065.0	2502.0
165.04636 Da 436.79 s	7.28	164.03909	0.0	436.0	395.0	514.0	554.0	0.0	618.0	593.0	545.0	508.0	445.0	495.0	0.0	392.0	509.0	424.0	534.0	475.0	543.0	458.0	410.0	0.0	840.0	711.0	630.0	0.0	557.0	538.0	606.0	501.0	666.0	483.0	0.0	2369.0	2436.0	2416.0	2708.0	2508.0	0.0	2456.0	0.0	2550.0	0.0	0.0	2532.0	1947.0	2464.0
456.23314 Da 437.08 s	7.28	455.22586	0.0	0.0	0.0	254.0	201.0	0.0	253.0	239.0	254.0	201.0	0.0	222.0	0.0	171.0	233.0	204.0	0.0	174.0	189.0	228.0	0.0	0.0	327.0	251.0	263.0	0.0	0.0	187.0	206.0	200.0	210.0	0.0	0.0	873.0	992.0	893.0	994.0	1007.0	0.0	996.0	0.0	863.0	0.0	0.0	995.0	606.0	939.0
371.17816 Da 439.26 s	7.32	370.17088	0.0	573.0	493.0	690.0	635.0	0.0	773.0	702.0	562.0	517.0	481.0	494.0	0.0	480.0	544.0	549.0	709.0	561.0	634.0	512.0	529.0	0.0	794.0	760.0	743.0	0.0	639.0	558.0	773.0	544.0	588.0	596.0	0.0	3351.0	3476.0	3899.0	4095.0	3880.0	0.0	4034.0	0.0	3276.0	0.0	0.0	3406.0	1982.0	3204.0
312.17467 Da 443.51 s	7.39	311.16739	0.0	0.0	0.0	0.0	0.0	0.0	0.0	0.0	0.0	0.0	0.0	0.0	0.0	0.0	0.0	0.0	0.0	0.0	0.0	0.0	0.0	0.0	0.0	0.0	0.0	0.0	0.0	0.0	0.0	0.0	0.0	0.0	0.0	0.0	0.0	1084.0	1086.0	1094.0	0.0	0.0	0.0	0.0	0.0	0.0	0.0	1210.0	0.0
779.30942 Da 446.40 s	7.44	258.76253	0.0	0.0	914.0	914.0	985.0	0.0	0.0	974.0	0.0	0.0	942.0	954.0	0.0	0.0	975.0	1005.0	0.0	1003.0	1055.0	1015.0	959.0	0.0	0.0	951.0	0.0	0.0	1133.0	993.0	1037.0	1023.0	1013.0	1074.0	0.0	0.0	0.0	0.0	0.0	0.0	0.0	0.0	0.0	0.0	0.0	0.0	0.0	0.0	0.0
704.31096 Da 446.77 s	7.45	703.30368	0.0	175.0	204.0	249.0	267.0	0.0	280.0	249.0	248.0	202.0	229.0	287.0	0.0	271.0	286.0	259.0	350.0	221.0	297.0	296.0	272.0	0.0	433.0	348.0	331.0	0.0	278.0	289.0	315.0	291.0	280.0	309.0	0.0	830.0	805.0	888.0	991.0	1059.0	0.0	1061.0	0.0	786.0	0.0	0.0	778.0	594.0	853.0
348.09882 Da 452.87 s	7.55	347.09154	0.0	0.0	0.0	0.0	0.0	0.0	0.0	0.0	0.0	0.0	0.0	0.0	0.0	0.0	0.0	0.0	0.0	0.0	0.0	0.0	0.0	0.0	0.0	0.0	0.0	0.0	0.0	0.0	0.0	0.0	0.0	0.0	0.0	1352.0	1252.0	1238.0	1332.0	1370.0	0.0	1523.0	0.0	1311.0	0.0	0.0	1305.0	881.0	1319.0
229.00020 Da 454.51 s	7.58	227.99293	0.0	841.0	883.0	1213.0	1094.0	0.0	1162.0	1132.0	1087.0	1150.0	1240.0	1185.0	0.0	1093.0	1122.0	1231.0	1531.0	1468.0	1495.0	1383.0	1347.0	0.0	1701.0	1546.0	1628.0	0.0	1354.0	1468.0	1549.0	1594.0	1549.0	1305.0	0.0	2337.0	2409.0	2439.0	2641.0	2442.0	0.0	2707.0	0.0	2393.0	0.0	0.0	2717.0	2012.0	2262.0
253.04478 Da 454.61 s	7.58	252.03750	0.0	842.0	909.0	1203.0	1355.0	0.0	1311.0	1413.0	1305.0	1227.0	1329.0	1447.0	0.0	1352.0	1281.0	1397.0	1795.0	1683.0	1712.0	1570.0	1667.0	0.0	1818.0	1752.0	1908.0	0.0	1790.0	1754.0	1775.0	1660.0	1679.0	1709.0	0.0	2418.0	2394.0	2524.0	2722.0	2638.0	0.0	2714.0	0.0	2460.0	0.0	0.0	2608.0	2031.0	2470.0
155.07026 Da 454.70 s	7.58	154.06298	0.0	9970.0	10572.0	12263.0	12809.0	0.0	13860.0	13138.0	13668.0	12841.0	12585.0	13225.0	0.0	13073.0	12755.0	13354.0	16181.0	16088.0	16159.0	15696.0	15130.0	0.0	18406.0	17158.0	16686.0	0.0	16357.0	15928.0	16628.0	16444.0	17220.0	16152.0	0.0	25988.0	26496.0	26014.0	28314.0	28156.0	0.0	28503.0	942.0	25902.0	977.0	0.0	26859.0	21728.0	26399.0
121.93495 Da 456.26 s	7.60	120.92768	1234.0	0.0	766.0	0.0	0.0	0.0	0.0	0.0	0.0	582.0	532.0	494.0	0.0	467.0	469.0	0.0	0.0	481.0	483.0	507.0	0.0	566.0	0.0	0.0	485.0	575.0	0.0	457.0	0.0	443.0	450.0	480.0	574.0	0.0	318.0	0.0	331.0	0.0	0.0	306.0	0.0	0.0	0.0	0.0	347.0	0.0	0.0
213.12095 Da 461.50 s	7.69	212.11368	0.0	342.0	266.0	310.0	349.0	0.0	494.0	351.0	331.0	307.0	253.0	339.0	0.0	334.0	341.0	347.0	430.0	392.0	440.0	393.0	336.0	0.0	580.0	449.0	489.0	0.0	456.0	430.0	470.0	444.0	475.0	399.0	0.0	2115.0	2068.0	2285.0	2420.0	2306.0	0.0	2271.0	0.0	2156.0	0.0	0.0	2215.0	1648.0	2264.0
570.25954 Da 461.52 s	7.69	569.25226	0.0	193.0	245.0	0.0	234.0	0.0	362.0	272.0	250.0	213.0	219.0	262.0	0.0	243.0	285.0	262.0	332.0	269.0	314.0	318.0	258.0	0.0	348.0	337.0	347.0	0.0	295.0	317.0	332.0	293.0	0.0	303.0	0.0	1201.0	1222.0	1181.0	1369.0	1297.0	0.0	1393.0	0.0	1273.0	0.0	0.0	1112.0	927.0	1129.0
105.04187 Da 466.58 s	7.78	104.03459	0.0	0.0	0.0	0.0	0.0	0.0	0.0	0.0	0.0	0.0	0.0	0.0	0.0	0.0	0.0	0.0	171.0	127.0	0.0	130.0	0.0	0.0	144.0	148.0	133.0	0.0	0.0	0.0	136.0	0.0	0.0	0.0	0.0	0.0	0.0	0.0	1125.0	1113.0	0.0	0.0	0.0	0.0	0.0	0.0	0.0	651.0	0.0
203.08929 Da 474.95 s	7.92	202.08201	0.0	217.0	240.0	265.0	348.0	0.0	443.0	354.0	309.0	302.0	257.0	204.0	0.0	236.0	305.0	291.0	332.0	284.0	301.0	320.0	325.0	0.0	372.0	289.0	306.0	0.0	222.0	242.0	282.0	247.0	233.0	209.0	0.0	1316.0	1299.0	1325.0	1606.0	1528.0	0.0	1704.0	0.0	1305.0	0.0	0.0	1008.0	841.0	1004.0
323.06134 Da 475.06 s	7.92	322.05406	0.0	0.0	0.0	0.0	0.0	0.0	0.0	0.0	0.0	0.0	0.0	0.0	0.0	0.0	0.0	0.0	0.0	0.0	0.0	0.0	0.0	0.0	0.0	0.0	0.0	0.0	0.0	0.0	0.0	0.0	0.0	0.0	0.0	0.0	0.0	0.0	0.0	1097.0	0.0	0.0	0.0	0.0	0.0	0.0	0.0	0.0	0.0
427.25317 Da 480.31 s	8.01	426.24589	0.0	0.0	195.0	241.0	249.0	0.0	299.0	284.0	249.0	210.0	211.0	243.0	0.0	215.0	296.0	222.0	271.0	198.0	295.0	269.0	177.0	0.0	358.0	344.0	380.0	0.0	278.0	294.0	287.0	308.0	301.0	254.0	0.0	1171.0	1316.0	1273.0	1401.0	1358.0	0.0	1352.0	0.0	1219.0	0.0	0.0	1280.0	969.0	1143.0
326.19010 Da 480.84 s	8.01	325.18282	0.0	0.0	0.0	0.0	0.0	0.0	0.0	0.0	0.0	0.0	0.0	0.0	0.0	0.0	0.0	0.0	0.0	0.0	0.0	0.0	0.0	0.0	0.0	0.0	0.0	0.0	0.0	1243.0	0.0	0.0	0.0	0.0	0.0	0.0	0.0	0.0	0.0	0.0	0.0	1122.0	1138.0	0.0	0.0	0.0	1184.0	0.0	1262.0
242.09105 Da 485.59 s	8.09	241.08377	0.0	0.0	0.0	0.0	0.0	0.0	0.0	0.0	0.0	0.0	0.0	0.0	0.0	0.0	0.0	0.0	0.0	0.0	0.0	0.0	0.0	0.0	0.0	0.0	0.0	0.0	0.0	0.0	0.0	0.0	0.0	0.0	0.0	0.0	0.0	0.0	0.0	0.0	0.0	0.0	0.0	0.0	1736.0	1724.0	0.0	0.0	0.0
331.90459 Da 489.11 s	8.15	330.89731	0.0	0.0	0.0	0.0	0.0	0.0	0.0	1235.0	0.0	0.0	0.0	1231.0	0.0	0.0	0.0	0.0	0.0	0.0	0.0	0.0	0.0	1355.0	0.0	0.0	0.0	0.0	1406.0	0.0	0.0	0.0	1375.0	0.0	1389.0	0.0	0.0	0.0	0.0	0.0	0.0	0.0	1346.0	0.0	0.0	0.0	0.0	0.0	0.0
569.28015 Da 495.27 s	8.25	568.27288	0.0	425.0	444.0	483.0	549.0	0.0	658.0	569.0	478.0	523.0	485.0	570.0	0.0	487.0	655.0	580.0	791.0	555.0	656.0	602.0	610.0	0.0	972.0	767.0	713.0	0.0	630.0	628.0	713.0	607.0	773.0	639.0	0.0	2261.0	2393.0	2396.0	2587.0	2455.0	0.0	2595.0	0.0	2243.0	0.0	0.0	2221.0	1503.0	2220.0
577.25170 Da 497.03 s	8.28	576.24442	0.0	178.0	183.0	221.0	237.0	0.0	266.0	239.0	192.0	199.0	206.0	238.0	0.0	209.0	245.0	221.0	331.0	242.0	250.0	283.0	238.0	0.0	399.0	289.0	264.0	0.0	259.0	271.0	305.0	273.0	288.0	292.0	0.0	762.0	935.0	958.0	1008.0	1010.0	0.0	993.0	0.0	768.0	0.0	0.0	923.0	513.0	842.0
625.30538 Da 498.65 s	8.31	624.29810	0.0	279.0	280.0	282.0	305.0	0.0	347.0	320.0	254.0	223.0	283.0	333.0	0.0	302.0	343.0	300.0	351.0	370.0	361.0	313.0	361.0	0.0	437.0	350.0	385.0	0.0	358.0	314.0	371.0	351.0	387.0	312.0	0.0	1323.0	1158.0	1202.0	1365.0	1332.0	0.0	1298.0	0.0	1186.0	0.0	0.0	1131.0	891.0	1195.0
331.89282 Da 498.77 s	8.31	330.88555	1477.0	0.0	0.0	0.0	0.0	0.0	0.0	0.0	0.0	0.0	0.0	0.0	0.0	0.0	0.0	0.0	0.0	0.0	0.0	0.0	0.0	0.0	0.0	0.0	0.0	0.0	0.0	0.0	0.0	0.0	0.0	0.0	0.0	0.0	0.0	0.0	0.0	0.0	0.0	0.0	0.0	0.0	0.0	0.0	0.0	0.0	0.0
387.17526 Da 500.12 s	8.34	386.16799	0.0	366.0	314.0	478.0	430.0	0.0	525.0	502.0	386.0	411.0	401.0	435.0	0.0	393.0	501.0	462.0	564.0	543.0	461.0	449.0	443.0	0.0	668.0	604.0	560.0	0.0	479.0	447.0	596.0	536.0	548.0	502.0	0.0	2236.0	2332.0	2260.0	2475.0	2443.0	0.0	2499.0	0.0	2175.0	0.0	0.0	2188.0	1489.0	2179.0
312.17480 Da 501.67 s	8.36	311.16752	0.0	0.0	0.0	0.0	0.0	0.0	0.0	0.0	1026.0	0.0	0.0	0.0	0.0	0.0	0.0	0.0	0.0	0.0	0.0	0.0	0.0	0.0	0.0	0.0	0.0	0.0	0.0	0.0	0.0	0.0	0.0	0.0	0.0	0.0	0.0	0.0	0.0	0.0	0.0	0.0	0.0	0.0	0.0	0.0	1109.0	0.0	0.0
259.77035 Da 503.29 s	8.39	258.76307	0.0	0.0	0.0	0.0	0.0	0.0	0.0	0.0	890.0	0.0	0.0	0.0	0.0	0.0	0.0	0.0	0.0	0.0	0.0	0.0	0.0	0.0	0.0	0.0	0.0	0.0	1005.0	0.0	0.0	0.0	0.0	0.0	0.0	0.0	0.0	0.0	0.0	0.0	0.0	0.0	0.0	707.0	0.0	0.0	0.0	0.0	786.0
175.09541 Da 507.65 s	8.46	174.08814	0.0	232.0	166.0	265.0	218.0	0.0	214.0	214.0	276.0	252.0	284.0	363.0	0.0	338.0	314.0	280.0	359.0	298.0	339.0	307.0	301.0	0.0	489.0	405.0	446.0	0.0	411.0	407.0	440.0	397.0	445.0	400.0	0.0	1110.0	1010.0	1009.0	1209.0	1104.0	0.0	1254.0	0.0	975.0	0.0	0.0	1089.0	692.0	998.0
472.22788 Da 510.12 s	8.50	471.22060	0.0	147.0	205.0	150.0	216.0	0.0	277.0	232.0	173.0	201.0	215.0	217.0	0.0	212.0	221.0	219.0	245.0	232.0	270.0	244.0	215.0	0.0	343.0	233.0	252.0	0.0	268.0	254.0	283.0	183.0	312.0	209.0	0.0	964.0	985.0	1056.0	945.0	1048.0	0.0	1018.0	0.0	774.0	0.0	0.0	848.0	623.0	904.0
316.13689 Da 517.41 s	8.62	315.12961	0.0	363.0	322.0	461.0	441.0	0.0	519.0	502.0	448.0	375.0	353.0	572.0	0.0	434.0	429.0	508.0	631.0	511.0	507.0	472.0	431.0	0.0	692.0	616.0	528.0	0.0	533.0	445.0	494.0	437.0	551.0	491.0	0.0	0.0	2147.0	2142.0	2307.0	0.0	0.0	2338.0	0.0	2033.0	0.0	0.0	2151.0	1478.0	2114.0
632.27401 Da 518.40 s	8.64	315.12973	0.0	0.0	0.0	0.0	0.0	0.0	0.0	0.0	0.0	0.0	0.0	0.0	0.0	0.0	0.0	0.0	0.0	0.0	0.0	0.0	0.0	0.0	0.0	0.0	0.0	0.0	0.0	0.0	0.0	0.0	0.0	0.0	0.0	2094.0	0.0	0.0	0.0	2291.0	0.0	0.0	0.0	0.0	0.0	0.0	0.0	0.0	0.0
109.90823 Da 521.82 s	8.70	108.90096	0.0	0.0	0.0	0.0	0.0	0.0	0.0	0.0	0.0	0.0	0.0	0.0	0.0	0.0	0.0	0.0	0.0	0.0	0.0	0.0	0.0	0.0	0.0	0.0	0.0	0.0	4451.0	0.0	0.0	0.0	0.0	0.0	0.0	0.0	0.0	0.0	0.0	0.0	0.0	0.0	0.0	0.0	0.0	0.0	0.0	0.0	0.0
316.20854 Da 529.00 s	8.82	315.20126	0.0	0.0	156.0	146.0	163.0	0.0	178.0	181.0	174.0	126.0	163.0	160.0	0.0	181.0	181.0	199.0	215.0	146.0	190.0	198.0	149.0	0.0	241.0	216.0	205.0	0.0	173.0	190.0	179.0	196.0	199.0	174.0	0.0	919.0	938.0	1016.0	1105.0	1115.0	0.0	1034.0	0.0	843.0	0.0	0.0	955.0	672.0	900.0
285.14175 Da 530.08 s	8.83	284.13447	0.0	628.0	581.0	831.0	923.0	0.0	952.0	967.0	767.0	721.0	630.0	838.0	0.0	723.0	826.0	863.0	0.0	863.0	846.0	763.0	763.0	0.0	0.0	1019.0	1044.0	0.0	987.0	942.0	998.0	866.0	870.0	770.0	0.0	4221.0	4378.0	4577.0	4661.0	4691.0	0.0	4776.0	0.0	4048.0	0.0	0.0	4534.0	3147.0	4105.0
293.07832 Da 530.74 s	8.85	292.07105	0.0	2731.0	2233.0	3336.0	2876.0	0.0	3033.0	3205.0	4208.0	3922.0	3960.0	3906.0	0.0	3361.0	3357.0	3503.0	4247.0	4412.0	4529.0	4451.0	4123.0	0.0	4630.0	4301.0	4228.0	0.0	4096.0	3685.0	4456.0	4064.0	4261.0	4060.0	0.0	3814.0	3814.0	3968.0	4089.0	4176.0	0.0	4310.0	0.0	3619.0	0.0	0.0	3824.0	2969.0	3750.0
415.10005 Da 531.00 s	8.85	414.09277	0.0	890.0	865.0	1194.0	921.0	0.0	1147.0	1201.0	1503.0	1472.0	1427.0	1392.0	0.0	1191.0	1240.0	1345.0	1591.0	1518.0	1567.0	1565.0	1471.0	0.0	1590.0	1523.0	1610.0	0.0	1651.0	1295.0	1679.0	1429.0	1604.0	1509.0	0.0	1363.0	1449.0	1508.0	1626.0	1543.0	0.0	1523.0	0.0	1323.0	0.0	0.0	1416.0	1001.0	1287.0
855.42589 Da 532.63 s	8.88	284.13469	0.0	0.0	0.0	0.0	0.0	0.0	0.0	0.0	0.0	0.0	0.0	0.0	0.0	0.0	0.0	0.0	1079.0	0.0	0.0	0.0	0.0	0.0	1188.0	0.0	0.0	0.0	0.0	0.0	0.0	0.0	0.0	0.0	0.0	0.0	0.0	0.0	0.0	0.0	0.0	0.0	0.0	0.0	0.0	0.0	0.0	0.0	0.0
228.11797 Da 533.27 s	8.89	227.11069	120.0	261.0	309.0	372.0	344.0	0.0	414.0	411.0	454.0	404.0	424.0	0.0	0.0	396.0	387.0	428.0	488.0	514.0	412.0	439.0	422.0	0.0	657.0	488.0	536.0	0.0	471.0	452.0	500.0	475.0	470.0	445.0	0.0	1041.0	1154.0	1179.0	1264.0	1160.0	0.0	1236.0	0.0	1017.0	0.0	0.0	1081.0	835.0	1084.0
1036.46558 Da 534.42 s	8.91	517.22552	0.0	0.0	0.0	0.0	0.0	0.0	0.0	0.0	0.0	0.0	0.0	0.0	0.0	0.0	0.0	0.0	0.0	0.0	0.0	0.0	0.0	0.0	0.0	0.0	0.0	0.0	0.0	0.0	0.0	0.0	0.0	0.0	0.0	0.0	0.0	0.0	0.0	0.0	0.0	0.0	0.0	0.0	0.0	0.0	0.0	0.0	0.0
357.16380 Da 538.01 s	8.97	356.15652	0.0	390.0	368.0	493.0	491.0	0.0	623.0	515.0	458.0	412.0	437.0	481.0	0.0	470.0	499.0	569.0	713.0	557.0	511.0	583.0	474.0	0.0	727.0	719.0	725.0	0.0	593.0	536.0	598.0	592.0	630.0	601.0	0.0	2530.0	2503.0	2664.0	2877.0	2919.0	0.0	3106.0	0.0	2436.0	0.0	0.0	2695.0	1790.0	2460.0
215.05465 Da 538.82 s	8.98	214.04738	0.0	1983.0	1857.0	2469.0	2275.0	0.0	2435.0	2417.0	2493.0	2412.0	0.0	0.0	0.0	0.0	2581.0	0.0	3160.0	2808.0	3022.0	0.0	2718.0	0.0	4906.0	4425.0	4825.0	0.0	4159.0	3924.0	0.0	4296.0	4346.0	3878.0	0.0	8242.0	8315.0	8387.0	8896.0	8684.0	0.0	8900.0	232.0	7882.0	298.0	0.0	8122.0	5624.0	7980.0
162.05318 Da 540.90 s	9.01	161.04591	0.0	1041.0	1022.0	1025.0	772.0	0.0	785.0	827.0	1026.0	1089.0	1053.0	1014.0	0.0	1000.0	894.0	967.0	1124.0	1272.0	1259.0	1168.0	1098.0	0.0	1258.0	1541.0	1414.0	0.0	1268.0	1291.0	1308.0	1238.0	1337.0	1279.0	0.0	911.0	908.0	1041.0	1203.0	1088.0	0.0	1200.0	0.0	812.0	0.0	0.0	877.0	515.0	799.0
430.10821 Da 541.25 s	9.02	214.04683	0.0	0.0	0.0	0.0	0.0	0.0	0.0	0.0	0.0	0.0	2315.0	2681.0	0.0	2661.0	0.0	2582.0	0.0	0.0	0.0	2928.0	0.0	0.0	0.0	0.0	0.0	0.0	0.0	0.0	4376.0	0.0	0.0	0.0	0.0	0.0	0.0	0.0	0.0	0.0	0.0	0.0	0.0	0.0	0.0	0.0	0.0	0.0	0.0
111.90563 Da 552.29 s	9.20	110.89836	0.0	3172.0	0.0	3112.0	0.0	0.0	0.0	3065.0	0.0	2999.0	2999.0	3017.0	0.0	3077.0	3025.0	0.0	3265.0	0.0	3369.0	3304.0	0.0	0.0	3245.0	3267.0	3216.0	0.0	0.0	3340.0	3343.0	0.0	3229.0	3302.0	0.0	0.0	0.0	0.0	0.0	0.0	0.0	0.0	0.0	0.0	0.0	0.0	0.0	0.0	0.0
109.90827 Da 553.78 s	9.23	108.90099	0.0	0.0	0.0	0.0	0.0	0.0	4154.0	0.0	4229.0	0.0	0.0	4022.0	0.0	4228.0	0.0	4399.0	4330.0	0.0	4339.0	4312.0	4578.0	0.0	4362.0	4235.0	4457.0	0.0	0.0	0.0	4368.0	0.0	4528.0	4217.0	0.0	0.0	0.0	0.0	0.0	0.0	0.0	0.0	0.0	0.0	0.0	0.0	0.0	0.0	0.0
93.93399 Da 554.32 s	9.24	92.92671	0.0	0.0	896.0	909.0	884.0	0.0	0.0	918.0	913.0	860.0	869.0	916.0	0.0	843.0	845.0	867.0	943.0	955.0	914.0	903.0	961.0	0.0	868.0	907.0	902.0	0.0	966.0	998.0	946.0	991.0	0.0	962.0	0.0	0.0	0.0	0.0	0.0	742.0	0.0	0.0	0.0	0.0	1106.0	0.0	0.0	0.0	843.0
325.06004 Da 555.66 s	9.26	324.05277	0.0	0.0	0.0	0.0	0.0	0.0	0.0	0.0	1136.0	0.0	1084.0	0.0	0.0	0.0	0.0	0.0	0.0	0.0	903.0	0.0	894.0	0.0	0.0	833.0	0.0	0.0	0.0	0.0	781.0	0.0	0.0	796.0	0.0	0.0	775.0	0.0	0.0	0.0	0.0	0.0	0.0	0.0	0.0	0.0	0.0	652.0	0.0
651.07255 Da 556.51 s	9.28	324.52900	0.0	166.0	140.0	180.0	242.0	0.0	324.0	308.0	232.0	161.0	170.0	238.0	0.0	183.0	144.0	218.0	275.0	211.0	268.0	242.0	188.0	0.0	229.0	241.0	186.0	0.0	162.0	185.0	252.0	176.0	146.0	180.0	0.0	929.0	1040.0	932.0	1271.0	1168.0	0.0	1084.0	0.0	867.0	0.0	0.0	804.0	564.0	733.0
475.22680 Da 557.46 s	9.29	474.21953	0.0	254.0	241.0	285.0	293.0	0.0	292.0	289.0	214.0	228.0	211.0	242.0	0.0	256.0	245.0	317.0	349.0	297.0	337.0	281.0	241.0	0.0	419.0	372.0	371.0	0.0	295.0	282.0	215.0	329.0	337.0	271.0	0.0	963.0	1194.0	1070.0	1204.0	1195.0	0.0	1098.0	0.0	966.0	0.0	0.0	947.0	663.0	1071.0
471.22998 Da 558.66 s	9.31	470.22270	0.0	154.0	171.0	211.0	280.0	0.0	241.0	265.0	253.0	205.0	0.0	261.0	0.0	230.0	210.0	235.0	308.0	237.0	266.0	275.0	248.0	0.0	408.0	367.0	356.0	0.0	252.0	250.0	247.0	280.0	323.0	236.0	0.0	1202.0	1150.0	1148.0	1314.0	1235.0	0.0	1173.0	0.0	1101.0	0.0	0.0	1006.0	759.0	1112.0
133.03827 Da 559.79 s	9.33	132.03100	0.0	1162.0	1164.0	1326.0	9807.0	0.0	10120.0	9968.0	1154.0	1180.0	1197.0	1067.0	0.0	812.0	894.0	1015.0	1345.0	1375.0	1280.0	1231.0	1249.0	0.0	1281.0	1252.0	1071.0	0.0	1152.0	1131.0	1224.0	1046.0	1268.0	1136.0	0.0	1757.0	2038.0	2110.0	4745.0	4810.0	0.0	5118.0	0.0	3181.0	0.0	0.0	867.0	730.0	966.0
1256.56175 Da 562.18 s	9.37	627.27360	0.0	0.0	0.0	0.0	0.0	0.0	0.0	319.0	0.0	0.0	0.0	0.0	0.0	0.0	0.0	0.0	0.0	0.0	0.0	0.0	0.0	0.0	0.0	0.0	0.0	0.0	0.0	0.0	0.0	0.0	0.0	0.0	0.0	0.0	0.0	0.0	0.0	0.0	0.0	0.0	0.0	0.0	0.0	0.0	0.0	1021.0	0.0
244.92399 Da 562.75 s	9.38	243.91671	0.0	0.0	109.0	0.0	1021.0	0.0	1086.0	1113.0	153.0	205.0	164.0	122.0	0.0	117.0	0.0	128.0	141.0	171.0	0.0	178.0	192.0	0.0	201.0	160.0	151.0	0.0	195.0	188.0	198.0	158.0	191.0	188.0	0.0	275.0	210.0	244.0	452.0	463.0	0.0	496.0	0.0	311.0	0.0	0.0	144.0	0.0	117.0
628.28213 Da 563.20 s	9.39	627.27486	0.0	212.0	205.0	272.0	264.0	0.0	357.0	0.0	265.0	227.0	231.0	273.0	0.0	249.0	310.0	279.0	371.0	278.0	353.0	307.0	289.0	0.0	425.0	378.0	318.0	0.0	316.0	287.0	332.0	335.0	348.0	311.0	0.0	1537.0	1637.0	1634.0	1924.0	1681.0	0.0	1930.0	0.0	1350.0	0.0	0.0	1493.0	0.0	1531.0
268.96826 Da 563.41 s	9.39	267.96099	0.0	706.0	558.0	537.0	1399.0	0.0	1491.0	1430.0	468.0	482.0	329.0	343.0	0.0	356.0	278.0	399.0	372.0	335.0	372.0	381.0	375.0	0.0	363.0	353.0	312.0	0.0	331.0	323.0	315.0	312.0	298.0	255.0	0.0	310.0	316.0	335.0	761.0	647.0	0.0	688.0	0.0	484.0	0.0	0.0	157.0	122.0	179.0
578.25059 Da 564.22 s	9.40	288.11802	0.0	0.0	0.0	0.0	0.0	0.0	0.0	0.0	0.0	0.0	0.0	0.0	0.0	0.0	0.0	0.0	0.0	0.0	0.0	0.0	0.0	0.0	0.0	0.0	0.0	0.0	0.0	0.0	0.0	0.0	0.0	0.0	0.0	0.0	0.0	0.0	0.0	0.0	0.0	0.0	0.0	0.0	0.0	0.0	0.0	0.0	0.0
307.08213 Da 565.53 s	9.43	306.07485	0.0	0.0	0.0	0.0	0.0	0.0	0.0	0.0	0.0	0.0	0.0	0.0	0.0	0.0	0.0	0.0	2247.0	1084.0	553.0	0.0	0.0	0.0	0.0	0.0	0.0	0.0	0.0	0.0	0.0	0.0	0.0	0.0	0.0	0.0	0.0	0.0	0.0	0.0	0.0	0.0	0.0	0.0	0.0	0.0	0.0	0.0	0.0
289.12328 Da 566.77 s	9.45	288.11601	0.0	0.0	0.0	646.0	544.0	0.0	0.0	577.0	990.0	875.0	854.0	619.0	0.0	593.0	625.0	770.0	883.0	808.0	722.0	838.0	689.0	0.0	893.0	712.0	705.0	0.0	587.0	577.0	784.0	591.0	683.0	664.0	0.0	907.0	830.0	902.0	1046.0	979.0	0.0	993.0	0.0	802.0	0.0	0.0	830.0	597.0	849.0
356.91844 Da 568.26 s	9.47	355.91116	0.0	806.0	728.0	773.0	666.0	0.0	680.0	701.0	850.0	857.0	807.0	786.0	0.0	864.0	791.0	782.0	907.0	923.0	980.0	956.0	947.0	0.0	987.0	864.0	901.0	0.0	912.0	948.0	886.0	964.0	1014.0	918.0	0.0	0.0	0.0	0.0	319.0	263.0	0.0	266.0	0.0	164.0	0.0	0.0	0.0	0.0	0.0
282.98421 Da 569.62 s	9.49	281.97694	0.0	3766.0	3960.0	4262.0	3302.0	0.0	3231.0	3546.0	4077.0	3884.0	3942.0	3945.0	0.0	3444.0	3372.0	4056.0	4682.0	4774.0	4690.0	4826.0	5055.0	0.0	4215.0	4352.0	4869.0	0.0	4664.0	4226.0	4883.0	4367.0	4734.0	4232.0	0.0	396.0	362.0	390.0	1199.0	1223.0	0.0	1251.0	0.0	689.0	0.0	0.0	0.0	0.0	0.0
380.96222 Da 569.65 s	9.49	379.95494	0.0	742.0	825.0	913.0	740.0	0.0	703.0	665.0	948.0	949.0	923.0	883.0	0.0	830.0	786.0	934.0	960.0	1089.0	1171.0	1052.0	1018.0	0.0	930.0	978.0	940.0	0.0	1007.0	1096.0	1088.0	926.0	1079.0	1071.0	0.0	0.0	0.0	0.0	311.0	289.0	0.0	301.0	0.0	193.0	0.0	0.0	0.0	0.0	0.0
407.97404 Da 569.69 s	9.49	406.96676	0.0	1169.0	1191.0	1508.0	761.0	0.0	903.0	944.0	1492.0	1491.0	1435.0	1295.0	0.0	1151.0	870.0	1329.0	1842.0	2064.0	2128.0	2424.0	2242.0	0.0	1769.0	1727.0	1776.0	0.0	1799.0	1491.0	1778.0	1603.0	1704.0	1767.0	0.0	0.0	0.0	0.0	0.0	0.0	0.0	137.0	0.0	0.0	0.0	0.0	0.0	0.0	0.0
370.01731 Da 569.81 s	9.50	369.01004	0.0	1663.0	1669.0	2015.0	1127.0	0.0	1071.0	1302.0	1912.0	2004.0	2017.0	1724.0	0.0	1552.0	1100.0	1759.0	2245.0	3162.0	3145.0	2962.0	3061.0	0.0	2215.0	2524.0	2248.0	0.0	2395.0	2235.0	2584.0	2183.0	2249.0	2029.0	0.0	0.0	0.0	0.0	138.0	0.0	0.0	124.0	0.0	0.0	0.0	0.0	0.0	0.0	0.0
258.94001 Da 569.82 s	9.50	257.93274	0.0	3854.0	3891.0	4364.0	3615.0	0.0	3387.0	3569.0	4563.0	4479.0	4602.0	4043.0	0.0	4132.0	3607.0	4182.0	4556.0	5167.0	5258.0	5177.0	4994.0	0.0	4665.0	4500.0	4428.0	0.0	4612.0	4382.0	4546.0	4421.0	4792.0	4717.0	0.0	467.0	418.0	413.0	1193.0	1191.0	0.0	1177.0	0.0	729.0	0.0	0.0	0.0	0.0	0.0
332.06127 Da 569.84 s	9.50	331.05399	0.0	2577.0	2750.0	3409.0	1767.0	0.0	1712.0	2075.0	3334.0	3354.0	3247.0	2764.0	0.0	2505.0	2030.0	2831.0	3783.0	4600.0	4839.0	5024.0	5065.0	0.0	3782.0	4014.0	3660.0	0.0	3840.0	3268.0	3915.0	3489.0	3551.0	3273.0	0.0	125.0	0.0	0.0	251.0	246.0	0.0	307.0	0.0	119.0	0.0	0.0	0.0	0.0	0.0
294.10404 Da 569.91 s	9.50	293.09676	0.0	851.0	826.0	1143.0	634.0	0.0	629.0	655.0	1133.0	1035.0	1163.0	946.0	0.0	944.0	717.0	1093.0	1234.0	1422.0	1475.0	1566.0	1413.0	0.0	1216.0	1174.0	1226.0	0.0	1254.0	1109.0	1353.0	1189.0	1072.0	1251.0	0.0	0.0	0.0	0.0	0.0	0.0	0.0	0.0	0.0	0.0	0.0	0.0	0.0	0.0	0.0
332.87356 Da 570.17 s	9.50	331.86629	0.0	1086.0	1196.0	1178.0	971.0	0.0	986.0	1049.0	1301.0	1340.0	1268.0	1118.0	0.0	1160.0	1153.0	1235.0	1361.0	1324.0	1336.0	1563.0	1575.0	0.0	1383.0	1256.0	1292.0	0.0	1365.0	1349.0	1510.0	1265.0	1439.0	1403.0	0.0	0.0	144.0	0.0	390.0	349.0	0.0	339.0	0.0	275.0	0.0	0.0	0.0	0.0	0.0
312.17482 Da 570.91 s	9.52	311.16755	0.0	0.0	0.0	0.0	0.0	0.0	0.0	0.0	0.0	1116.0	0.0	0.0	0.0	0.0	0.0	0.0	0.0	1273.0	1350.0	1290.0	0.0	0.0	0.0	1274.0	0.0	0.0	0.0	0.0	0.0	0.0	0.0	0.0	1202.0	0.0	0.0	0.0	0.0	0.0	0.0	0.0	0.0	0.0	0.0	0.0	0.0	1114.0	0.0
342.15306 Da 572.17 s	9.54	341.14579	0.0	0.0	299.0	384.0	409.0	0.0	476.0	433.0	346.0	359.0	307.0	370.0	0.0	311.0	342.0	344.0	493.0	359.0	463.0	388.0	393.0	0.0	513.0	413.0	434.0	0.0	376.0	405.0	456.0	434.0	387.0	414.0	0.0	2091.0	2104.0	2048.0	2223.0	2182.0	0.0	2309.0	0.0	1680.0	0.0	0.0	1858.0	1326.0	1934.0
242.09281 Da 574.35 s	9.57	241.08553	1836.0	1917.0	0.0	0.0	0.0	0.0	0.0	0.0	0.0	0.0	0.0	0.0	0.0	0.0	0.0	0.0	0.0	0.0	0.0	0.0	0.0	0.0	0.0	0.0	0.0	0.0	0.0	0.0	0.0	0.0	0.0	0.0	0.0	0.0	0.0	0.0	0.0	0.0	0.0	0.0	0.0	0.0	0.0	0.0	0.0	0.0	0.0
148.03885 Da 575.19 s	9.59	147.03158	0.0	262.0	0.0	0.0	0.0	0.0	0.0	0.0	0.0	0.0	0.0	0.0	0.0	0.0	0.0	0.0	0.0	0.0	213.0	195.0	0.0	0.0	208.0	181.0	193.0	0.0	116.0	0.0	176.0	161.0	217.0	197.0	0.0	1577.0	1575.0	1568.0	2001.0	2105.0	0.0	2243.0	0.0	1223.0	0.0	0.0	1299.0	616.0	1098.0
389.15425 Da 577.20 s	9.62	388.14697	0.0	573.0	606.0	766.0	835.0	0.0	982.0	1006.0	706.0	683.0	801.0	913.0	0.0	795.0	931.0	805.0	1197.0	961.0	1058.0	987.0	861.0	0.0	1398.0	1146.0	1058.0	0.0	1076.0	1047.0	1214.0	1106.0	1175.0	1054.0	0.0	4282.0	4143.0	4415.0	4762.0	4769.0	0.0	4824.0	139.0	4098.0	151.0	0.0	4233.0	2971.0	4228.0
259.76820 Da 579.43 s	9.66	258.76093	0.0	760.0	0.0	0.0	0.0	0.0	843.0	0.0	0.0	0.0	0.0	0.0	0.0	0.0	0.0	0.0	0.0	0.0	0.0	943.0	0.0	0.0	0.0	971.0	0.0	0.0	0.0	0.0	0.0	0.0	0.0	0.0	0.0	0.0	0.0	0.0	0.0	0.0	0.0	0.0	0.0	0.0	0.0	0.0	0.0	0.0	0.0
664.40894 Da 579.81 s	9.66	331.19719	0.0	382.0	374.0	387.0	397.0	0.0	636.0	525.0	368.0	337.0	346.0	479.0	0.0	451.0	501.0	541.0	739.0	609.0	495.0	547.0	461.0	0.0	705.0	628.0	569.0	0.0	577.0	527.0	639.0	545.0	574.0	430.0	0.0	3152.0	3152.0	3111.0	3413.0	3362.0	0.0	3600.0	0.0	3071.0	0.0	0.0	3140.0	2239.0	3288.0
233.89657 Da 583.15 s	9.72	232.88929	0.0	0.0	0.0	0.0	0.0	0.0	0.0	0.0	0.0	0.0	0.0	0.0	0.0	0.0	0.0	0.0	0.0	0.0	0.0	0.0	0.0	0.0	0.0	0.0	0.0	0.0	0.0	0.0	0.0	0.0	0.0	0.0	0.0	2636.0	2526.0	2541.0	2701.0	2728.0	0.0	2774.0	0.0	2206.0	0.0	0.0	2317.0	1624.0	2497.0
295.08958 Da 583.22 s	9.72	294.08231	0.0	208.0	192.0	203.0	243.0	0.0	246.0	295.0	170.0	200.0	185.0	200.0	0.0	187.0	229.0	197.0	311.0	207.0	254.0	194.0	184.0	0.0	281.0	274.0	211.0	0.0	182.0	193.0	268.0	227.0	219.0	219.0	0.0	986.0	978.0	1006.0	1068.0	1089.0	0.0	1023.0	0.0	904.0	0.0	0.0	980.0	687.0	964.0
249.97942 Da 583.23 s	9.72	248.97215	0.0	0.0	0.0	0.0	0.0	0.0	0.0	0.0	0.0	0.0	0.0	0.0	0.0	0.0	0.0	0.0	0.0	0.0	0.0	0.0	0.0	0.0	0.0	0.0	0.0	0.0	0.0	0.0	0.0	0.0	0.0	0.0	0.0	24258.0	24290.0	24555.0	24291.0	23884.0	0.0	23915.0	0.0	22449.0	0.0	0.0	22933.0	23456.0	24210.0
307.84027 Da 583.31 s	9.72	306.83299	0.0	0.0	0.0	0.0	0.0	0.0	0.0	0.0	0.0	0.0	0.0	0.0	0.0	0.0	0.0	0.0	0.0	0.0	0.0	0.0	0.0	0.0	0.0	0.0	0.0	0.0	0.0	0.0	0.0	0.0	0.0	0.0	0.0	1105.0	1104.0	1086.0	1205.0	1081.0	0.0	1121.0	0.0	984.0	0.0	0.0	1132.0	941.0	1079.0
331.88407 Da 583.44 s	9.72	330.87679	0.0	0.0	0.0	0.0	0.0	0.0	0.0	0.0	0.0	0.0	0.0	0.0	0.0	0.0	0.0	0.0	0.0	0.0	0.0	0.0	0.0	0.0	0.0	0.0	0.0	0.0	0.0	0.0	0.0	0.0	0.0	0.0	0.0	1374.0	1399.0	1531.0	1586.0	1472.0	0.0	1582.0	0.0	1489.0	0.0	0.0	1547.0	1320.0	1486.0
195.94352 Da 583.45 s	9.72	194.93624	0.0	0.0	0.0	0.0	0.0	0.0	0.0	0.0	0.0	199.0	0.0	238.0	0.0	0.0	0.0	0.0	368.0	204.0	229.0	193.0	207.0	0.0	308.0	281.0	219.0	0.0	176.0	199.0	273.0	173.0	229.0	180.0	0.0	1568.0	1680.0	1783.0	1654.0	1775.0	0.0	1819.0	0.0	1590.0	0.0	0.0	1660.0	1229.0	1839.0
171.89995 Da 583.55 s	9.73	170.89267	0.0	0.0	0.0	0.0	0.0	0.0	0.0	0.0	0.0	0.0	0.0	0.0	0.0	0.0	0.0	0.0	276.0	163.0	209.0	203.0	228.0	0.0	330.0	237.0	189.0	0.0	147.0	204.0	187.0	171.0	163.0	135.0	0.0	1741.0	1867.0	1790.0	1909.0	1836.0	0.0	1853.0	0.0	1668.0	0.0	0.0	1791.0	1313.0	1699.0
283.79151 Da 583.99 s	9.73	282.78423	0.0	0.0	0.0	0.0	0.0	0.0	0.0	0.0	0.0	0.0	0.0	0.0	0.0	0.0	0.0	0.0	0.0	0.0	0.0	0.0	0.0	0.0	0.0	0.0	0.0	0.0	0.0	0.0	0.0	0.0	0.0	0.0	0.0	1082.0	1142.0	1086.0	1036.0	1089.0	0.0	1018.0	0.0	929.0	0.0	0.0	973.0	983.0	1151.0
157.99858 Da 584.54 s	9.74	156.99130	0.0	27167.0	0.0	31057.0	0.0	0.0	33212.0	0.0	32496.0	33367.0	33744.0	0.0	0.0	34622.0	0.0	33498.0	34422.0	35022.0	35229.0	35822.0	36479.0	0.0	35952.0	34236.0	34799.0	0.0	34553.0	35569.0	34323.0	35335.0	36473.0	36275.0	0.0	0.0	0.0	0.0	0.0	0.0	0.0	0.0	0.0	0.0	0.0	0.0	0.0	0.0	0.0
143.98313 Da 585.17 s	9.75	142.97585	0.0	4805.0	4148.0	4039.0	3844.0	0.0	3663.0	3308.0	3209.0	3054.0	3022.0	2876.0	0.0	2945.0	2951.0	2785.0	2872.0	2795.0	2793.0	2929.0	2859.0	0.0	2707.0	2857.0	2951.0	0.0	2869.0	2864.0	3001.0	2888.0	2838.0	2912.0	0.0	0.0	0.0	0.0	0.0	0.0	0.0	0.0	0.0	0.0	0.0	0.0	0.0	0.0	0.0
257.13559 Da 585.37 s	9.76	256.12831	0.0	465.0	394.0	485.0	585.0	0.0	633.0	682.0	478.0	446.0	459.0	495.0	0.0	517.0	560.0	556.0	646.0	608.0	582.0	621.0	521.0	0.0	880.0	641.0	739.0	0.0	564.0	578.0	690.0	632.0	645.0	589.0	0.0	2575.0	2547.0	2653.0	2974.0	2780.0	0.0	2931.0	0.0	2641.0	0.0	0.0	2609.0	1865.0	2607.0
258.08688 Da 585.94 s	9.77	257.07960	298.0	558.0	267.0	0.0	0.0	233.0	0.0	0.0	0.0	0.0	0.0	0.0	219.0	0.0	0.0	0.0	0.0	238.0	0.0	0.0	0.0	225.0	0.0	0.0	240.0	203.0	0.0	0.0	0.0	0.0	0.0	0.0	213.0	1980.0	2193.0	1939.0	2351.0	2164.0	196.0	2292.0	191.0	1961.0	214.0	0.0	2104.0	1371.0	1858.0
324.03929 Da 593.45 s	9.89	323.03201	0.0	0.0	0.0	0.0	0.0	0.0	0.0	0.0	0.0	0.0	0.0	0.0	0.0	0.0	0.0	0.0	0.0	0.0	0.0	0.0	0.0	0.0	0.0	0.0	0.0	0.0	0.0	0.0	0.0	0.0	0.0	0.0	0.0	1433.0	1551.0	1579.0	1716.0	1612.0	0.0	1713.0	0.0	1172.0	0.0	0.0	1352.0	994.0	1410.0
555.31065 Da 594.17 s	9.90	554.30338	0.0	0.0	172.0	0.0	0.0	0.0	289.0	303.0	242.0	242.0	245.0	268.0	0.0	256.0	269.0	260.0	391.0	291.0	352.0	314.0	288.0	0.0	438.0	361.0	346.0	0.0	346.0	363.0	347.0	327.0	363.0	363.0	0.0	1495.0	1688.0	1635.0	1738.0	1745.0	0.0	1676.0	0.0	1478.0	0.0	0.0	1537.0	1239.0	1641.0
521.21213 Da 596.63 s	9.94	520.20486	0.0	292.0	318.0	372.0	369.0	0.0	465.0	471.0	274.0	284.0	300.0	351.0	0.0	350.0	398.0	339.0	482.0	396.0	395.0	421.0	362.0	0.0	576.0	445.0	514.0	0.0	348.0	377.0	437.0	416.0	471.0	383.0	0.0	1741.0	1759.0	1764.0	2031.0	1805.0	0.0	1917.0	0.0	1402.0	0.0	0.0	1684.0	1054.0	1655.0
1199.55010 Da 599.99 s	10.00	598.76777	0.0	709.0	659.0	858.0	895.0	0.0	1054.0	956.0	787.0	796.0	719.0	936.0	0.0	861.0	834.0	917.0	1113.0	902.0	935.0	1069.0	855.0	0.0	1298.0	1173.0	1217.0	0.0	1073.0	0.0	1121.0	975.0	1169.0	1003.0	0.0	3202.0	3033.0	3211.0	3356.0	3239.0	0.0	3703.0	0.0	2822.0	0.0	0.0	3113.0	2065.0	2932.0
347.10622 Da 606.18 s	10.10	346.09894	0.0	0.0	0.0	0.0	0.0	0.0	0.0	0.0	0.0	0.0	0.0	0.0	0.0	0.0	0.0	0.0	0.0	0.0	0.0	0.0	0.0	0.0	0.0	0.0	0.0	0.0	0.0	0.0	0.0	0.0	0.0	0.0	0.0	3108.0	2922.0	2873.0	2810.0	2876.0	0.0	2680.0	0.0	2441.0	0.0	0.0	2550.0	0.0	2709.0
257.77379 Da 607.28 s	10.12	256.76651	0.0	574.0	553.0	0.0	0.0	0.0	0.0	0.0	0.0	0.0	610.0	640.0	712.0	0.0	0.0	0.0	628.0	0.0	674.0	0.0	0.0	0.0	612.0	0.0	652.0	0.0	709.0	0.0	1042.0	0.0	0.0	683.0	0.0	0.0	0.0	0.0	0.0	0.0	0.0	412.0	0.0	447.0	0.0	0.0	0.0	0.0	0.0
258.11869 Da 607.37 s	10.12	257.11141	0.0	553.0	0.0	605.0	0.0	0.0	619.0	579.0	0.0	496.0	557.0	605.0	0.0	521.0	552.0	543.0	664.0	604.0	613.0	546.0	501.0	0.0	824.0	624.0	604.0	0.0	509.0	500.0	567.0	550.0	635.0	508.0	0.0	1956.0	1852.0	1934.0	2068.0	2117.0	0.0	2200.0	0.0	1903.0	0.0	0.0	1879.0	1385.0	1956.0
611.33704 Da 608.85 s	10.15	610.32976	0.0	0.0	156.0	0.0	227.0	0.0	242.0	258.0	170.0	0.0	162.0	187.0	0.0	204.0	208.0	208.0	321.0	221.0	258.0	265.0	209.0	0.0	340.0	265.0	282.0	0.0	260.0	221.0	270.0	289.0	257.0	288.0	0.0	0.0	0.0	1346.0	1449.0	1478.0	0.0	1425.0	0.0	1268.0	0.0	0.0	0.0	957.0	0.0
1222.67222 Da 609.19 s	10.15	610.32883	0.0	0.0	0.0	0.0	0.0	0.0	0.0	0.0	0.0	0.0	0.0	0.0	0.0	0.0	0.0	0.0	0.0	0.0	0.0	0.0	0.0	0.0	0.0	0.0	0.0	0.0	0.0	0.0	0.0	0.0	0.0	0.0	0.0	1271.0	1288.0	0.0	0.0	0.0	0.0	0.0	0.0	0.0	0.0	0.0	1203.0	0.0	1281.0
446.17624 Da 610.58 s	10.18	445.16896	0.0	248.0	238.0	310.0	354.0	0.0	402.0	328.0	283.0	256.0	237.0	347.0	0.0	314.0	420.0	358.0	453.0	320.0	346.0	301.0	368.0	0.0	583.0	365.0	366.0	0.0	301.0	357.0	474.0	315.0	420.0	267.0	0.0	1889.0	1749.0	1793.0	1952.0	1959.0	0.0	2012.0	0.0	1702.0	0.0	0.0	1770.0	1295.0	1819.0
326.18983 Da 612.76 s	10.21	325.18256	0.0	0.0	0.0	0.0	0.0	0.0	0.0	0.0	0.0	0.0	0.0	0.0	0.0	0.0	0.0	0.0	0.0	0.0	0.0	0.0	0.0	0.0	0.0	0.0	0.0	0.0	0.0	0.0	0.0	0.0	0.0	0.0	0.0	0.0	0.0	0.0	0.0	0.0	0.0	0.0	0.0	0.0	0.0	0.0	0.0	0.0	0.0
1234.62891 Da 612.83 s	10.21	616.30718	0.0	587.0	0.0	811.0	812.0	0.0	899.0	0.0	0.0	0.0	0.0	0.0	0.0	0.0	0.0	0.0	1029.0	0.0	0.0	0.0	0.0	0.0	0.0	1047.0	0.0	0.0	0.0	0.0	0.0	0.0	0.0	0.0	0.0	0.0	0.0	0.0	0.0	0.0	0.0	0.0	0.0	0.0	0.0	0.0	0.0	0.0	0.0
617.31511 Da 616.92 s	10.28	616.30784	0.0	0.0	619.0	0.0	0.0	0.0	0.0	884.0	703.0	587.0	701.0	862.0	0.0	745.0	799.0	755.0	0.0	841.0	863.0	855.0	759.0	0.0	1323.0	0.0	1017.0	0.0	918.0	887.0	936.0	809.0	1103.0	878.0	0.0	5375.0	5159.0	5042.0	5514.0	5282.0	0.0	5593.0	0.0	4697.0	0.0	0.0	5102.0	3576.0	5392.0
347.06719 Da 617.62 s	10.29	346.05991	0.0	0.0	0.0	0.0	0.0	0.0	0.0	0.0	0.0	0.0	0.0	0.0	0.0	0.0	0.0	0.0	0.0	0.0	0.0	0.0	0.0	0.0	0.0	0.0	0.0	0.0	0.0	0.0	0.0	0.0	0.0	0.0	0.0	4373.0	4210.0	4473.0	5678.0	5551.0	0.0	5592.0	0.0	3424.0	0.0	0.0	3336.0	0.0	3568.0
528.25437 Da 621.30 s	10.36	527.24709	0.0	0.0	449.0	597.0	604.0	0.0	609.0	646.0	490.0	461.0	457.0	514.0	0.0	485.0	589.0	520.0	659.0	536.0	631.0	581.0	533.0	0.0	879.0	637.0	743.0	0.0	614.0	607.0	655.0	584.0	646.0	625.0	0.0	2669.0	2878.0	2832.0	3015.0	3068.0	0.0	3133.0	0.0	2486.0	0.0	0.0	2654.0	1806.0	2743.0
360.16429 Da 622.67 s	10.38	359.15702	0.0	265.0	225.0	261.0	282.0	0.0	301.0	324.0	263.0	228.0	144.0	262.0	0.0	266.0	275.0	320.0	427.0	300.0	307.0	323.0	282.0	0.0	397.0	369.0	378.0	0.0	322.0	316.0	342.0	299.0	358.0	314.0	0.0	1290.0	1211.0	1260.0	1394.0	1389.0	0.0	1416.0	0.0	1191.0	0.0	0.0	1187.0	778.0	1190.0
836.44543 Da 626.30 s	10.44	835.43815	0.0	0.0	0.0	0.0	0.0	0.0	0.0	0.0	0.0	0.0	0.0	194.0	0.0	0.0	216.0	201.0	277.0	189.0	270.0	0.0	194.0	0.0	322.0	296.0	293.0	0.0	258.0	236.0	281.0	254.0	254.0	156.0	0.0	1275.0	1248.0	1423.0	1420.0	1532.0	0.0	1567.0	0.0	1218.0	0.0	0.0	1359.0	890.0	1327.0
261.09387 Da 626.69 s	10.44	260.08659	0.0	193.0	171.0	229.0	174.0	0.0	263.0	252.0	155.0	199.0	201.0	185.0	0.0	224.0	240.0	217.0	279.0	204.0	232.0	201.0	203.0	0.0	320.0	257.0	289.0	0.0	219.0	257.0	234.0	240.0	248.0	228.0	0.0	934.0	909.0	958.0	0.0	964.0	0.0	1030.0	0.0	815.0	0.0	0.0	960.0	596.0	908.0
314.05991 Da 627.70 s	10.46	313.05264	430.0	793.0	819.0	953.0	754.0	0.0	915.0	874.0	840.0	803.0	664.0	955.0	273.0	872.0	1085.0	1091.0	1565.0	928.0	1043.0	998.0	840.0	354.0	2741.0	1579.0	1706.0	341.0	1430.0	1167.0	1432.0	1074.0	1532.0	1251.0	253.0	0.0	0.0	0.0	0.0	0.0	314.0	0.0	0.0	0.0	283.0	290.0	0.0	0.0	0.0
1302.58423 Da 627.94 s	10.47	650.28484	0.0	0.0	386.0	469.0	464.0	0.0	637.0	534.0	446.0	465.0	458.0	573.0	0.0	458.0	515.0	445.0	640.0	524.0	637.0	631.0	485.0	0.0	810.0	687.0	671.0	0.0	582.0	539.0	627.0	610.0	608.0	616.0	0.0	2116.0	2283.0	2150.0	2454.0	2349.0	0.0	2404.0	0.0	1962.0	0.0	0.0	2162.0	1396.0	2076.0
1338.56360 Da 628.24 s	10.47	668.27453	0.0	0.0	229.0	251.0	292.0	0.0	335.0	342.0	256.0	243.0	220.0	305.0	0.0	0.0	291.0	267.0	400.0	366.0	331.0	325.0	275.0	0.0	481.0	415.0	414.0	0.0	314.0	309.0	365.0	316.0	343.0	308.0	0.0	1190.0	1192.0	1257.0	1479.0	1374.0	0.0	1401.0	0.0	1217.0	0.0	0.0	1341.0	899.0	1255.0
528.25988 Da 629.13 s	10.49	527.25260	0.0	0.0	0.0	0.0	0.0	0.0	0.0	0.0	0.0	0.0	0.0	0.0	0.0	0.0	0.0	0.0	0.0	0.0	0.0	0.0	0.0	0.0	0.0	0.0	0.0	0.0	0.0	0.0	204.0	0.0	0.0	0.0	0.0	803.0	1005.0	518.0	0.0	1333.0	0.0	0.0	0.0	434.0	0.0	0.0	0.0	0.0	470.0
522.18723 Da 629.62 s	10.49	260.08634	0.0	0.0	0.0	0.0	0.0	0.0	0.0	0.0	0.0	0.0	0.0	0.0	0.0	0.0	0.0	0.0	0.0	0.0	0.0	0.0	0.0	0.0	0.0	0.0	0.0	0.0	0.0	0.0	0.0	0.0	0.0	0.0	0.0	0.0	0.0	0.0	1011.0	0.0	0.0	0.0	0.0	0.0	0.0	0.0	0.0	0.0	0.0
528.29529 Da 629.75 s	10.50	527.28801	0.0	0.0	0.0	0.0	0.0	0.0	0.0	0.0	0.0	0.0	0.0	0.0	0.0	0.0	0.0	0.0	0.0	0.0	0.0	0.0	0.0	0.0	0.0	0.0	0.0	0.0	0.0	0.0	0.0	0.0	0.0	0.0	0.0	0.0	0.0	959.0	0.0	0.0	0.0	955.0	0.0	1012.0	0.0	0.0	1084.0	926.0	1072.0
352.01544 Da 629.99 s	10.50	351.00816	315.0	358.0	350.0	508.0	399.0	192.0	501.0	397.0	472.0	431.0	400.0	543.0	185.0	477.0	625.0	530.0	846.0	505.0	510.0	444.0	401.0	0.0	1462.0	805.0	909.0	0.0	748.0	611.0	712.0	646.0	787.0	664.0	178.0	164.0	0.0	182.0	171.0	0.0	192.0	239.0	170.0	235.0	174.0	161.0	0.0	166.0	0.0
527.30492 Da 630.47 s	10.51	526.29764	0.0	0.0	0.0	0.0	0.0	0.0	0.0	0.0	0.0	0.0	0.0	0.0	0.0	398.0	513.0	0.0	627.0	524.0	536.0	537.0	454.0	0.0	690.0	644.0	626.0	0.0	580.0	543.0	635.0	576.0	652.0	583.0	0.0	3266.0	3210.0	3326.0	3500.0	3555.0	0.0	3675.0	0.0	3078.0	0.0	0.0	3374.0	2405.0	3331.0
584.27834 Da 631.24 s	10.52	583.27106	0.0	0.0	265.0	300.0	296.0	0.0	347.0	337.0	255.0	256.0	257.0	338.0	0.0	266.0	313.0	302.0	347.0	297.0	348.0	322.0	293.0	0.0	424.0	393.0	369.0	0.0	327.0	306.0	310.0	336.0	313.0	344.0	0.0	1408.0	1475.0	1416.0	1561.0	1542.0	0.0	1686.0	0.0	1158.0	0.0	0.0	1277.0	867.0	1417.0
328.14987 Da 631.92 s	10.53	327.14259	0.0	304.0	0.0	340.0	292.0	0.0	321.0	322.0	291.0	264.0	273.0	307.0	0.0	282.0	372.0	322.0	455.0	341.0	330.0	330.0	272.0	0.0	443.0	382.0	334.0	0.0	0.0	351.0	333.0	390.0	381.0	306.0	0.0	1676.0	1786.0	1711.0	1768.0	1838.0	0.0	1782.0	0.0	1706.0	0.0	0.0	1531.0	1210.0	1710.0
159.99816 Da 632.59 s	10.54	158.99089	0.0	0.0	0.0	0.0	0.0	0.0	0.0	0.0	0.0	0.0	0.0	0.0	0.0	0.0	0.0	0.0	0.0	0.0	0.0	0.0	0.0	0.0	0.0	0.0	0.0	0.0	0.0	0.0	0.0	0.0	0.0	0.0	0.0	0.0	2398.0	0.0	0.0	2284.0	0.0	0.0	0.0	0.0	0.0	0.0	0.0	0.0	2444.0
601.26938 Da 632.91 s	10.55	600.26211	0.0	0.0	113.0	201.0	193.0	0.0	197.0	204.0	158.0	140.0	173.0	224.0	0.0	163.0	221.0	196.0	228.0	199.0	206.0	170.0	167.0	0.0	243.0	243.0	261.0	0.0	191.0	195.0	224.0	264.0	269.0	195.0	0.0	855.0	856.0	934.0	940.0	926.0	0.0	1011.0	0.0	910.0	0.0	0.0	898.0	573.0	827.0
1168.55703 Da 634.62 s	10.58	583.27124	0.0	0.0	0.0	0.0	0.0	0.0	0.0	0.0	0.0	0.0	0.0	0.0	0.0	0.0	0.0	0.0	0.0	0.0	0.0	0.0	0.0	0.0	0.0	0.0	0.0	0.0	0.0	0.0	0.0	0.0	0.0	0.0	0.0	1159.0	0.0	0.0	0.0	1273.0	0.0	0.0	0.0	1065.0	0.0	0.0	0.0	0.0	0.0
1215.54117 Da 635.17 s	10.59	606.76331	0.0	0.0	420.0	551.0	477.0	0.0	548.0	596.0	449.0	463.0	462.0	560.0	0.0	466.0	586.0	582.0	609.0	496.0	538.0	551.0	504.0	0.0	808.0	665.0	669.0	0.0	510.0	504.0	643.0	582.0	611.0	551.0	0.0	1967.0	1874.0	2036.0	2128.0	2218.0	0.0	2278.0	0.0	1861.0	0.0	0.0	2046.0	1344.0	2018.0
95.93127 Da 642.10 s	10.70	94.92400	0.0	810.0	0.0	0.0	0.0	0.0	0.0	0.0	0.0	0.0	0.0	0.0	0.0	0.0	0.0	0.0	0.0	0.0	0.0	0.0	0.0	1044.0	0.0	0.0	0.0	0.0	0.0	0.0	0.0	0.0	0.0	0.0	0.0	0.0	0.0	682.0	0.0	0.0	0.0	0.0	0.0	0.0	0.0	0.0	0.0	0.0	0.0
133.95358 Da 644.03 s	10.73	132.94630	0.0	0.0	0.0	0.0	0.0	0.0	0.0	0.0	0.0	0.0	0.0	0.0	0.0	0.0	0.0	0.0	0.0	0.0	0.0	0.0	0.0	0.0	0.0	0.0	0.0	0.0	0.0	0.0	0.0	0.0	0.0	0.0	0.0	0.0	0.0	0.0	0.0	0.0	0.0	0.0	0.0	0.0	0.0	0.0	0.0	0.0	0.0
663.10686 Da 645.43 s	10.76	662.09959	0.0	0.0	0.0	251.0	172.0	0.0	371.0	231.0	242.0	273.0	216.0	198.0	0.0	232.0	289.0	375.0	585.0	271.0	312.0	223.0	277.0	0.0	1036.0	450.0	549.0	0.0	354.0	277.0	398.0	280.0	366.0	326.0	0.0	0.0	0.0	0.0	0.0	0.0	0.0	0.0	0.0	0.0	0.0	0.0	0.0	0.0	0.0
399.22189 Da 645.69 s	10.76	398.21461	0.0	0.0	0.0	0.0	0.0	0.0	0.0	0.0	338.0	0.0	0.0	0.0	0.0	291.0	395.0	340.0	480.0	419.0	392.0	415.0	386.0	0.0	526.0	490.0	462.0	0.0	405.0	417.0	476.0	460.0	441.0	361.0	0.0	2518.0	2557.0	2559.0	2830.0	2765.0	0.0	2790.0	0.0	2093.0	0.0	0.0	2533.0	1979.0	2524.0
133.03864 Da 658.12 s	10.97	132.03136	0.0	0.0	0.0	0.0	0.0	0.0	0.0	0.0	0.0	0.0	0.0	0.0	0.0	0.0	0.0	0.0	0.0	0.0	0.0	0.0	0.0	0.0	0.0	0.0	0.0	0.0	0.0	0.0	0.0	0.0	0.0	0.0	0.0	1605.0	1528.0	1523.0	0.0	0.0	0.0	0.0	0.0	1677.0	0.0	0.0	1664.0	1054.0	1754.0
419.16624 Da 658.65 s	10.98	418.15896	0.0	160.0	154.0	181.0	227.0	0.0	231.0	211.0	149.0	147.0	147.0	166.0	0.0	0.0	186.0	209.0	248.0	196.0	215.0	213.0	180.0	0.0	294.0	195.0	214.0	0.0	245.0	212.0	241.0	194.0	229.0	194.0	0.0	1045.0	1185.0	1113.0	1216.0	1184.0	0.0	1139.0	0.0	1050.0	0.0	0.0	1094.0	780.0	1020.0
690.09426 Da 661.24 s	11.02	344.03986	0.0	263.0	0.0	0.0	0.0	0.0	0.0	0.0	0.0	0.0	0.0	0.0	0.0	0.0	0.0	0.0	0.0	0.0	0.0	0.0	0.0	0.0	0.0	252.0	0.0	0.0	252.0	0.0	0.0	0.0	228.0	0.0	0.0	877.0	788.0	931.0	1072.0	1068.0	0.0	1030.0	0.0	720.0	0.0	0.0	753.0	524.0	715.0
266.07772 Da 661.51 s	11.03	132.03159	0.0	485.0	0.0	0.0	0.0	0.0	347.0	237.0	0.0	0.0	253.0	0.0	0.0	278.0	0.0	276.0	370.0	307.0	318.0	279.0	299.0	0.0	525.0	334.0	408.0	0.0	314.0	280.0	306.0	322.0	370.0	299.0	0.0	0.0	0.0	0.0	1640.0	1556.0	0.0	1771.0	0.0	0.0	0.0	0.0	0.0	0.0	0.0
159.91890 Da 662.94 s	11.05	158.91163	1049.0	0.0	0.0	0.0	875.0	0.0	0.0	0.0	0.0	0.0	0.0	823.0	0.0	828.0	0.0	0.0	0.0	0.0	0.0	913.0	0.0	0.0	824.0	0.0	0.0	0.0	0.0	852.0	0.0	0.0	864.0	0.0	0.0	0.0	0.0	818.0	847.0	0.0	721.0	0.0	675.0	806.0	0.0	0.0	0.0	0.0	0.0
695.32272 Da 663.64 s	11.06	694.31545	0.0	0.0	259.0	0.0	0.0	0.0	0.0	322.0	260.0	259.0	235.0	332.0	0.0	0.0	284.0	278.0	387.0	305.0	331.0	296.0	327.0	0.0	436.0	368.0	380.0	0.0	312.0	331.0	348.0	0.0	302.0	338.0	0.0	1817.0	1711.0	1727.0	1927.0	1887.0	0.0	1958.0	0.0	1543.0	0.0	0.0	1660.0	1111.0	1662.0
583.33058 Da 664.36 s	11.07	582.32331	0.0	0.0	0.0	0.0	0.0	0.0	0.0	0.0	213.0	0.0	0.0	237.0	0.0	224.0	0.0	0.0	261.0	0.0	0.0	221.0	223.0	0.0	324.0	278.0	297.0	0.0	254.0	244.0	268.0	250.0	267.0	224.0	0.0	1327.0	1343.0	1445.0	1576.0	1428.0	0.0	1533.0	0.0	1400.0	0.0	0.0	1451.0	974.0	1342.0
628.28002 Da 664.55 s	11.08	627.27275	0.0	0.0	0.0	206.0	262.0	0.0	301.0	262.0	208.0	188.0	188.0	247.0	0.0	249.0	257.0	223.0	341.0	280.0	269.0	269.0	232.0	0.0	347.0	329.0	291.0	0.0	303.0	236.0	323.0	254.0	306.0	296.0	0.0	1277.0	1353.0	1490.0	1441.0	1417.0	0.0	1450.0	0.0	1174.0	0.0	0.0	1273.0	953.0	1269.0
633.30961 Da 665.99 s	11.10	632.30233	0.0	0.0	153.0	0.0	0.0	0.0	213.0	218.0	129.0	161.0	151.0	206.0	0.0	165.0	195.0	200.0	257.0	227.0	261.0	243.0	0.0	0.0	285.0	215.0	253.0	0.0	172.0	216.0	261.0	250.0	214.0	201.0	0.0	1197.0	1228.0	1260.0	1376.0	1412.0	0.0	1537.0	0.0	1272.0	0.0	0.0	1355.0	948.0	1262.0
415.21545 Da 666.60 s	11.11	414.20818	0.0	0.0	137.0	0.0	0.0	0.0	283.0	252.0	174.0	143.0	171.0	266.0	0.0	255.0	210.0	250.0	277.0	232.0	245.0	261.0	260.0	0.0	272.0	224.0	206.0	0.0	232.0	196.0	272.0	281.0	309.0	251.0	0.0	1546.0	1683.0	1702.0	1916.0	1850.0	0.0	1834.0	0.0	1513.0	0.0	0.0	1619.0	1246.0	1525.0
1266.62025 Da 667.59 s	11.13	632.30285	0.0	0.0	0.0	0.0	0.0	0.0	0.0	0.0	0.0	0.0	0.0	0.0	0.0	0.0	0.0	0.0	0.0	0.0	0.0	0.0	0.0	0.0	0.0	0.0	0.0	0.0	0.0	0.0	0.0	0.0	0.0	0.0	0.0	0.0	0.0	0.0	0.0	0.0	0.0	0.0	0.0	0.0	0.0	0.0	0.0	0.0	0.0
307.85310 Da 669.59 s	11.16	306.84582	1474.0	1009.0	0.0	0.0	0.0	0.0	0.0	0.0	0.0	0.0	0.0	0.0	0.0	0.0	0.0	0.0	0.0	0.0	0.0	0.0	0.0	0.0	0.0	0.0	0.0	0.0	0.0	1070.0	0.0	0.0	0.0	0.0	0.0	0.0	0.0	0.0	0.0	0.0	0.0	0.0	0.0	0.0	0.0	0.0	0.0	0.0	0.0
1166.66099 Da 669.68 s	11.16	582.32322	0.0	0.0	0.0	0.0	0.0	0.0	0.0	0.0	0.0	0.0	0.0	0.0	0.0	0.0	0.0	0.0	0.0	0.0	0.0	0.0	0.0	0.0	0.0	0.0	0.0	0.0	0.0	0.0	0.0	0.0	0.0	0.0	0.0	0.0	0.0	0.0	0.0	0.0	0.0	0.0	0.0	0.0	0.0	0.0	0.0	0.0	0.0
240.01763 Da 670.50 s	11.17	239.01035	0.0	0.0	0.0	0.0	0.0	0.0	0.0	0.0	0.0	0.0	0.0	0.0	0.0	0.0	0.0	0.0	0.0	0.0	0.0	0.0	0.0	0.0	0.0	0.0	0.0	0.0	0.0	0.0	0.0	0.0	0.0	0.0	0.0	2057.0	2070.0	2186.0	2041.0	1917.0	0.0	2022.0	0.0	2123.0	0.0	0.0	2112.0	1360.0	1872.0
650.11446 Da 670.60 s	11.18	324.04995	0.0	0.0	0.0	0.0	0.0	0.0	0.0	0.0	0.0	0.0	0.0	0.0	0.0	0.0	0.0	0.0	0.0	0.0	0.0	0.0	0.0	0.0	1296.0	0.0	0.0	0.0	0.0	0.0	0.0	0.0	0.0	0.0	0.0	0.0	0.0	0.0	0.0	1600.0	0.0	0.0	0.0	1308.0	0.0	0.0	0.0	1171.0	0.0
277.97822 Da 670.63 s	11.18	276.97095	0.0	0.0	0.0	0.0	0.0	0.0	0.0	0.0	0.0	0.0	0.0	0.0	0.0	0.0	0.0	0.0	0.0	0.0	0.0	0.0	0.0	0.0	0.0	0.0	0.0	0.0	0.0	0.0	0.0	0.0	0.0	0.0	0.0	1219.0	1214.0	1219.0	1131.0	1056.0	0.0	1070.0	0.0	1118.0	0.0	0.0	1054.0	792.0	1092.0
305.86166 Da 670.67 s	11.18	304.85438	0.0	0.0	0.0	0.0	0.0	0.0	0.0	0.0	0.0	0.0	0.0	1120.0	0.0	0.0	0.0	1135.0	0.0	0.0	0.0	0.0	0.0	0.0	0.0	0.0	0.0	0.0	0.0	0.0	0.0	0.0	0.0	0.0	0.0	0.0	0.0	992.0	0.0	0.0	0.0	0.0	0.0	0.0	0.0	0.0	935.0	949.0	0.0
226.10550 Da 671.20 s	11.19	225.09822	0.0	268.0	253.0	449.0	310.0	0.0	436.0	374.0	524.0	606.0	518.0	496.0	0.0	432.0	402.0	502.0	633.0	538.0	591.0	635.0	591.0	0.0	1027.0	695.0	706.0	0.0	617.0	512.0	667.0	566.0	675.0	628.0	0.0	0.0	0.0	0.0	0.0	141.0	0.0	0.0	0.0	0.0	0.0	0.0	0.0	0.0	0.0
325.05751 Da 674.58 s	11.24	324.05023	0.0	0.0	0.0	0.0	0.0	0.0	0.0	1927.0	0.0	0.0	0.0	1664.0	0.0	0.0	1500.0	0.0	1503.0	0.0	0.0	0.0	0.0	0.0	1412.0	1262.0	0.0	0.0	0.0	0.0	0.0	0.0	0.0	0.0	0.0	1494.0	1536.0	1534.0	1698.0	0.0	0.0	1649.0	1043.0	0.0	0.0	910.0	1344.0	0.0	1376.0
171.90941 Da 675.34 s	11.26	170.90214	2248.0	0.0	0.0	426.0	308.0	207.0	180.0	160.0	118.0	114.0	127.0	0.0	0.0	0.0	0.0	0.0	0.0	0.0	0.0	0.0	0.0	0.0	0.0	0.0	0.0	0.0	0.0	0.0	0.0	0.0	0.0	0.0	0.0	0.0	0.0	0.0	0.0	0.0	0.0	0.0	0.0	0.0	0.0	0.0	0.0	0.0	0.0
1301.58960 Da 680.29 s	11.34	649.78752	0.0	249.0	243.0	285.0	267.0	0.0	298.0	324.0	269.0	236.0	236.0	262.0	0.0	291.0	279.0	260.0	366.0	304.0	360.0	364.0	0.0	0.0	357.0	335.0	387.0	0.0	302.0	304.0	354.0	315.0	355.0	317.0	0.0	1132.0	1149.0	1142.0	1248.0	1227.0	0.0	1257.0	0.0	1076.0	0.0	0.0	1143.0	787.0	1096.0
728.33118 Da 686.40 s	11.44	727.32391	0.0	0.0	139.0	202.0	147.0	0.0	239.0	259.0	165.0	156.0	172.0	184.0	0.0	0.0	198.0	193.0	280.0	253.0	213.0	0.0	174.0	0.0	283.0	235.0	256.0	0.0	263.0	229.0	0.0	223.0	246.0	0.0	0.0	802.0	851.0	922.0	926.0	963.0	0.0	1002.0	0.0	705.0	0.0	0.0	756.0	640.0	861.0
640.32729 Da 692.93 s	11.55	639.32001	0.0	0.0	0.0	0.0	0.0	0.0	0.0	0.0	0.0	0.0	352.0	0.0	0.0	307.0	363.0	394.0	605.0	441.0	471.0	416.0	332.0	0.0	628.0	490.0	480.0	0.0	492.0	421.0	489.0	429.0	438.0	379.0	0.0	2350.0	2382.0	2333.0	2695.0	2591.0	0.0	2740.0	0.0	2236.0	0.0	0.0	2488.0	1606.0	2238.0
249.97918 Da 696.38 s	11.61	248.97191	36235.0	32508.0	0.0	26930.0	0.0	0.0	0.0	0.0	0.0	0.0	0.0	0.0	0.0	0.0	0.0	0.0	0.0	0.0	0.0	0.0	0.0	0.0	0.0	0.0	0.0	0.0	0.0	0.0	0.0	0.0	0.0	0.0	0.0	0.0	0.0	0.0	0.0	0.0	0.0	0.0	0.0	0.0	0.0	0.0	0.0	0.0	0.0
609.27460 Da 701.05 s	11.68	608.26732	0.0	0.0	0.0	0.0	0.0	0.0	0.0	298.0	291.0	258.0	265.0	306.0	0.0	282.0	277.0	274.0	331.0	267.0	285.0	269.0	218.0	0.0	383.0	354.0	328.0	0.0	291.0	290.0	337.0	282.0	337.0	291.0	0.0	1813.0	1839.0	1977.0	2107.0	2082.0	0.0	1977.0	0.0	1554.0	0.0	0.0	1668.0	1212.0	1689.0
530.23252 Da 706.02 s	11.77	529.22524	0.0	0.0	135.0	216.0	189.0	0.0	240.0	191.0	183.0	185.0	145.0	202.0	0.0	163.0	232.0	184.0	211.0	197.0	216.0	216.0	167.0	0.0	274.0	214.0	0.0	0.0	260.0	207.0	226.0	260.0	205.0	196.0	0.0	973.0	941.0	967.0	1065.0	1039.0	0.0	1029.0	0.0	882.0	0.0	0.0	909.0	623.0	915.0
323.06138 Da 710.55 s	11.84	322.05410	0.0	0.0	0.0	0.0	0.0	0.0	0.0	0.0	0.0	0.0	0.0	0.0	0.0	0.0	0.0	0.0	0.0	0.0	0.0	0.0	0.0	0.0	0.0	0.0	2725.0	0.0	0.0	0.0	0.0	0.0	0.0	0.0	0.0	0.0	0.0	0.0	0.0	0.0	0.0	0.0	0.0	0.0	0.0	0.0	2506.0	0.0	2321.0
362.14247 Da 713.15 s	11.89	361.13519	0.0	0.0	164.0	152.0	241.0	0.0	228.0	186.0	184.0	141.0	155.0	166.0	0.0	219.0	194.0	195.0	244.0	163.0	192.0	192.0	185.0	0.0	237.0	187.0	233.0	0.0	199.0	181.0	193.0	170.0	215.0	154.0	0.0	853.0	839.0	869.0	990.0	935.0	0.0	971.0	0.0	909.0	0.0	0.0	778.0	584.0	801.0
167.06141 Da 716.12 s	11.94	166.05414	0.0	0.0	0.0	0.0	0.0	0.0	0.0	0.0	0.0	0.0	0.0	0.0	0.0	0.0	0.0	0.0	0.0	0.0	0.0	0.0	0.0	0.0	991.0	0.0	992.0	0.0	0.0	1008.0	0.0	0.0	0.0	0.0	0.0	0.0	0.0	848.0	0.0	0.0	0.0	0.0	847.0	0.0	0.0	0.0	758.0	0.0	0.0
161.91833 Da 716.61 s	11.94	160.91105	1115.0	0.0	0.0	0.0	0.0	817.0	0.0	0.0	0.0	0.0	0.0	0.0	0.0	932.0	0.0	0.0	0.0	0.0	0.0	0.0	0.0	0.0	0.0	0.0	0.0	0.0	0.0	0.0	0.0	0.0	871.0	0.0	756.0	862.0	0.0	0.0	0.0	0.0	0.0	0.0	764.0	886.0	0.0	0.0	0.0	0.0	0.0
371.21504 Da 718.26 s	11.97	370.20777	0.0	0.0	0.0	0.0	0.0	0.0	0.0	0.0	0.0	0.0	0.0	0.0	0.0	0.0	0.0	0.0	0.0	0.0	0.0	0.0	393.0	0.0	662.0	464.0	438.0	0.0	439.0	411.0	482.0	439.0	449.0	442.0	0.0	2714.0	2939.0	2971.0	3215.0	3023.0	0.0	3129.0	0.0	2654.0	0.0	0.0	2934.0	2049.0	2879.0
292.08761 Da 731.47 s	12.19	291.08034	0.0	0.0	0.0	0.0	0.0	0.0	0.0	571.0	0.0	0.0	0.0	0.0	0.0	0.0	0.0	663.0	0.0	0.0	0.0	0.0	0.0	0.0	0.0	0.0	0.0	0.0	0.0	0.0	0.0	0.0	0.0	0.0	0.0	1237.0	1370.0	1388.0	1360.0	1304.0	0.0	1381.0	0.0	1213.0	0.0	0.0	1173.0	1141.0	1287.0
165.02009 Da 735.41 s	12.26	164.01281	0.0	0.0	0.0	0.0	0.0	0.0	0.0	0.0	0.0	0.0	0.0	0.0	0.0	0.0	0.0	0.0	0.0	0.0	0.0	0.0	0.0	0.0	0.0	0.0	0.0	0.0	114.0	0.0	0.0	0.0	116.0	0.0	0.0	0.0	0.0	0.0	0.0	0.0	0.0	0.0	0.0	0.0	0.0	0.0	0.0	0.0	0.0
331.89101 Da 735.88 s	12.26	330.88373	0.0	1359.0	0.0	0.0	0.0	0.0	0.0	0.0	0.0	0.0	0.0	0.0	0.0	0.0	0.0	0.0	0.0	0.0	0.0	0.0	0.0	0.0	0.0	0.0	0.0	0.0	0.0	0.0	0.0	0.0	0.0	0.0	0.0	0.0	0.0	0.0	0.0	0.0	0.0	0.0	0.0	0.0	0.0	0.0	0.0	0.0	0.0
782.42605 Da 736.10 s	12.27	781.41878	0.0	0.0	0.0	0.0	0.0	0.0	0.0	0.0	0.0	0.0	0.0	183.0	0.0	0.0	0.0	0.0	347.0	0.0	301.0	295.0	268.0	0.0	450.0	353.0	369.0	0.0	358.0	297.0	339.0	341.0	385.0	325.0	0.0	1538.0	1620.0	1593.0	1736.0	1532.0	0.0	1819.0	0.0	1401.0	0.0	0.0	1667.0	1123.0	1622.0
441.92610 Da 736.16 s	12.27	440.91882	0.0	211.0	198.0	215.0	242.0	0.0	212.0	212.0	217.0	199.0	215.0	203.0	208.0	216.0	0.0	208.0	241.0	185.0	250.0	224.0	192.0	0.0	203.0	210.0	237.0	0.0	241.0	201.0	241.0	251.0	234.0	212.0	228.0	1545.0	1488.0	1490.0	1517.0	1463.0	226.0	1422.0	285.0	1445.0	248.0	167.0	1470.0	1381.0	1508.0
367.05129 Da 736.91 s	12.28	366.04402	0.0	1384.0	0.0	0.0	0.0	163.0	0.0	119.0	0.0	0.0	0.0	0.0	0.0	0.0	0.0	0.0	0.0	0.0	0.0	0.0	0.0	0.0	0.0	0.0	0.0	0.0	0.0	0.0	0.0	0.0	0.0	0.0	0.0	0.0	386.0	0.0	0.0	0.0	0.0	0.0	0.0	0.0	0.0	0.0	352.0	289.0	0.0
288.08644 Da 736.93 s	12.28	287.07917	0.0	0.0	0.0	0.0	0.0	0.0	0.0	0.0	0.0	0.0	0.0	0.0	1124.0	0.0	1050.0	0.0	0.0	0.0	1087.0	0.0	1019.0	0.0	944.0	0.0	0.0	0.0	0.0	0.0	0.0	930.0	0.0	0.0	0.0	0.0	0.0	0.0	791.0	0.0	0.0	0.0	0.0	0.0	787.0	0.0	0.0	0.0	0.0
429.18487 Da 737.64 s	12.29	428.17759	0.0	0.0	135.0	208.0	181.0	0.0	208.0	159.0	167.0	116.0	123.0	169.0	0.0	147.0	180.0	173.0	233.0	164.0	172.0	165.0	162.0	0.0	270.0	206.0	228.0	0.0	249.0	214.0	210.0	192.0	202.0	173.0	0.0	1108.0	1065.0	1043.0	1062.0	1164.0	0.0	1177.0	0.0	871.0	0.0	0.0	1013.0	629.0	1075.0
494.25730 Da 738.16 s	12.30	493.25002	0.0	153.0	141.0	0.0	0.0	0.0	219.0	189.0	0.0	147.0	164.0	174.0	0.0	165.0	162.0	202.0	260.0	238.0	206.0	230.0	225.0	0.0	225.0	273.0	212.0	0.0	192.0	181.0	181.0	176.0	198.0	261.0	0.0	1399.0	1498.0	1569.0	1596.0	1527.0	0.0	1468.0	0.0	1209.0	0.0	0.0	1289.0	1003.0	1297.0
131.96544 Da 738.37 s	12.31	130.95817	0.0	0.0	0.0	699.0	0.0	446.0	411.0	573.0	376.0	0.0	0.0	0.0	359.0	361.0	0.0	0.0	371.0	361.0	0.0	0.0	310.0	395.0	0.0	627.0	362.0	332.0	0.0	0.0	0.0	0.0	0.0	0.0	369.0	930.0	873.0	1006.0	932.0	935.0	346.0	909.0	397.0	903.0	359.0	360.0	901.0	834.0	885.0
465.97047 Da 738.57 s	12.31	464.96320	0.0	373.0	0.0	292.0	244.0	246.0	0.0	225.0	244.0	252.0	0.0	290.0	250.0	218.0	220.0	265.0	0.0	268.0	0.0	0.0	0.0	304.0	0.0	229.0	292.0	0.0	269.0	271.0	0.0	0.0	0.0	265.0	0.0	2586.0	2488.0	2579.0	2653.0	2605.0	251.0	2633.0	317.0	2525.0	297.0	208.0	2624.0	1932.0	2591.0
627.33190 Da 739.60 s	12.33	626.32462	0.0	0.0	245.0	0.0	313.0	0.0	362.0	359.0	338.0	286.0	278.0	367.0	0.0	342.0	348.0	330.0	417.0	397.0	410.0	409.0	326.0	0.0	643.0	477.0	439.0	0.0	372.0	402.0	466.0	362.0	451.0	410.0	0.0	1927.0	2072.0	2076.0	2086.0	2092.0	0.0	2128.0	0.0	1841.0	0.0	0.0	1814.0	1364.0	2048.0
596.32479 Da 739.78 s	12.33	595.31751	0.0	0.0	0.0	0.0	0.0	0.0	0.0	0.0	0.0	0.0	0.0	0.0	0.0	0.0	0.0	0.0	0.0	0.0	282.0	275.0	234.0	0.0	387.0	328.0	354.0	0.0	330.0	313.0	384.0	293.0	304.0	264.0	0.0	1330.0	1341.0	1311.0	1429.0	1293.0	0.0	1312.0	0.0	1149.0	0.0	0.0	1290.0	947.0	1175.0
233.91294 Da 740.00 s	12.33	232.90567	0.0	1176.0	992.0	0.0	0.0	0.0	0.0	0.0	0.0	0.0	0.0	0.0	0.0	0.0	0.0	0.0	0.0	0.0	0.0	0.0	0.0	0.0	0.0	0.0	0.0	0.0	0.0	0.0	0.0	0.0	0.0	0.0	0.0	770.0	747.0	0.0	803.0	849.0	0.0	838.0	0.0	0.0	0.0	0.0	0.0	0.0	0.0
428.01411 Da 747.13 s	12.45	427.00683	0.0	190.0	174.0	0.0	0.0	0.0	0.0	0.0	0.0	0.0	0.0	0.0	0.0	0.0	0.0	0.0	0.0	0.0	0.0	0.0	0.0	0.0	0.0	0.0	0.0	0.0	0.0	0.0	0.0	0.0	0.0	0.0	0.0	784.0	781.0	834.0	1028.0	900.0	0.0	934.0	0.0	796.0	0.0	0.0	793.0	435.0	779.0
573.23832 Da 747.21 s	12.45	572.23104	0.0	0.0	235.0	348.0	316.0	0.0	430.0	333.0	304.0	312.0	313.0	354.0	0.0	343.0	372.0	308.0	475.0	313.0	345.0	320.0	292.0	0.0	539.0	427.0	427.0	0.0	401.0	373.0	454.0	380.0	399.0	345.0	0.0	1528.0	1554.0	1629.0	1685.0	1533.0	0.0	1724.0	0.0	1592.0	0.0	0.0	1501.0	1079.0	1499.0
388.23021 Da 750.24 s	12.50	387.22294	0.0	0.0	116.0	144.0	173.0	0.0	167.0	178.0	132.0	117.0	122.0	169.0	0.0	134.0	129.0	126.0	178.0	163.0	150.0	158.0	165.0	0.0	166.0	157.0	189.0	0.0	0.0	140.0	197.0	153.0	174.0	142.0	0.0	762.0	856.0	840.0	1002.0	941.0	0.0	881.0	0.0	709.0	0.0	0.0	774.0	573.0	833.0
190.05824 Da 752.42 s	12.54	189.05097	0.0	410.0	254.0	339.0	395.0	0.0	581.0	337.0	353.0	242.0	241.0	296.0	0.0	216.0	346.0	364.0	527.0	254.0	382.0	317.0	325.0	0.0	464.0	265.0	299.0	0.0	247.0	317.0	323.0	216.0	312.0	230.0	0.0	3806.0	3871.0	3994.0	4829.0	4834.0	0.0	4986.0	0.0	3565.0	0.0	0.0	2908.0	2063.0	2946.0
323.06070 Da 752.71 s	12.55	322.05343	0.0	0.0	0.0	0.0	0.0	0.0	0.0	0.0	0.0	0.0	0.0	0.0	0.0	0.0	0.0	0.0	0.0	0.0	0.0	0.0	0.0	0.0	0.0	0.0	0.0	0.0	0.0	0.0	0.0	0.0	0.0	0.0	0.0	2800.0	2904.0	2882.0	2974.0	3051.0	0.0	2824.0	0.0	2578.0	0.0	0.0	2514.0	0.0	2558.0
363.05721 Da 753.89 s	12.56	362.04994	0.0	0.0	0.0	0.0	0.0	0.0	0.0	0.0	0.0	0.0	0.0	0.0	0.0	0.0	0.0	0.0	0.0	0.0	225.0	0.0	0.0	0.0	387.0	288.0	340.0	0.0	0.0	289.0	310.0	291.0	296.0	0.0	0.0	1744.0	1825.0	1647.0	2063.0	2043.0	0.0	2051.0	0.0	1574.0	0.0	0.0	1537.0	1090.0	1746.0
328.18767 Da 760.95 s	12.68	327.18039	165.0	0.0	165.0	175.0	0.0	167.0	0.0	195.0	0.0	0.0	0.0	0.0	181.0	0.0	0.0	410.0	0.0	0.0	405.0	428.0	382.0	0.0	485.0	408.0	427.0	0.0	379.0	453.0	454.0	424.0	407.0	437.0	0.0	2169.0	2212.0	2307.0	2579.0	2361.0	0.0	2507.0	160.0	2373.0	214.0	0.0	2271.0	1748.0	2171.0
204.07324 Da 765.44 s	12.76	203.06596	0.0	467.0	326.0	364.0	490.0	0.0	605.0	516.0	341.0	232.0	318.0	238.0	0.0	228.0	304.0	355.0	487.0	354.0	418.0	362.0	411.0	0.0	328.0	240.0	264.0	0.0	182.0	198.0	260.0	176.0	168.0	218.0	0.0	3745.0	3657.0	3699.0	5452.0	5234.0	0.0	5430.0	0.0	3207.0	0.0	0.0	2364.0	1382.0	2191.0
161.91803 Da 768.69 s	12.81	160.91076	0.0	0.0	0.0	0.0	1049.0	0.0	0.0	907.0	0.0	0.0	0.0	0.0	0.0	0.0	0.0	915.0	0.0	903.0	0.0	0.0	0.0	0.0	0.0	0.0	0.0	0.0	0.0	0.0	0.0	893.0	0.0	0.0	0.0	894.0	0.0	0.0	0.0	0.0	0.0	834.0	759.0	0.0	761.0	0.0	0.0	0.0	0.0
288.08733 Da 775.94 s	12.93	287.08005	0.0	0.0	0.0	0.0	0.0	0.0	0.0	0.0	0.0	0.0	0.0	0.0	0.0	0.0	0.0	0.0	0.0	1031.0	0.0	0.0	0.0	0.0	0.0	0.0	0.0	0.0	0.0	996.0	0.0	0.0	0.0	0.0	0.0	0.0	821.0	0.0	0.0	0.0	0.0	0.0	827.0	754.0	0.0	0.0	0.0	0.0	0.0
557.24358 Da 779.43 s	12.99	556.23630	0.0	0.0	222.0	292.0	324.0	0.0	414.0	340.0	263.0	259.0	264.0	349.0	0.0	301.0	318.0	327.0	406.0	316.0	355.0	356.0	347.0	0.0	493.0	406.0	384.0	0.0	399.0	328.0	383.0	358.0	398.0	392.0	0.0	1741.0	1809.0	1928.0	2047.0	1943.0	0.0	2076.0	0.0	1714.0	0.0	0.0	1812.0	1209.0	1897.0
159.99661 Da 780.73 s	13.01	158.98933	0.0	0.0	0.0	0.0	0.0	0.0	0.0	0.0	0.0	0.0	0.0	0.0	0.0	0.0	0.0	0.0	0.0	0.0	0.0	0.0	0.0	0.0	0.0	0.0	0.0	0.0	0.0	0.0	0.0	0.0	0.0	0.0	0.0	2194.0	2271.0	0.0	0.0	0.0	0.0	2200.0	0.0	2205.0	0.0	0.0	0.0	2341.0	0.0
553.29545 Da 782.95 s	13.05	552.28817	0.0	0.0	0.0	0.0	0.0	0.0	0.0	0.0	0.0	0.0	0.0	0.0	0.0	0.0	0.0	0.0	0.0	0.0	0.0	341.0	0.0	0.0	584.0	456.0	435.0	0.0	441.0	375.0	417.0	458.0	482.0	405.0	0.0	2418.0	2351.0	2352.0	2544.0	2489.0	0.0	2378.0	0.0	2068.0	0.0	0.0	2394.0	1804.0	2379.0
677.31159 Da 785.27 s	13.09	676.30431	0.0	0.0	249.0	305.0	303.0	0.0	343.0	316.0	301.0	272.0	270.0	345.0	0.0	310.0	333.0	302.0	387.0	293.0	296.0	339.0	325.0	0.0	474.0	376.0	404.0	0.0	395.0	309.0	385.0	329.0	373.0	320.0	0.0	1973.0	2020.0	2046.0	2192.0	2079.0	0.0	2051.0	0.0	1913.0	0.0	0.0	1965.0	1376.0	1968.0
959.45469 Da 786.96 s	13.12	478.72007	0.0	0.0	0.0	0.0	0.0	0.0	0.0	0.0	0.0	0.0	0.0	0.0	0.0	0.0	231.0	0.0	0.0	0.0	0.0	0.0	0.0	0.0	0.0	0.0	0.0	0.0	0.0	0.0	0.0	0.0	0.0	0.0	0.0	1372.0	1348.0	1490.0	1603.0	1487.0	0.0	1448.0	0.0	1311.0	0.0	0.0	1349.0	917.0	1365.0
1343.63495 Da 787.45 s	13.12	670.81020	0.0	0.0	0.0	0.0	173.0	0.0	0.0	218.0	173.0	185.0	156.0	184.0	0.0	206.0	205.0	197.0	252.0	206.0	224.0	225.0	197.0	0.0	320.0	274.0	250.0	0.0	231.0	239.0	294.0	210.0	279.0	201.0	0.0	1031.0	1061.0	1074.0	1107.0	1107.0	0.0	1213.0	0.0	983.0	0.0	0.0	1117.0	747.0	1069.0
1146.47988 Da 788.01 s	13.13	572.23266	0.0	0.0	0.0	0.0	0.0	0.0	0.0	0.0	0.0	0.0	0.0	0.0	0.0	0.0	0.0	0.0	0.0	0.0	0.0	0.0	0.0	0.0	0.0	0.0	0.0	0.0	0.0	0.0	0.0	0.0	0.0	0.0	0.0	0.0	0.0	0.0	0.0	0.0	0.0	0.0	0.0	0.0	0.0	0.0	0.0	0.0	0.0
573.23977 Da 789.19 s	13.15	572.23250	0.0	0.0	176.0	248.0	0.0	0.0	217.0	269.0	186.0	209.0	174.0	243.0	0.0	201.0	234.0	237.0	288.0	202.0	234.0	238.0	208.0	0.0	318.0	244.0	271.0	0.0	244.0	224.0	242.0	238.0	275.0	235.0	0.0	1263.0	1288.0	1454.0	1441.0	1425.0	0.0	1507.0	0.0	1259.0	0.0	0.0	1307.0	969.0	1323.0
445.17980 Da 790.41 s	13.17	444.17252	0.0	0.0	0.0	0.0	191.0	0.0	234.0	178.0	136.0	161.0	140.0	169.0	0.0	183.0	171.0	141.0	248.0	145.0	162.0	185.0	155.0	0.0	212.0	159.0	211.0	0.0	0.0	212.0	157.0	163.0	218.0	192.0	0.0	1121.0	1167.0	1217.0	1192.0	1161.0	0.0	1407.0	0.0	1090.0	0.0	0.0	1100.0	687.0	1083.0
331.89294 Da 792.27 s	13.20	330.88566	1420.0	0.0	1317.0	0.0	0.0	0.0	0.0	0.0	0.0	0.0	0.0	0.0	0.0	0.0	0.0	0.0	0.0	0.0	0.0	0.0	0.0	0.0	0.0	0.0	0.0	0.0	0.0	0.0	0.0	0.0	0.0	0.0	0.0	0.0	0.0	0.0	0.0	0.0	0.0	0.0	0.0	0.0	0.0	0.0	0.0	0.0	0.0
681.35417 Da 792.86 s	13.21	680.34689	0.0	0.0	0.0	0.0	0.0	0.0	0.0	0.0	0.0	0.0	0.0	0.0	0.0	0.0	0.0	0.0	0.0	0.0	187.0	170.0	141.0	0.0	228.0	194.0	212.0	0.0	226.0	192.0	185.0	184.0	188.0	0.0	0.0	1012.0	1019.0	1005.0	1098.0	1079.0	0.0	1140.0	0.0	1047.0	0.0	0.0	954.0	728.0	1083.0
542.23132 Da 794.49 s	13.24	541.22405	0.0	0.0	177.0	0.0	196.0	0.0	242.0	238.0	180.0	179.0	169.0	188.0	0.0	162.0	218.0	170.0	275.0	205.0	211.0	199.0	0.0	0.0	262.0	260.0	232.0	0.0	216.0	204.0	213.0	220.0	0.0	231.0	0.0	1197.0	1165.0	1152.0	1281.0	1267.0	0.0	1288.0	0.0	1129.0	0.0	0.0	1140.0	735.0	1143.0
367.05200 Da 799.91 s	13.33	366.04473	1893.0	0.0	1080.0	0.0	347.0	237.0	0.0	192.0	0.0	181.0	163.0	157.0	116.0	152.0	143.0	143.0	162.0	150.0	127.0	123.0	117.0	114.0	139.0	0.0	0.0	0.0	145.0	118.0	133.0	132.0	117.0	0.0	0.0	172.0	136.0	0.0	159.0	144.0	0.0	179.0	0.0	152.0	0.0	0.0	0.0	152.0	0.0
135.95086 Da 800.75 s	13.35	134.94358	0.0	0.0	0.0	0.0	0.0	0.0	0.0	0.0	0.0	0.0	0.0	0.0	0.0	0.0	0.0	0.0	0.0	0.0	0.0	0.0	0.0	0.0	0.0	0.0	0.0	0.0	0.0	0.0	0.0	0.0	0.0	0.0	0.0	0.0	0.0	0.0	2847.0	2811.0	0.0	0.0	0.0	0.0	0.0	0.0	0.0	0.0	2893.0
431.16425 Da 803.98 s	13.40	430.15698	0.0	0.0	0.0	0.0	0.0	0.0	173.0	146.0	0.0	0.0	0.0	126.0	0.0	0.0	121.0	0.0	135.0	122.0	0.0	144.0	137.0	0.0	186.0	155.0	117.0	0.0	124.0	118.0	143.0	109.0	144.0	148.0	0.0	912.0	965.0	946.0	0.0	1169.0	0.0	0.0	0.0	938.0	0.0	0.0	850.0	607.0	838.0
862.32839 Da 804.82 s	13.41	430.15692	0.0	0.0	0.0	0.0	0.0	0.0	0.0	0.0	0.0	0.0	0.0	0.0	0.0	0.0	0.0	0.0	0.0	0.0	0.0	0.0	0.0	0.0	0.0	0.0	0.0	0.0	0.0	0.0	0.0	0.0	0.0	0.0	0.0	0.0	0.0	0.0	1079.0	0.0	0.0	1105.0	0.0	0.0	0.0	0.0	0.0	0.0	0.0
526.28448 Da 811.49 s	13.52	525.27721	0.0	0.0	0.0	0.0	0.0	0.0	0.0	0.0	0.0	0.0	0.0	0.0	0.0	146.0	169.0	158.0	0.0	137.0	207.0	166.0	154.0	0.0	186.0	175.0	140.0	0.0	137.0	170.0	150.0	131.0	169.0	0.0	0.0	2095.0	2074.0	2237.0	2381.0	2286.0	0.0	2356.0	0.0	2096.0	0.0	0.0	2293.0	1598.0	2193.0
643.32736 Da 817.39 s	13.62	642.32008	0.0	0.0	472.0	0.0	643.0	0.0	763.0	636.0	456.0	468.0	472.0	570.0	0.0	545.0	611.0	574.0	874.0	662.0	777.0	651.0	667.0	0.0	957.0	863.0	788.0	0.0	719.0	690.0	708.0	709.0	811.0	690.0	0.0	4343.0	4229.0	4418.0	4926.0	4817.0	0.0	4741.0	0.0	3844.0	0.0	0.0	4387.0	2979.0	3999.0
681.28778 Da 817.52 s	13.63	680.28050	0.0	0.0	166.0	0.0	0.0	0.0	228.0	0.0	191.0	177.0	0.0	0.0	0.0	188.0	224.0	195.0	229.0	234.0	237.0	219.0	182.0	0.0	313.0	251.0	257.0	0.0	242.0	231.0	227.0	235.0	0.0	205.0	0.0	1343.0	1246.0	1418.0	1496.0	1524.0	0.0	1564.0	0.0	1333.0	0.0	0.0	1410.0	910.0	1233.0
374.14345 Da 822.29 s	13.70	373.13617	0.0	0.0	160.0	221.0	213.0	0.0	277.0	255.0	190.0	143.0	165.0	207.0	0.0	183.0	184.0	192.0	238.0	202.0	209.0	230.0	201.0	0.0	266.0	222.0	187.0	0.0	188.0	201.0	208.0	165.0	201.0	182.0	0.0	1392.0	1377.0	1455.0	1605.0	1585.0	0.0	1605.0	0.0	1344.0	0.0	0.0	1330.0	973.0	1371.0
348.10817 Da 829.12 s	13.82	347.10089	0.0	0.0	0.0	0.0	0.0	0.0	0.0	0.0	0.0	0.0	0.0	1068.0	0.0	0.0	0.0	0.0	0.0	0.0	0.0	0.0	0.0	0.0	0.0	0.0	0.0	0.0	0.0	0.0	0.0	845.0	0.0	0.0	809.0	0.0	0.0	778.0	0.0	0.0	0.0	677.0	0.0	0.0	0.0	690.0	0.0	0.0	0.0
441.93331 Da 840.95 s	14.02	440.92604	951.0	1069.0	0.0	0.0	0.0	0.0	0.0	0.0	0.0	0.0	0.0	0.0	0.0	0.0	0.0	0.0	0.0	0.0	0.0	0.0	0.0	0.0	0.0	0.0	0.0	0.0	0.0	0.0	0.0	0.0	0.0	0.0	0.0	1016.0	1036.0	1028.0	1031.0	989.0	0.0	866.0	0.0	1027.0	0.0	0.0	932.0	1029.0	1012.0
326.18996 Da 842.52 s	14.04	325.18268	0.0	0.0	0.0	0.0	0.0	0.0	0.0	0.0	0.0	0.0	0.0	0.0	0.0	0.0	0.0	1329.0	0.0	0.0	0.0	0.0	0.0	0.0	0.0	0.0	0.0	0.0	1417.0	0.0	0.0	0.0	0.0	0.0	0.0	0.0	0.0	0.0	0.0	0.0	0.0	0.0	0.0	0.0	0.0	0.0	0.0	0.0	0.0
88.01586 Da 850.84 s	14.18	87.00858	1198.0	0.0	0.0	444.0	533.0	509.0	451.0	0.0	0.0	0.0	0.0	0.0	332.0	0.0	0.0	455.0	477.0	462.0	0.0	428.0	0.0	0.0	385.0	0.0	0.0	428.0	0.0	411.0	417.0	416.0	0.0	0.0	356.0	611.0	591.0	0.0	0.0	0.0	383.0	0.0	382.0	0.0	426.0	349.0	0.0	0.0	0.0
255.97292 Da 851.70 s	14.19	254.96564	0.0	0.0	0.0	0.0	0.0	0.0	0.0	0.0	0.0	0.0	0.0	0.0	0.0	0.0	0.0	0.0	0.0	0.0	0.0	0.0	0.0	0.0	0.0	0.0	0.0	0.0	0.0	0.0	0.0	0.0	0.0	0.0	0.0	0.0	0.0	0.0	0.0	0.0	0.0	0.0	0.0	0.0	0.0	0.0	0.0	0.0	0.0
143.98337 Da 853.84 s	14.23	142.97610	0.0	0.0	0.0	0.0	0.0	0.0	0.0	0.0	0.0	0.0	0.0	0.0	0.0	0.0	0.0	0.0	0.0	0.0	0.0	0.0	0.0	0.0	0.0	0.0	0.0	0.0	0.0	0.0	0.0	0.0	0.0	0.0	0.0	0.0	0.0	1620.0	1579.0	0.0	0.0	0.0	0.0	0.0	0.0	0.0	1568.0	0.0	1579.0
428.02031 Da 853.94 s	14.23	427.01304	1290.0	955.0	0.0	277.0	0.0	0.0	0.0	0.0	0.0	0.0	0.0	0.0	0.0	0.0	0.0	0.0	0.0	0.0	0.0	0.0	0.0	0.0	0.0	0.0	0.0	0.0	0.0	0.0	0.0	0.0	0.0	0.0	0.0	0.0	0.0	0.0	0.0	0.0	0.0	0.0	0.0	0.0	0.0	0.0	0.0	0.0	0.0
93.93427 Da 854.53 s	14.24	92.92700	0.0	0.0	0.0	0.0	0.0	596.0	0.0	0.0	0.0	0.0	0.0	0.0	0.0	0.0	0.0	0.0	0.0	0.0	0.0	0.0	0.0	0.0	0.0	0.0	0.0	0.0	0.0	0.0	0.0	0.0	0.0	0.0	0.0	945.0	1000.0	1008.0	979.0	1014.0	0.0	955.0	0.0	1026.0	0.0	0.0	1059.0	988.0	1093.0
284.26840 Da 856.16 s	14.27	283.26113	0.0	0.0	0.0	0.0	0.0	0.0	0.0	0.0	0.0	0.0	0.0	0.0	0.0	0.0	0.0	0.0	0.0	0.0	0.0	0.0	0.0	0.0	0.0	0.0	0.0	0.0	0.0	0.0	0.0	0.0	0.0	0.0	0.0	0.0	0.0	0.0	0.0	0.0	0.0	0.0	0.0	0.0	0.0	0.0	0.0	0.0	0.0
465.97706 Da 856.38 s	14.27	464.96979	1627.0	1356.0	1085.0	417.0	341.0	267.0	0.0	0.0	0.0	197.0	0.0	0.0	0.0	220.0	0.0	0.0	238.0	183.0	213.0	209.0	0.0	176.0	186.0	202.0	175.0	0.0	0.0	192.0	222.0	171.0	217.0	229.0	0.0	0.0	0.0	0.0	0.0	0.0	208.0	153.0	0.0	0.0	0.0	184.0	120.0	174.0	0.0
256.23775 Da 856.84 s	14.28	255.23048	0.0	0.0	0.0	0.0	0.0	0.0	0.0	0.0	0.0	0.0	0.0	0.0	0.0	0.0	0.0	0.0	0.0	0.0	0.0	0.0	0.0	0.0	0.0	0.0	0.0	0.0	0.0	0.0	0.0	0.0	0.0	0.0	0.0	0.0	0.0	0.0	0.0	0.0	0.0	0.0	0.0	0.0	0.0	0.0	0.0	0.0	0.0
346.04243 Da 859.10 s	14.32	345.03515	1059.0	0.0	0.0	808.0	805.0	0.0	0.0	0.0	0.0	0.0	0.0	0.0	0.0	0.0	834.0	0.0	0.0	829.0	830.0	0.0	0.0	890.0	0.0	0.0	0.0	0.0	615.0	866.0	844.0	869.0	0.0	819.0	841.0	0.0	0.0	0.0	0.0	0.0	0.0	0.0	0.0	527.0	0.0	0.0	611.0	780.0	0.0
353.95268 Da 863.70 s	14.39	352.94540	0.0	0.0	0.0	0.0	0.0	0.0	0.0	0.0	0.0	0.0	0.0	0.0	0.0	0.0	0.0	0.0	0.0	0.0	0.0	0.0	0.0	0.0	0.0	0.0	0.0	0.0	0.0	0.0	0.0	0.0	0.0	0.0	0.0	0.0	0.0	1197.0	0.0	0.0	0.0	0.0	0.0	0.0	0.0	0.0	0.0	0.0	0.0
569.28669 Da 870.40 s	14.51	568.27941	0.0	0.0	0.0	0.0	0.0	0.0	0.0	0.0	0.0	0.0	0.0	0.0	0.0	0.0	0.0	0.0	0.0	0.0	0.0	0.0	167.0	0.0	327.0	243.0	259.0	0.0	211.0	242.0	218.0	180.0	238.0	192.0	0.0	1611.0	1768.0	1739.0	1783.0	1800.0	0.0	1756.0	0.0	1487.0	0.0	0.0	1687.0	1171.0	1561.0
441.93319 Da 872.51 s	14.54	440.92591	0.0	0.0	978.0	1119.0	1186.0	1218.0	1107.0	1240.0	1215.0	1188.0	1193.0	1191.0	1347.0	1208.0	1257.0	1247.0	1341.0	1260.0	1402.0	1347.0	1298.0	1380.0	1315.0	1283.0	1246.0	1295.0	1292.0	1337.0	1334.0	1341.0	1338.0	1330.0	1431.0	798.0	801.0	752.0	710.0	702.0	1327.0	707.0	1317.0	778.0	1292.0	1407.0	783.0	947.0	805.0
170.88393 Da 872.95 s	14.55	169.87666	0.0	0.0	0.0	1075.0	978.0	0.0	968.0	949.0	965.0	923.0	949.0	978.0	427.0	962.0	906.0	946.0	1022.0	1001.0	981.0	1076.0	1023.0	528.0	0.0	994.0	0.0	499.0	1056.0	980.0	938.0	966.0	943.0	975.0	495.0	510.0	0.0	0.0	0.0	543.0	488.0	534.0	407.0	545.0	453.0	419.0	522.0	496.0	537.0
168.88413 Da 874.21 s	14.57	167.87686	399.0	319.0	0.0	1075.0	702.0	0.0	693.0	0.0	765.0	722.0	714.0	690.0	341.0	0.0	716.0	680.0	1022.0	1001.0	757.0	771.0	1023.0	0.0	664.0	644.0	703.0	337.0	1056.0	0.0	697.0	0.0	726.0	627.0	367.0	0.0	387.0	396.0	389.0	0.0	336.0	344.0	331.0	393.0	349.0	312.0	342.0	340.0	368.0
1138.57738 Da 877.86 s	14.63	568.28141	0.0	0.0	0.0	0.0	0.0	0.0	0.0	0.0	0.0	0.0	0.0	0.0	0.0	0.0	0.0	0.0	0.0	0.0	0.0	0.0	0.0	0.0	0.0	0.0	0.0	0.0	0.0	0.0	0.0	0.0	0.0	0.0	0.0	0.0	0.0	0.0	0.0	0.0	0.0	0.0	0.0	0.0	0.0	0.0	0.0	0.0	0.0
249.97836 Da 879.60 s	14.66	248.97108	0.0	0.0	0.0	0.0	25755.0	25115.0	24175.0	23947.0	0.0	23959.0	23585.0	23518.0	24294.0	0.0	25124.0	25151.0	0.0	25289.0	25212.0	0.0	0.0	25975.0	25256.0	23569.0	24192.0	25658.0	25213.0	25511.0	25133.0	25359.0	24808.0	24330.0	24626.0	0.0	0.0	0.0	0.0	0.0	23720.0	0.0	0.0	0.0	23611.0	22581.0	0.0	0.0	0.0
346.15939 Da 880.87 s	14.68	345.15212	0.0	0.0	0.0	101.0	133.0	0.0	176.0	0.0	146.0	0.0	0.0	111.0	0.0	125.0	123.0	162.0	126.0	106.0	131.0	0.0	113.0	0.0	187.0	0.0	124.0	0.0	0.0	0.0	133.0	114.0	115.0	118.0	0.0	1201.0	1171.0	1072.0	1144.0	1198.0	0.0	1218.0	0.0	1007.0	0.0	0.0	1148.0	836.0	1153.0
319.09957 Da 887.65 s	14.79	318.09229	0.0	0.0	0.0	0.0	0.0	0.0	147.0	0.0	0.0	0.0	0.0	0.0	0.0	0.0	0.0	0.0	0.0	113.0	0.0	0.0	0.0	0.0	192.0	0.0	0.0	0.0	0.0	0.0	0.0	0.0	0.0	0.0	0.0	899.0	961.0	921.0	974.0	982.0	0.0	1028.0	0.0	908.0	0.0	0.0	933.0	595.0	874.0
954.48434 Da 889.21 s	14.82	953.47706	0.0	0.0	0.0	0.0	0.0	0.0	0.0	0.0	0.0	107.0	0.0	143.0	0.0	0.0	163.0	154.0	213.0	0.0	154.0	159.0	0.0	0.0	202.0	206.0	224.0	0.0	0.0	153.0	210.0	165.0	181.0	165.0	0.0	968.0	895.0	1084.0	1170.0	1133.0	0.0	1060.0	0.0	955.0	0.0	0.0	1037.0	639.0	1055.0
171.90929 Da 891.11 s	14.85	170.90201	0.0	1359.0	0.0	414.0	308.0	263.0	243.0	0.0	162.0	193.0	136.0	169.0	153.0	152.0	161.0	140.0	171.0	186.0	154.0	144.0	153.0	0.0	144.0	0.0	148.0	148.0	146.0	153.0	139.0	139.0	184.0	160.0	129.0	178.0	0.0	154.0	179.0	194.0	0.0	164.0	137.0	169.0	123.0	155.0	180.0	153.0	152.0
233.91204 Da 910.78 s	15.18	232.90476	1050.0	0.0	0.0	0.0	0.0	0.0	0.0	0.0	0.0	0.0	0.0	0.0	0.0	0.0	0.0	0.0	0.0	0.0	0.0	0.0	0.0	0.0	0.0	0.0	0.0	0.0	0.0	0.0	0.0	0.0	0.0	0.0	0.0	0.0	0.0	0.0	0.0	0.0	0.0	0.0	0.0	0.0	0.0	0.0	0.0	0.0	0.0
484.18574 Da 917.34 s	15.29	241.08560	0.0	0.0	0.0	0.0	0.0	0.0	0.0	0.0	0.0	0.0	0.0	0.0	0.0	0.0	0.0	0.0	0.0	0.0	0.0	0.0	0.0	0.0	0.0	0.0	0.0	0.0	0.0	0.0	0.0	0.0	0.0	1625.0	0.0	0.0	0.0	0.0	0.0	0.0	0.0	0.0	0.0	0.0	0.0	0.0	0.0	0.0	0.0
541.28258 Da 917.56 s	15.29	540.27530	0.0	0.0	0.0	0.0	0.0	0.0	0.0	0.0	0.0	0.0	0.0	0.0	0.0	0.0	0.0	0.0	0.0	122.0	0.0	125.0	0.0	0.0	202.0	147.0	156.0	0.0	156.0	159.0	149.0	158.0	135.0	138.0	0.0	902.0	1080.0	996.0	1062.0	1130.0	0.0	1064.0	0.0	1067.0	0.0	0.0	1076.0	776.0	1030.0
257.77342 Da 918.78 s	15.31	256.76614	0.0	0.0	433.0	559.0	574.0	637.0	585.0	560.0	0.0	0.0	587.0	617.0	581.0	647.0	613.0	664.0	666.0	670.0	0.0	0.0	0.0	704.0	666.0	663.0	0.0	0.0	655.0	693.0	710.0	710.0	1028.0	0.0	728.0	543.0	0.0	0.0	581.0	602.0	764.0	518.0	0.0	571.0	0.0	0.0	590.0	623.0	606.0
171.90959 Da 921.28 s	15.35	170.90231	0.0	0.0	1170.0	0.0	322.0	215.0	217.0	201.0	186.0	137.0	164.0	155.0	171.0	132.0	0.0	138.0	150.0	165.0	146.0	155.0	135.0	149.0	0.0	120.0	131.0	141.0	150.0	153.0	147.0	151.0	0.0	150.0	120.0	150.0	150.0	162.0	146.0	132.0	139.0	0.0	135.0	121.0	123.0	0.0	139.0	107.0	145.0
469.16971 Da 924.92 s	15.42	468.16244	0.0	0.0	0.0	0.0	133.0	0.0	0.0	150.0	127.0	121.0	0.0	155.0	0.0	119.0	180.0	155.0	178.0	150.0	209.0	193.0	123.0	0.0	201.0	177.0	161.0	0.0	189.0	194.0	168.0	141.0	162.0	124.0	0.0	1046.0	1025.0	988.0	1195.0	1113.0	0.0	1178.0	0.0	988.0	0.0	0.0	1103.0	757.0	1008.0
431.21213 Da 925.08 s	15.42	430.20485	0.0	0.0	0.0	0.0	427.0	0.0	0.0	441.0	357.0	350.0	380.0	428.0	0.0	381.0	456.0	465.0	582.0	470.0	552.0	506.0	456.0	0.0	686.0	557.0	511.0	0.0	435.0	446.0	500.0	495.0	505.0	472.0	0.0	3268.0	3379.0	3370.0	3949.0	3802.0	0.0	3781.0	0.0	2990.0	0.0	0.0	3508.0	2321.0	3441.0
119.93805 Da 926.04 s	15.43	118.93077	0.0	0.0	1040.0	1162.0	1055.0	983.0	977.0	926.0	957.0	937.0	926.0	0.0	864.0	864.0	820.0	840.0	876.0	881.0	876.0	873.0	808.0	0.0	0.0	797.0	816.0	854.0	875.0	823.0	814.0	818.0	782.0	759.0	847.0	644.0	644.0	677.0	750.0	683.0	812.0	0.0	807.0	656.0	0.0	803.0	671.0	0.0	0.0
1561.77381 Da 927.13 s	15.45	779.87963	0.0	0.0	139.0	0.0	0.0	0.0	0.0	219.0	162.0	165.0	163.0	206.0	0.0	0.0	235.0	220.0	245.0	176.0	182.0	180.0	180.0	0.0	264.0	216.0	210.0	0.0	222.0	141.0	209.0	199.0	189.0	156.0	0.0	1138.0	1107.0	1231.0	1286.0	1264.0	0.0	1221.0	0.0	1186.0	0.0	0.0	1118.0	888.0	1009.0
159.99731 Da 933.54 s	15.56	158.99003	0.0	0.0	1963.0	0.0	0.0	0.0	0.0	0.0	0.0	0.0	0.0	0.0	0.0	0.0	0.0	0.0	0.0	0.0	0.0	0.0	0.0	0.0	0.0	0.0	0.0	0.0	0.0	2494.0	0.0	0.0	0.0	0.0	0.0	0.0	0.0	0.0	0.0	0.0	0.0	0.0	0.0	0.0	0.0	0.0	0.0	0.0	0.0
208.10847 Da 935.83 s	15.60	207.10119	842.0	815.0	0.0	0.0	0.0	976.0	0.0	951.0	0.0	0.0	928.0	0.0	0.0	0.0	974.0	949.0	897.0	0.0	0.0	0.0	0.0	941.0	891.0	897.0	0.0	997.0	1043.0	943.0	940.0	989.0	0.0	908.0	1050.0	913.0	0.0	0.0	937.0	0.0	929.0	0.0	0.0	863.0	957.0	921.0	0.0	844.0	894.0
347.10546 Da 939.35 s	15.66	346.09818	0.0	0.0	0.0	0.0	0.0	0.0	0.0	0.0	0.0	0.0	0.0	0.0	0.0	0.0	0.0	0.0	0.0	0.0	0.0	0.0	0.0	0.0	0.0	0.0	0.0	0.0	0.0	0.0	0.0	0.0	0.0	0.0	0.0	0.0	0.0	0.0	0.0	0.0	0.0	0.0	0.0	0.0	0.0	0.0	0.0	0.0	0.0
953.41967 Da 942.27 s	15.70	475.70256	0.0	0.0	299.0	0.0	0.0	0.0	418.0	470.0	396.0	352.0	336.0	359.0	0.0	401.0	374.0	406.0	537.0	477.0	529.0	429.0	405.0	0.0	648.0	535.0	576.0	0.0	458.0	477.0	558.0	503.0	497.0	515.0	0.0	2312.0	2364.0	2309.0	2510.0	2625.0	0.0	2628.0	0.0	2290.0	0.0	0.0	2288.0	1655.0	2416.0
348.10833 Da 950.73 s	15.85	347.10105	0.0	0.0	0.0	0.0	0.0	0.0	0.0	0.0	0.0	0.0	0.0	0.0	0.0	0.0	1023.0	0.0	0.0	0.0	1021.0	951.0	957.0	0.0	0.0	0.0	888.0	866.0	867.0	870.0	0.0	0.0	0.0	837.0	0.0	749.0	0.0	0.0	0.0	0.0	803.0	0.0	0.0	0.0	670.0	0.0	0.0	656.0	678.0
349.85179 Da 951.05 s	15.85	348.84451	1134.0	769.0	0.0	0.0	130.0	115.0	105.0	0.0	0.0	0.0	0.0	0.0	0.0	0.0	0.0	0.0	0.0	0.0	0.0	0.0	0.0	0.0	0.0	0.0	0.0	0.0	0.0	0.0	0.0	0.0	0.0	0.0	0.0	0.0	0.0	0.0	0.0	0.0	0.0	0.0	0.0	0.0	0.0	0.0	0.0	0.0	0.0
1501.70951 Da 961.66 s	16.03	749.84748	0.0	0.0	0.0	0.0	0.0	0.0	0.0	0.0	0.0	0.0	0.0	0.0	0.0	0.0	236.0	248.0	0.0	239.0	262.0	299.0	252.0	0.0	415.0	320.0	328.0	0.0	282.0	271.0	305.0	296.0	379.0	285.0	0.0	1868.0	1894.0	1889.0	2132.0	2066.0	0.0	2017.0	0.0	1718.0	0.0	0.0	1856.0	1272.0	1865.0
1537.68535 Da 961.74 s	16.03	767.83540	0.0	0.0	0.0	0.0	0.0	0.0	0.0	0.0	0.0	0.0	0.0	0.0	0.0	0.0	150.0	152.0	244.0	209.0	210.0	164.0	128.0	0.0	255.0	255.0	256.0	0.0	182.0	181.0	192.0	202.0	173.0	206.0	0.0	1150.0	1098.0	1216.0	1251.0	1222.0	0.0	1283.0	0.0	1084.0	0.0	0.0	1126.0	827.0	1151.0
325.05878 Da 968.61 s	16.14	324.05150	0.0	0.0	0.0	0.0	0.0	0.0	0.0	0.0	0.0	0.0	0.0	0.0	0.0	0.0	0.0	0.0	0.0	0.0	0.0	0.0	0.0	0.0	0.0	0.0	0.0	0.0	0.0	0.0	1502.0	0.0	0.0	0.0	0.0	0.0	1281.0	0.0	1264.0	0.0	0.0	0.0	0.0	1177.0	0.0	0.0	0.0	0.0	0.0
1276.63963 Da 973.69 s	16.23	637.31254	0.0	0.0	0.0	0.0	0.0	0.0	0.0	0.0	0.0	0.0	0.0	0.0	0.0	0.0	0.0	278.0	0.0	258.0	310.0	260.0	211.0	0.0	392.0	298.0	368.0	0.0	313.0	258.0	326.0	266.0	332.0	245.0	0.0	1533.0	1608.0	1593.0	1698.0	1619.0	0.0	1735.0	0.0	1521.0	0.0	0.0	1561.0	1111.0	1492.0
426.08773 Da 976.27 s	16.27	425.08046	0.0	0.0	170.0	224.0	247.0	0.0	368.0	261.0	272.0	213.0	262.0	291.0	0.0	253.0	226.0	328.0	526.0	343.0	386.0	391.0	261.0	0.0	514.0	358.0	315.0	0.0	336.0	272.0	345.0	288.0	396.0	377.0	0.0	1423.0	1477.0	1719.0	1735.0	1671.0	0.0	1667.0	0.0	1237.0	0.0	0.0	1417.0	907.0	1460.0
131.96759 Da 977.57 s	16.29	130.96032	708.0	0.0	776.0	897.0	989.0	0.0	0.0	0.0	910.0	887.0	954.0	1065.0	978.0	987.0	877.0	0.0	0.0	0.0	956.0	984.0	0.0	947.0	0.0	0.0	0.0	939.0	962.0	0.0	0.0	934.0	952.0	895.0	1025.0	0.0	0.0	0.0	0.0	0.0	0.0	0.0	925.0	0.0	902.0	0.0	0.0	0.0	0.0
1200.57705 Da 978.20 s	16.30	599.28125	0.0	0.0	0.0	0.0	0.0	0.0	0.0	0.0	0.0	0.0	0.0	0.0	0.0	0.0	490.0	526.0	0.0	535.0	692.0	536.0	519.0	0.0	824.0	691.0	732.0	0.0	615.0	489.0	665.0	656.0	613.0	563.0	0.0	3371.0	3430.0	3521.0	3584.0	3563.0	0.0	3417.0	0.0	3106.0	0.0	0.0	3431.0	2246.0	3253.0
233.91227 Da 979.97 s	16.33	232.90500	1020.0	0.0	0.0	0.0	0.0	0.0	0.0	0.0	0.0	0.0	0.0	0.0	0.0	0.0	0.0	0.0	0.0	0.0	0.0	0.0	0.0	0.0	0.0	0.0	0.0	0.0	0.0	0.0	0.0	0.0	0.0	0.0	0.0	0.0	0.0	0.0	0.0	0.0	0.0	0.0	0.0	0.0	0.0	0.0	0.0	0.0	0.0
171.90958 Da 981.00 s	16.35	170.90230	1647.0	0.0	0.0	0.0	282.0	202.0	0.0	165.0	137.0	145.0	120.0	143.0	0.0	125.0	154.0	0.0	107.0	114.0	0.0	0.0	122.0	122.0	0.0	0.0	110.0	130.0	0.0	0.0	0.0	0.0	123.0	119.0	0.0	128.0	111.0	127.0	114.0	137.0	0.0	128.0	0.0	147.0	0.0	0.0	136.0	0.0	122.0
111.90555 Da 984.18 s	16.40	110.89827	0.0	3621.0	0.0	0.0	0.0	0.0	0.0	0.0	0.0	0.0	0.0	0.0	0.0	0.0	3897.0	0.0	0.0	0.0	0.0	0.0	0.0	4176.0	0.0	0.0	0.0	4190.0	4106.0	0.0	0.0	0.0	4132.0	0.0	0.0	0.0	0.0	0.0	0.0	4121.0	0.0	0.0	0.0	0.0	0.0	0.0	3915.0	3947.0	3984.0
782.38899 Da 985.55 s	16.43	781.38171	0.0	0.0	0.0	0.0	0.0	0.0	0.0	0.0	0.0	0.0	0.0	0.0	0.0	0.0	0.0	0.0	0.0	0.0	0.0	0.0	0.0	0.0	218.0	0.0	202.0	0.0	216.0	148.0	0.0	148.0	184.0	168.0	0.0	952.0	941.0	1023.0	1190.0	1042.0	0.0	1065.0	0.0	971.0	0.0	0.0	1045.0	725.0	945.0
388.03176 Da 1005.25 s	16.75	387.02448	0.0	0.0	0.0	0.0	0.0	0.0	246.0	0.0	0.0	0.0	153.0	201.0	0.0	168.0	212.0	185.0	278.0	194.0	230.0	183.0	212.0	0.0	316.0	247.0	254.0	0.0	162.0	196.0	201.0	145.0	195.0	175.0	0.0	979.0	932.0	984.0	1064.0	994.0	0.0	962.0	0.0	821.0	0.0	0.0	952.0	623.0	764.0
460.11843 Da 1005.75 s	16.76	459.11116	0.0	0.0	0.0	0.0	0.0	0.0	0.0	0.0	0.0	0.0	0.0	0.0	0.0	0.0	0.0	0.0	0.0	0.0	0.0	0.0	0.0	0.0	206.0	0.0	0.0	0.0	0.0	0.0	0.0	0.0	0.0	0.0	0.0	1702.0	1782.0	1787.0	2055.0	1939.0	0.0	2049.0	0.0	1601.0	0.0	0.0	1736.0	1253.0	1698.0
307.84618 Da 1005.78 s	16.76	306.83890	1122.0	0.0	0.0	0.0	0.0	0.0	0.0	0.0	0.0	0.0	0.0	0.0	0.0	0.0	0.0	0.0	0.0	0.0	0.0	0.0	0.0	0.0	0.0	0.0	0.0	0.0	0.0	0.0	0.0	0.0	0.0	0.0	0.0	0.0	0.0	0.0	0.0	0.0	0.0	0.0	0.0	0.0	0.0	0.0	0.0	0.0	0.0
308.15718 Da 1005.94 s	16.77	307.14990	0.0	144.0	0.0	0.0	0.0	0.0	0.0	0.0	0.0	138.0	0.0	0.0	0.0	0.0	168.0	0.0	0.0	157.0	166.0	168.0	145.0	0.0	246.0	253.0	188.0	0.0	154.0	175.0	200.0	165.0	156.0	141.0	0.0	4433.0	4985.0	5111.0	6229.0	5890.0	0.0	6322.0	0.0	4520.0	0.0	0.0	5346.0	2477.0	4992.0
132.09101 Da 1006.10 s	16.77	131.08373	0.0	0.0	356.0	0.0	0.0	0.0	0.0	531.0	553.0	574.0	506.0	732.0	0.0	556.0	647.0	729.0	807.0	651.0	714.0	569.0	733.0	0.0	1161.0	827.0	869.0	0.0	674.0	663.0	811.0	624.0	0.0	763.0	0.0	3600.0	3765.0	3767.0	4025.0	3990.0	0.0	4112.0	0.0	3740.0	0.0	0.0	3678.0	3139.0	3833.0
209.94121 Da 1006.44 s	16.77	208.93394	0.0	0.0	435.0	0.0	641.0	0.0	685.0	721.0	0.0	729.0	737.0	842.0	0.0	853.0	822.0	935.0	955.0	892.0	0.0	904.0	919.0	0.0	1030.0	1064.0	992.0	0.0	966.0	985.0	1079.0	960.0	0.0	933.0	0.0	927.0	901.0	964.0	0.0	0.0	0.0	0.0	0.0	917.0	0.0	0.0	922.0	952.0	914.0
370.06575 Da 1006.85 s	16.78	369.05848	0.0	0.0	184.0	0.0	0.0	0.0	0.0	0.0	239.0	260.0	247.0	308.0	0.0	271.0	294.0	331.0	384.0	260.0	294.0	274.0	335.0	0.0	521.0	382.0	421.0	0.0	293.0	349.0	338.0	320.0	394.0	345.0	0.0	1311.0	1293.0	1272.0	1364.0	1235.0	0.0	1225.0	0.0	1349.0	0.0	0.0	1303.0	1172.0	1331.0
256.10988 Da 1006.87 s	16.78	255.10260	0.0	0.0	0.0	0.0	0.0	0.0	0.0	0.0	0.0	0.0	0.0	0.0	0.0	0.0	0.0	309.0	0.0	0.0	0.0	0.0	299.0	0.0	393.0	0.0	0.0	0.0	0.0	0.0	380.0	0.0	0.0	0.0	0.0	1010.0	1058.0	1013.0	1091.0	1180.0	0.0	0.0	0.0	1041.0	0.0	0.0	1097.0	867.0	1035.0
321.97595 Da 1007.07 s	16.78	320.96867	0.0	0.0	188.0	0.0	0.0	0.0	0.0	0.0	0.0	0.0	367.0	385.0	0.0	339.0	422.0	391.0	515.0	392.0	445.0	357.0	379.0	0.0	637.0	520.0	446.0	0.0	413.0	447.0	451.0	412.0	430.0	429.0	0.0	1468.0	1549.0	1548.0	1607.0	1533.0	0.0	1612.0	0.0	1506.0	0.0	0.0	1620.0	1347.0	1528.0
346.02289 Da 1007.68 s	16.79	345.01561	0.0	0.0	0.0	0.0	0.0	0.0	0.0	0.0	0.0	0.0	0.0	0.0	0.0	0.0	0.0	0.0	0.0	0.0	0.0	0.0	372.0	0.0	504.0	0.0	439.0	0.0	0.0	0.0	0.0	0.0	0.0	0.0	0.0	1185.0	1162.0	1184.0	1231.0	1174.0	0.0	1222.0	0.0	1054.0	0.0	0.0	1124.0	1046.0	1226.0
250.98068 Da 1007.85 s	16.80	249.97341	1039.0	0.0	0.0	0.0	0.0	756.0	0.0	692.0	761.0	0.0	0.0	717.0	0.0	0.0	0.0	0.0	0.0	0.0	0.0	0.0	0.0	0.0	0.0	0.0	685.0	0.0	731.0	0.0	0.0	0.0	0.0	0.0	732.0	0.0	0.0	0.0	0.0	0.0	0.0	0.0	0.0	0.0	0.0	0.0	0.0	756.0	705.0
512.21880 Da 1008.07 s	16.80	255.10212	0.0	0.0	0.0	0.0	0.0	0.0	0.0	0.0	0.0	0.0	0.0	0.0	0.0	0.0	0.0	0.0	0.0	0.0	0.0	0.0	0.0	0.0	0.0	0.0	0.0	0.0	0.0	0.0	0.0	0.0	0.0	0.0	0.0	0.0	0.0	0.0	0.0	0.0	0.0	1111.0	0.0	0.0	0.0	0.0	0.0	0.0	0.0
484.15593 Da 1008.35 s	16.81	483.14865	0.0	0.0	0.0	0.0	0.0	0.0	0.0	0.0	0.0	0.0	0.0	0.0	0.0	0.0	0.0	0.0	0.0	0.0	0.0	0.0	0.0	0.0	0.0	0.0	0.0	0.0	0.0	0.0	0.0	0.0	0.0	0.0	0.0	759.0	872.0	790.0	1008.0	892.0	0.0	914.0	0.0	766.0	0.0	0.0	848.0	525.0	752.0
171.90908 Da 1013.80 s	16.90	170.90181	0.0	1181.0	0.0	0.0	234.0	191.0	196.0	158.0	142.0	136.0	111.0	105.0	139.0	128.0	0.0	118.0	127.0	134.0	0.0	132.0	0.0	151.0	119.0	123.0	111.0	0.0	0.0	121.0	109.0	120.0	0.0	137.0	0.0	137.0	0.0	117.0	127.0	119.0	0.0	0.0	0.0	0.0	0.0	0.0	0.0	112.0	127.0
484.18101 Da 1019.38 s	16.99	241.08323	0.0	0.0	0.0	0.0	0.0	0.0	0.0	0.0	0.0	0.0	0.0	0.0	0.0	0.0	1685.0	0.0	0.0	0.0	0.0	0.0	0.0	0.0	0.0	0.0	0.0	0.0	0.0	0.0	0.0	0.0	0.0	0.0	0.0	0.0	1927.0	0.0	0.0	0.0	0.0	0.0	0.0	0.0	0.0	0.0	0.0	0.0	0.0
360.17508 Da 1025.48 s	17.09	359.16781	0.0	118.0	358.0	0.0	0.0	0.0	673.0	0.0	0.0	334.0	358.0	420.0	0.0	416.0	524.0	568.0	607.0	450.0	495.0	475.0	436.0	0.0	762.0	497.0	420.0	0.0	372.0	449.0	465.0	368.0	400.0	393.0	0.0	6386.0	6478.0	6778.0	7306.0	6988.0	0.0	7435.0	170.0	6278.0	144.0	0.0	6719.0	4475.0	6607.0
398.13265 Da 1025.83 s	17.10	397.12537	0.0	0.0	153.0	0.0	0.0	0.0	0.0	122.0	139.0	0.0	0.0	213.0	0.0	164.0	233.0	211.0	309.0	185.0	203.0	203.0	186.0	0.0	258.0	193.0	192.0	0.0	148.0	169.0	219.0	184.0	196.0	178.0	0.0	2033.0	2064.0	2169.0	2281.0	2235.0	0.0	2211.0	0.0	1869.0	0.0	0.0	2063.0	1514.0	2057.0
368.00065 Da 1027.38 s	17.12	366.99337	0.0	0.0	1051.0	0.0	0.0	0.0	0.0	0.0	1064.0	1098.0	0.0	1119.0	0.0	0.0	0.0	0.0	0.0	0.0	0.0	0.0	1243.0	1249.0	0.0	0.0	0.0	0.0	0.0	0.0	1228.0	0.0	0.0	0.0	0.0	879.0	943.0	0.0	0.0	892.0	0.0	0.0	0.0	912.0	0.0	0.0	0.0	956.0	917.0
249.97835 Da 1043.92 s	17.40	248.97107	0.0	0.0	0.0	0.0	0.0	0.0	0.0	0.0	0.0	0.0	0.0	0.0	0.0	0.0	0.0	0.0	0.0	0.0	0.0	0.0	0.0	0.0	0.0	0.0	0.0	0.0	0.0	0.0	0.0	0.0	0.0	0.0	0.0	0.0	0.0	0.0	0.0	0.0	0.0	0.0	0.0	0.0	0.0	0.0	0.0	0.0	0.0
353.95136 Da 1055.05 s	17.58	352.94409	0.0	0.0	0.0	0.0	1233.0	0.0	0.0	0.0	0.0	0.0	0.0	0.0	0.0	0.0	1306.0	0.0	0.0	0.0	0.0	0.0	0.0	0.0	1404.0	0.0	0.0	0.0	0.0	0.0	0.0	0.0	0.0	0.0	0.0	0.0	0.0	0.0	0.0	0.0	0.0	0.0	0.0	0.0	0.0	0.0	0.0	0.0	0.0
257.77243 Da 1059.26 s	17.65	256.76515	401.0	0.0	467.0	0.0	618.0	0.0	569.0	0.0	615.0	0.0	611.0	609.0	0.0	632.0	0.0	658.0	0.0	643.0	683.0	0.0	0.0	686.0	0.0	678.0	1026.0	725.0	647.0	0.0	683.0	0.0	1039.0	718.0	738.0	0.0	0.0	592.0	0.0	0.0	740.0	0.0	670.0	0.0	684.0	695.0	0.0	0.0	565.0
585.28563 Da 1069.13 s	17.82	584.27835	0.0	0.0	0.0	0.0	0.0	0.0	0.0	0.0	0.0	0.0	0.0	0.0	0.0	0.0	0.0	106.0	165.0	157.0	0.0	140.0	0.0	0.0	163.0	118.0	140.0	0.0	0.0	130.0	143.0	140.0	0.0	139.0	0.0	914.0	900.0	956.0	988.0	1011.0	0.0	1064.0	0.0	794.0	0.0	0.0	825.0	685.0	860.0
307.84717 Da 1069.83 s	17.83	306.83990	1097.0	0.0	0.0	0.0	0.0	0.0	0.0	0.0	0.0	0.0	0.0	0.0	0.0	0.0	0.0	0.0	0.0	0.0	0.0	0.0	0.0	0.0	0.0	0.0	0.0	0.0	0.0	0.0	0.0	0.0	0.0	0.0	0.0	0.0	0.0	0.0	0.0	0.0	0.0	0.0	0.0	0.0	0.0	0.0	0.0	0.0	0.0
1202.56187 Da 1088.27 s	18.14	600.27366	0.0	0.0	0.0	0.0	0.0	0.0	0.0	0.0	0.0	0.0	0.0	0.0	0.0	0.0	0.0	0.0	0.0	0.0	0.0	0.0	0.0	0.0	0.0	150.0	0.0	0.0	0.0	0.0	0.0	0.0	0.0	0.0	0.0	0.0	1098.0	1056.0	0.0	1082.0	0.0	1066.0	0.0	0.0	0.0	0.0	1109.0	0.0	0.0
601.28062 Da 1088.54 s	18.14	600.27335	0.0	0.0	0.0	0.0	0.0	0.0	0.0	0.0	0.0	0.0	0.0	0.0	0.0	0.0	0.0	0.0	159.0	0.0	136.0	0.0	0.0	0.0	143.0	0.0	0.0	0.0	117.0	0.0	147.0	0.0	0.0	0.0	0.0	1004.0	0.0	0.0	1109.0	0.0	0.0	0.0	0.0	955.0	0.0	0.0	0.0	736.0	1045.0
167.06129 Da 1088.64 s	18.14	166.05402	0.0	0.0	0.0	0.0	0.0	0.0	0.0	0.0	0.0	0.0	0.0	0.0	0.0	0.0	0.0	0.0	0.0	0.0	0.0	0.0	0.0	0.0	0.0	0.0	1197.0	0.0	0.0	0.0	0.0	0.0	0.0	0.0	0.0	0.0	0.0	0.0	0.0	0.0	0.0	0.0	0.0	0.0	0.0	0.0	0.0	0.0	0.0
312.17540 Da 1098.42 s	18.31	311.16812	0.0	0.0	0.0	0.0	0.0	0.0	0.0	0.0	0.0	0.0	0.0	0.0	0.0	0.0	0.0	0.0	0.0	0.0	0.0	0.0	0.0	0.0	0.0	0.0	0.0	1383.0	0.0	0.0	0.0	0.0	0.0	1284.0	0.0	0.0	0.0	0.0	0.0	0.0	0.0	0.0	0.0	0.0	0.0	0.0	0.0	0.0	0.0
627.29615 Da 1115.04 s	18.58	626.28887	0.0	0.0	0.0	0.0	0.0	0.0	0.0	0.0	0.0	0.0	0.0	0.0	0.0	0.0	0.0	0.0	0.0	0.0	0.0	0.0	0.0	0.0	148.0	0.0	0.0	0.0	0.0	0.0	0.0	0.0	0.0	0.0	0.0	994.0	1015.0	1055.0	1136.0	1107.0	0.0	1030.0	0.0	928.0	0.0	0.0	1021.0	755.0	986.0
332.16922 Da 1115.27 s	18.59	331.16194	0.0	0.0	0.0	0.0	0.0	0.0	0.0	0.0	0.0	0.0	0.0	0.0	0.0	0.0	0.0	0.0	103.0	135.0	0.0	0.0	0.0	0.0	158.0	114.0	0.0	0.0	0.0	0.0	0.0	0.0	0.0	0.0	0.0	1049.0	1019.0	1018.0	1186.0	1121.0	0.0	1024.0	0.0	863.0	0.0	0.0	976.0	708.0	1087.0
1254.59088 Da 1119.93 s	18.67	626.28816	0.0	0.0	0.0	0.0	0.0	0.0	0.0	0.0	0.0	0.0	0.0	0.0	0.0	0.0	0.0	0.0	0.0	0.0	0.0	0.0	0.0	0.0	0.0	0.0	0.0	0.0	0.0	0.0	0.0	0.0	0.0	0.0	0.0	0.0	0.0	0.0	0.0	0.0	0.0	0.0	0.0	0.0	0.0	0.0	0.0	0.0	0.0
587.26496 Da 1135.28 s	18.92	586.25768	0.0	0.0	0.0	0.0	0.0	0.0	0.0	0.0	0.0	0.0	0.0	0.0	0.0	0.0	0.0	0.0	133.0	0.0	122.0	132.0	0.0	0.0	154.0	109.0	113.0	0.0	0.0	0.0	131.0	0.0	0.0	0.0	0.0	1186.0	0.0	0.0	1324.0	1239.0	0.0	0.0	0.0	1073.0	0.0	0.0	0.0	839.0	1105.0
1174.52990 Da 1135.59 s	18.93	586.25767	0.0	0.0	0.0	0.0	0.0	0.0	0.0	0.0	0.0	0.0	0.0	0.0	0.0	0.0	0.0	0.0	0.0	0.0	0.0	0.0	0.0	0.0	0.0	0.0	0.0	0.0	0.0	0.0	0.0	0.0	0.0	0.0	0.0	0.0	1048.0	1143.0	0.0	0.0	0.0	1220.0	0.0	0.0	0.0	0.0	1213.0	0.0	0.0
175.96399 Da 1139.06 s	18.98	174.95671	0.0	0.0	0.0	0.0	0.0	0.0	0.0	0.0	0.0	0.0	0.0	0.0	0.0	0.0	1556.0	0.0	0.0	0.0	0.0	0.0	0.0	0.0	0.0	0.0	0.0	0.0	0.0	0.0	0.0	0.0	0.0	0.0	0.0	0.0	0.0	0.0	0.0	0.0	0.0	0.0	0.0	0.0	0.0	0.0	0.0	0.0	0.0
475.20166 Da 1144.47 s	19.07	474.19439	0.0	0.0	0.0	0.0	0.0	0.0	119.0	0.0	0.0	0.0	0.0	0.0	0.0	0.0	0.0	0.0	0.0	0.0	0.0	0.0	0.0	0.0	121.0	0.0	143.0	0.0	0.0	0.0	0.0	0.0	0.0	0.0	0.0	1254.0	1101.0	1219.0	1351.0	1156.0	0.0	1213.0	0.0	1021.0	0.0	0.0	1024.0	813.0	1150.0
367.99963 Da 1144.95 s	19.08	366.99236	0.0	0.0	0.0	0.0	0.0	0.0	0.0	0.0	0.0	0.0	0.0	0.0	0.0	0.0	0.0	0.0	0.0	0.0	0.0	0.0	1111.0	0.0	0.0	0.0	0.0	0.0	0.0	0.0	0.0	0.0	0.0	0.0	0.0	0.0	0.0	0.0	0.0	0.0	0.0	0.0	0.0	0.0	0.0	0.0	0.0	0.0	0.0
162.10110 Da 1152.62 s	19.21	161.09383	0.0	0.0	0.0	0.0	0.0	0.0	0.0	0.0	0.0	0.0	0.0	0.0	0.0	0.0	0.0	0.0	0.0	0.0	0.0	0.0	112.0	0.0	229.0	147.0	152.0	0.0	0.0	123.0	131.0	118.0	109.0	113.0	0.0	1842.0	1941.0	1800.0	2047.0	2088.0	0.0	1981.0	0.0	1792.0	0.0	0.0	2037.0	1390.0	1802.0
330.16602 Da 1155.51 s	19.26	329.15874	0.0	0.0	0.0	0.0	0.0	0.0	0.0	129.0	0.0	144.0	0.0	0.0	0.0	0.0	178.0	0.0	287.0	172.0	162.0	170.0	180.0	0.0	369.0	301.0	247.0	0.0	217.0	259.0	231.0	215.0	206.0	212.0	0.0	2404.0	2570.0	2668.0	2960.0	3052.0	0.0	3031.0	0.0	2496.0	0.0	0.0	2801.0	1635.0	2407.0
573.27361 Da 1156.50 s	19.28	572.26633	0.0	0.0	0.0	0.0	0.0	0.0	0.0	0.0	0.0	0.0	0.0	0.0	0.0	0.0	0.0	0.0	0.0	0.0	112.0	0.0	0.0	0.0	170.0	137.0	0.0	0.0	126.0	134.0	0.0	106.0	0.0	0.0	0.0	979.0	1039.0	1035.0	1118.0	1133.0	0.0	1099.0	0.0	917.0	0.0	0.0	920.0	746.0	1068.0
326.18966 Da 1156.87 s	19.28	325.18239	0.0	0.0	0.0	0.0	0.0	0.0	0.0	0.0	0.0	0.0	0.0	0.0	0.0	0.0	0.0	0.0	0.0	0.0	0.0	0.0	0.0	0.0	0.0	0.0	0.0	0.0	0.0	0.0	0.0	0.0	0.0	0.0	0.0	1560.0	1511.0	1543.0	1732.0	1642.0	0.0	1684.0	0.0	1652.0	0.0	0.0	1542.0	1485.0	1522.0
348.10864 Da 1174.97 s	19.58	347.10137	0.0	0.0	0.0	0.0	0.0	0.0	0.0	0.0	0.0	0.0	0.0	0.0	0.0	0.0	0.0	0.0	0.0	0.0	0.0	1160.0	0.0	0.0	0.0	0.0	0.0	0.0	0.0	0.0	0.0	0.0	0.0	0.0	0.0	891.0	0.0	0.0	0.0	0.0	0.0	0.0	0.0	0.0	0.0	828.0	0.0	0.0	0.0
1137.47149 Da 1176.41 s	19.61	567.72847	0.0	0.0	0.0	0.0	0.0	0.0	0.0	0.0	0.0	0.0	130.0	127.0	0.0	0.0	153.0	142.0	166.0	135.0	165.0	0.0	0.0	0.0	167.0	162.0	130.0	0.0	0.0	124.0	134.0	151.0	130.0	122.0	0.0	993.0	878.0	937.0	902.0	1013.0	0.0	978.0	0.0	818.0	0.0	0.0	894.0	630.0	804.0
1099.51545 Da 1177.78 s	19.63	548.75045	0.0	0.0	0.0	0.0	0.0	0.0	0.0	0.0	227.0	214.0	195.0	0.0	0.0	226.0	294.0	250.0	374.0	298.0	294.0	266.0	250.0	0.0	348.0	299.0	336.0	0.0	258.0	234.0	253.0	289.0	287.0	257.0	0.0	1759.0	1737.0	1816.0	1834.0	1829.0	0.0	1993.0	0.0	1742.0	0.0	0.0	1585.0	1253.0	1805.0
288.08703 Da 1179.30 s	19.66	287.07975	0.0	0.0	0.0	0.0	0.0	0.0	0.0	0.0	0.0	0.0	0.0	0.0	0.0	0.0	0.0	0.0	0.0	0.0	0.0	0.0	0.0	0.0	0.0	0.0	0.0	0.0	0.0	0.0	0.0	0.0	0.0	0.0	0.0	0.0	0.0	0.0	0.0	0.0	1058.0	0.0	0.0	0.0	0.0	0.0	0.0	0.0	0.0
1269.59459 Da 1184.88 s	19.75	633.79002	0.0	0.0	0.0	0.0	0.0	0.0	0.0	0.0	0.0	0.0	159.0	146.0	0.0	0.0	161.0	128.0	238.0	162.0	184.0	146.0	168.0	0.0	271.0	186.0	187.0	0.0	172.0	138.0	184.0	180.0	182.0	152.0	0.0	1043.0	1162.0	1160.0	1112.0	1077.0	0.0	1190.0	0.0	901.0	0.0	0.0	1025.0	746.0	1068.0
1041.50801 Da 1188.27 s	19.80	519.74673	0.0	0.0	0.0	0.0	0.0	0.0	0.0	0.0	0.0	0.0	0.0	0.0	0.0	197.0	163.0	213.0	308.0	250.0	236.0	260.0	187.0	0.0	370.0	306.0	339.0	0.0	309.0	278.0	240.0	226.0	276.0	235.0	0.0	1547.0	1554.0	1639.0	1816.0	1786.0	0.0	1888.0	0.0	1478.0	0.0	0.0	1691.0	1121.0	1553.0
175.96345 Da 1188.87 s	19.81	174.95617	0.0	0.0	0.0	0.0	0.0	0.0	0.0	0.0	0.0	0.0	0.0	0.0	0.0	0.0	0.0	0.0	0.0	0.0	0.0	0.0	0.0	0.0	0.0	0.0	0.0	0.0	0.0	1477.0	0.0	0.0	0.0	0.0	0.0	0.0	0.0	0.0	0.0	0.0	0.0	0.0	0.0	0.0	0.0	0.0	0.0	0.0	0.0
159.99557 Da 1197.20 s	19.95	158.98829	0.0	0.0	0.0	0.0	0.0	0.0	0.0	0.0	0.0	0.0	0.0	0.0	0.0	0.0	0.0	2461.0	0.0	0.0	0.0	0.0	0.0	0.0	0.0	0.0	0.0	0.0	0.0	0.0	0.0	0.0	0.0	0.0	0.0	2217.0	0.0	2185.0	0.0	0.0	0.0	0.0	0.0	0.0	0.0	0.0	0.0	0.0	0.0
1097.53433 Da 1199.84 s	20.00	547.75989	0.0	0.0	0.0	0.0	0.0	0.0	0.0	0.0	0.0	0.0	0.0	0.0	0.0	197.0	282.0	0.0	324.0	328.0	307.0	311.0	266.0	0.0	434.0	373.0	306.0	0.0	287.0	306.0	295.0	310.0	328.0	287.0	0.0	1790.0	1784.0	1794.0	1902.0	1794.0	0.0	1833.0	0.0	1788.0	0.0	0.0	1802.0	1423.0	1879.0
1517.70277 Da 1219.48 s	20.32	757.84411	0.0	0.0	0.0	0.0	0.0	0.0	0.0	0.0	0.0	0.0	0.0	0.0	0.0	0.0	0.0	117.0	0.0	0.0	171.0	0.0	142.0	0.0	265.0	170.0	170.0	0.0	190.0	134.0	171.0	169.0	205.0	153.0	0.0	1007.0	1146.0	1083.0	1105.0	1253.0	0.0	1326.0	0.0	1076.0	0.0	0.0	1106.0	785.0	1157.0
307.84448 Da 1228.98 s	20.48	306.83720	1202.0	0.0	0.0	0.0	0.0	0.0	0.0	0.0	0.0	0.0	0.0	0.0	0.0	0.0	0.0	0.0	0.0	0.0	0.0	0.0	0.0	0.0	0.0	0.0	0.0	0.0	0.0	0.0	0.0	0.0	0.0	0.0	0.0	0.0	0.0	0.0	0.0	0.0	0.0	0.0	0.0	0.0	0.0	0.0	0.0	0.0	0.0
288.08851 Da 1229.09 s	20.48	287.08124	0.0	0.0	0.0	0.0	0.0	0.0	0.0	0.0	0.0	0.0	0.0	0.0	0.0	0.0	0.0	0.0	0.0	0.0	0.0	0.0	0.0	0.0	0.0	0.0	0.0	0.0	0.0	0.0	0.0	0.0	0.0	0.0	0.0	0.0	0.0	0.0	0.0	0.0	0.0	0.0	0.0	0.0	0.0	0.0	0.0	0.0	0.0
119.93811 Da 1234.90 s	20.58	118.93083	0.0	0.0	1149.0	0.0	0.0	0.0	0.0	0.0	0.0	0.0	959.0	0.0	0.0	902.0	0.0	0.0	0.0	0.0	0.0	0.0	834.0	0.0	0.0	0.0	0.0	884.0	851.0	873.0	0.0	0.0	0.0	0.0	0.0	691.0	0.0	657.0	682.0	0.0	841.0	0.0	0.0	0.0	0.0	0.0	0.0	0.0	644.0
1562.67235 Da 1236.20 s	20.60	780.32890	0.0	0.0	0.0	0.0	0.0	0.0	0.0	0.0	0.0	0.0	0.0	0.0	0.0	0.0	0.0	0.0	129.0	0.0	0.0	124.0	0.0	0.0	183.0	122.0	0.0	0.0	0.0	131.0	136.0	133.0	0.0	0.0	0.0	581.0	1409.0	667.0	699.0	1612.0	0.0	1610.0	0.0	1326.0	0.0	0.0	682.0	524.0	1359.0
1526.69694 Da 1236.34 s	20.61	762.34120	0.0	0.0	292.0	0.0	0.0	0.0	0.0	443.0	0.0	313.0	343.0	462.0	0.0	393.0	433.0	408.0	556.0	466.0	403.0	425.0	408.0	0.0	698.0	535.0	500.0	0.0	490.0	484.0	497.0	412.0	544.0	467.0	0.0	3215.0	3334.0	3276.0	3548.0	3494.0	0.0	3677.0	0.0	2843.0	0.0	0.0	3092.0	2042.0	2988.0
1564.65987 Da 1237.19 s	20.62	781.32266	0.0	0.0	174.0	0.0	0.0	0.0	0.0	0.0	0.0	176.0	178.0	0.0	0.0	195.0	216.0	179.0	192.0	220.0	259.0	0.0	180.0	0.0	0.0	274.0	312.0	0.0	213.0	215.0	280.0	199.0	0.0	0.0	0.0	1519.0	1409.0	1424.0	1695.0	1612.0	0.0	1610.0	0.0	1326.0	0.0	0.0	1363.0	912.0	1359.0
1600.63928 Da 1239.52 s	20.66	799.31236	0.0	0.0	0.0	0.0	0.0	0.0	0.0	0.0	0.0	0.0	0.0	0.0	0.0	0.0	118.0	0.0	169.0	134.0	113.0	0.0	0.0	0.0	164.0	158.0	0.0	0.0	117.0	134.0	0.0	137.0	160.0	162.0	0.0	848.0	827.0	788.0	902.0	887.0	0.0	934.0	0.0	692.0	0.0	0.0	841.0	519.0	829.0
157.99910 Da 1256.66 s	20.94	156.99183	0.0	0.0	0.0	0.0	0.0	0.0	0.0	0.0	0.0	0.0	0.0	0.0	0.0	0.0	0.0	0.0	0.0	0.0	0.0	0.0	0.0	0.0	0.0	0.0	0.0	0.0	0.0	0.0	0.0	0.0	0.0	0.0	0.0	0.0	0.0	0.0	24521.0	0.0	0.0	0.0	0.0	23984.0	0.0	0.0	0.0	0.0	0.0
159.99834 Da 1260.29 s	21.00	158.99107	0.0	0.0	0.0	0.0	0.0	0.0	0.0	0.0	0.0	0.0	0.0	0.0	0.0	0.0	0.0	0.0	0.0	0.0	0.0	0.0	0.0	0.0	0.0	0.0	0.0	0.0	0.0	0.0	0.0	0.0	0.0	0.0	0.0	0.0	0.0	0.0	0.0	2107.0	0.0	0.0	0.0	2124.0	0.0	0.0	2169.0	0.0	0.0
917.37301 Da 1273.83 s	21.23	457.67923	0.0	0.0	0.0	0.0	0.0	0.0	0.0	0.0	0.0	0.0	0.0	0.0	0.0	0.0	111.0	0.0	143.0	0.0	0.0	0.0	0.0	0.0	0.0	0.0	0.0	0.0	0.0	0.0	0.0	0.0	0.0	0.0	0.0	1039.0	982.0	1100.0	1288.0	1212.0	0.0	1354.0	0.0	1122.0	0.0	0.0	1062.0	770.0	1071.0
307.84562 Da 1282.60 s	21.38	306.83835	0.0	1207.0	0.0	0.0	0.0	0.0	0.0	0.0	0.0	0.0	0.0	0.0	0.0	0.0	0.0	0.0	0.0	0.0	0.0	0.0	0.0	0.0	0.0	0.0	0.0	0.0	0.0	0.0	0.0	0.0	0.0	0.0	0.0	0.0	0.0	0.0	0.0	0.0	0.0	0.0	0.0	0.0	0.0	0.0	0.0	0.0	0.0
93.93435 Da 1283.76 s	21.40	92.92707	0.0	592.0	681.0	0.0	0.0	0.0	0.0	0.0	0.0	0.0	0.0	0.0	0.0	0.0	0.0	0.0	0.0	0.0	0.0	0.0	0.0	0.0	0.0	0.0	0.0	0.0	0.0	0.0	1015.0	0.0	986.0	0.0	0.0	0.0	0.0	824.0	0.0	793.0	1075.0	0.0	0.0	748.0	0.0	0.0	0.0	0.0	0.0
119.93760 Da 1292.74 s	21.55	118.93033	0.0	0.0	0.0	0.0	0.0	1084.0	0.0	0.0	0.0	0.0	0.0	0.0	0.0	0.0	0.0	0.0	0.0	0.0	0.0	0.0	887.0	0.0	0.0	828.0	0.0	836.0	0.0	0.0	824.0	0.0	0.0	0.0	0.0	0.0	678.0	0.0	0.0	0.0	0.0	671.0	0.0	0.0	812.0	813.0	0.0	0.0	0.0
97.97679 Da 1302.92 s	21.72	96.96951	0.0	0.0	2034.0	681.0	544.0	468.0	382.0	0.0	344.0	309.0	285.0	0.0	299.0	274.0	310.0	276.0	267.0	278.0	278.0	251.0	275.0	256.0	278.0	248.0	285.0	269.0	251.0	231.0	238.0	254.0	229.0	234.0	239.0	0.0	0.0	284.0	268.0	0.0	0.0	306.0	245.0	287.0	244.0	265.0	292.0	261.0	342.0
161.91854 Da 1304.54 s	21.74	160.91127	0.0	0.0	0.0	0.0	997.0	0.0	0.0	0.0	0.0	0.0	0.0	0.0	0.0	0.0	0.0	984.0	1041.0	0.0	0.0	0.0	0.0	0.0	0.0	0.0	0.0	936.0	0.0	0.0	988.0	0.0	0.0	0.0	0.0	0.0	0.0	0.0	841.0	0.0	0.0	0.0	0.0	0.0	0.0	0.0	0.0	0.0	0.0
586.18355 Da 1315.43 s	21.92	292.08450	0.0	0.0	0.0	0.0	0.0	1047.0	1012.0	0.0	0.0	0.0	0.0	0.0	0.0	989.0	1081.0	0.0	0.0	1081.0	0.0	0.0	0.0	0.0	0.0	0.0	0.0	0.0	0.0	0.0	0.0	0.0	0.0	1040.0	0.0	0.0	970.0	0.0	0.0	0.0	0.0	0.0	0.0	0.0	941.0	952.0	0.0	0.0	0.0
171.90939 Da 1322.83 s	22.05	170.90211	1948.0	1916.0	0.0	401.0	297.0	248.0	227.0	167.0	210.0	164.0	123.0	156.0	173.0	166.0	148.0	148.0	145.0	145.0	138.0	0.0	127.0	147.0	144.0	113.0	107.0	134.0	155.0	0.0	124.0	0.0	134.0	0.0	142.0	0.0	0.0	0.0	0.0	0.0	0.0	145.0	0.0	0.0	132.0	0.0	0.0	0.0	137.0
255.97240 Da 1331.26 s	22.19	254.96512	0.0	0.0	0.0	0.0	0.0	0.0	0.0	0.0	0.0	0.0	0.0	0.0	0.0	0.0	0.0	0.0	0.0	0.0	0.0	0.0	0.0	0.0	0.0	0.0	0.0	0.0	0.0	0.0	0.0	0.0	0.0	0.0	0.0	0.0	0.0	0.0	0.0	0.0	0.0	0.0	2196.0	0.0	0.0	0.0	0.0	0.0	0.0
1435.63191 Da 1332.30 s	22.20	716.80868	0.0	0.0	0.0	0.0	0.0	0.0	116.0	0.0	0.0	0.0	0.0	0.0	0.0	0.0	0.0	0.0	112.0	129.0	119.0	0.0	0.0	0.0	169.0	0.0	0.0	0.0	111.0	0.0	0.0	0.0	0.0	0.0	0.0	865.0	796.0	844.0	959.0	987.0	0.0	1032.0	0.0	789.0	0.0	0.0	840.0	535.0	825.0
97.97656 Da 1333.12 s	22.22	96.96929	3911.0	4159.0	0.0	0.0	499.0	0.0	393.0	354.0	312.0	324.0	326.0	310.0	294.0	283.0	275.0	0.0	318.0	292.0	255.0	276.0	266.0	249.0	267.0	248.0	257.0	255.0	274.0	0.0	254.0	279.0	287.0	241.0	243.0	275.0	0.0	279.0	271.0	0.0	227.0	294.0	249.0	272.0	315.0	279.0	317.0	301.0	331.0
935.38236 Da 1352.74 s	22.55	466.68391	0.0	0.0	0.0	0.0	0.0	0.0	0.0	0.0	0.0	0.0	0.0	0.0	0.0	0.0	0.0	0.0	0.0	0.0	0.0	0.0	0.0	0.0	0.0	0.0	0.0	0.0	0.0	0.0	0.0	0.0	0.0	0.0	0.0	841.0	961.0	854.0	929.0	1028.0	0.0	999.0	0.0	910.0	0.0	0.0	928.0	679.0	905.0
171.90975 Da 1359.62 s	22.66	170.90247	0.0	0.0	1044.0	358.0	267.0	194.0	174.0	170.0	163.0	178.0	0.0	0.0	145.0	142.0	136.0	137.0	150.0	153.0	0.0	0.0	140.0	143.0	0.0	0.0	108.0	134.0	116.0	144.0	0.0	129.0	0.0	150.0	125.0	135.0	0.0	0.0	0.0	108.0	0.0	0.0	112.0	0.0	126.0	0.0	128.0	0.0	0.0
131.96496 Da 1364.77 s	22.75	130.95769	0.0	0.0	1001.0	0.0	0.0	0.0	693.0	664.0	0.0	683.0	0.0	0.0	0.0	0.0	0.0	0.0	0.0	0.0	682.0	0.0	0.0	0.0	0.0	679.0	0.0	0.0	0.0	0.0	0.0	0.0	0.0	0.0	0.0	529.0	539.0	529.0	0.0	550.0	0.0	0.0	758.0	0.0	0.0	684.0	550.0	534.0	516.0
312.17458 Da 1369.49 s	22.82	311.16730	1103.0	0.0	0.0	0.0	0.0	0.0	0.0	0.0	0.0	0.0	0.0	0.0	0.0	0.0	0.0	0.0	0.0	0.0	0.0	0.0	0.0	0.0	0.0	0.0	0.0	0.0	0.0	0.0	0.0	0.0	1104.0	1154.0	0.0	0.0	0.0	0.0	0.0	0.0	0.0	1058.0	0.0	0.0	0.0	0.0	0.0	0.0	1009.0
1014.50753 Da 1379.67 s	22.99	506.24649	0.0	0.0	0.0	0.0	0.0	0.0	0.0	0.0	0.0	0.0	0.0	0.0	0.0	0.0	145.0	0.0	161.0	0.0	160.0	126.0	0.0	0.0	179.0	156.0	140.0	0.0	0.0	123.0	117.0	156.0	159.0	148.0	0.0	1056.0	1149.0	1142.0	1094.0	1150.0	0.0	1020.0	0.0	1085.0	0.0	0.0	1075.0	736.0	1097.0
159.99694 Da 1404.64 s	23.41	158.98966	1269.0	0.0	0.0	0.0	0.0	0.0	0.0	0.0	0.0	0.0	0.0	0.0	0.0	0.0	0.0	0.0	0.0	0.0	0.0	0.0	0.0	0.0	0.0	0.0	0.0	0.0	0.0	0.0	0.0	0.0	0.0	0.0	0.0	0.0	0.0	0.0	0.0	0.0	0.0	0.0	0.0	0.0	0.0	0.0	0.0	0.0	0.0
945.41521 Da 1408.30 s	23.47	471.70033	0.0	0.0	0.0	0.0	0.0	0.0	0.0	0.0	0.0	0.0	0.0	0.0	0.0	0.0	0.0	0.0	0.0	0.0	0.0	0.0	0.0	0.0	170.0	0.0	0.0	0.0	0.0	0.0	0.0	0.0	0.0	0.0	0.0	1268.0	1145.0	1247.0	1331.0	1411.0	0.0	1396.0	0.0	1121.0	0.0	0.0	1228.0	818.0	1137.0
159.92107 Da 1425.76 s	23.76	158.91379	0.0	0.0	996.0	0.0	0.0	0.0	0.0	0.0	978.0	0.0	960.0	1083.0	0.0	0.0	0.0	0.0	0.0	0.0	0.0	1038.0	991.0	0.0	998.0	950.0	0.0	0.0	0.0	0.0	0.0	0.0	0.0	0.0	0.0	0.0	0.0	0.0	0.0	0.0	0.0	0.0	0.0	0.0	0.0	0.0	0.0	0.0	837.0
307.84315 Da 1431.50 s	23.86	306.83588	1072.0	0.0	0.0	0.0	0.0	0.0	0.0	0.0	0.0	0.0	0.0	0.0	0.0	0.0	0.0	0.0	0.0	0.0	0.0	0.0	0.0	0.0	0.0	0.0	0.0	0.0	0.0	0.0	0.0	0.0	0.0	0.0	0.0	0.0	0.0	0.0	0.0	0.0	0.0	0.0	0.0	0.0	0.0	0.0	0.0	0.0	0.0
458.99348 Da 1451.91 s	24.20	457.98620	0.0	1856.0	0.0	0.0	0.0	0.0	0.0	0.0	0.0	0.0	932.0	0.0	0.0	0.0	0.0	913.0	0.0	0.0	0.0	0.0	0.0	849.0	0.0	0.0	0.0	0.0	0.0	0.0	0.0	0.0	0.0	0.0	0.0	0.0	0.0	0.0	0.0	0.0	0.0	562.0	0.0	0.0	0.0	0.0	0.0	0.0	0.0
175.96358 Da 1467.37 s	24.46	174.95631	0.0	0.0	0.0	0.0	0.0	0.0	0.0	0.0	0.0	0.0	0.0	0.0	0.0	0.0	0.0	0.0	0.0	0.0	0.0	0.0	0.0	0.0	0.0	0.0	0.0	0.0	1205.0	0.0	0.0	1269.0	0.0	0.0	0.0	0.0	0.0	0.0	0.0	0.0	0.0	0.0	0.0	0.0	0.0	0.0	0.0	0.0	0.0
353.95228 Da 1494.52 s	24.91	352.94500	422.0	488.0	0.0	0.0	0.0	0.0	0.0	0.0	0.0	0.0	0.0	0.0	0.0	0.0	0.0	0.0	0.0	0.0	0.0	1161.0	0.0	0.0	1179.0	0.0	0.0	0.0	0.0	0.0	0.0	0.0	0.0	0.0	0.0	0.0	0.0	0.0	0.0	0.0	0.0	0.0	0.0	0.0	0.0	0.0	933.0	0.0	0.0
255.97171 Da 1499.73 s	25.00	254.96443	0.0	0.0	0.0	0.0	0.0	0.0	0.0	0.0	0.0	0.0	0.0	0.0	0.0	0.0	0.0	0.0	0.0	0.0	0.0	0.0	0.0	0.0	0.0	0.0	0.0	0.0	0.0	0.0	0.0	0.0	0.0	0.0	0.0	0.0	1657.0	0.0	0.0	0.0	0.0	0.0	0.0	0.0	0.0	0.0	0.0	1629.0	0.0
192.02707 Da 1501.59 s	25.03	191.01979	0.0	0.0	0.0	1165.0	794.0	697.0	621.0	604.0	0.0	589.0	0.0	576.0	578.0	592.0	626.0	0.0	0.0	613.0	0.0	602.0	638.0	0.0	0.0	0.0	628.0	623.0	625.0	0.0	619.0	0.0	615.0	0.0	0.0	651.0	0.0	0.0	0.0	0.0	547.0	0.0	631.0	0.0	0.0	0.0	0.0	0.0	0.0
368.05184 Da 1507.31 s	25.12	367.04457	0.0	1094.0	341.0	0.0	0.0	0.0	0.0	0.0	0.0	0.0	0.0	0.0	0.0	0.0	0.0	0.0	0.0	0.0	0.0	0.0	0.0	0.0	0.0	0.0	0.0	0.0	0.0	0.0	0.0	0.0	0.0	0.0	0.0	0.0	0.0	0.0	0.0	0.0	0.0	0.0	0.0	0.0	0.0	0.0	0.0	0.0	0.0
112.01613 Da 1518.38 s	25.31	111.00885	0.0	0.0	1240.0	194.0	107.0	0.0	107.0	118.0	121.0	112.0	132.0	0.0	130.0	148.0	106.0	0.0	0.0	135.0	109.0	107.0	132.0	0.0	129.0	114.0	117.0	113.0	127.0	126.0	104.0	151.0	127.0	128.0	112.0	144.0	135.0	107.0	136.0	137.0	120.0	134.0	124.0	105.0	112.0	0.0	114.0	108.0	131.0
371.04601 Da 1542.19 s	25.70	370.03873	1499.0	1125.0	0.0	609.0	440.0	388.0	401.0	345.0	284.0	281.0	277.0	0.0	0.0	255.0	268.0	267.0	0.0	207.0	204.0	243.0	229.0	215.0	0.0	203.0	170.0	175.0	196.0	207.0	181.0	210.0	175.0	0.0	170.0	141.0	151.0	152.0	0.0	152.0	139.0	160.0	145.0	175.0	0.0	138.0	131.0	141.0	166.0
349.10500 Da 1554.41 s	25.91	348.09772	3289.0	3297.0	2447.0	0.0	0.0	0.0	0.0	0.0	0.0	1796.0	0.0	1663.0	0.0	0.0	1532.0	0.0	1593.0	1572.0	1485.0	1448.0	0.0	0.0	0.0	0.0	0.0	0.0	1372.0	0.0	1263.0	0.0	1337.0	1301.0	1245.0	1182.0	1224.0	1141.0	0.0	0.0	0.0	1048.0	1089.0	1011.0	0.0	0.0	1106.0	1091.0	0.0
119.93815 Da 1556.51 s	25.94	118.93088	0.0	0.0	1144.0	0.0	0.0	0.0	0.0	0.0	0.0	0.0	873.0	0.0	0.0	0.0	0.0	0.0	0.0	0.0	0.0	0.0	0.0	0.0	0.0	0.0	0.0	0.0	0.0	791.0	771.0	0.0	0.0	0.0	0.0	0.0	0.0	655.0	633.0	0.0	714.0	579.0	0.0	0.0	0.0	0.0	0.0	0.0	0.0
112.01618 Da 1564.76 s	26.08	111.00890	0.0	0.0	1152.0	0.0	127.0	118.0	107.0	0.0	0.0	101.0	119.0	0.0	0.0	106.0	0.0	0.0	0.0	0.0	108.0	0.0	0.0	0.0	111.0	159.0	111.0	0.0	142.0	143.0	0.0	0.0	125.0	109.0	0.0	113.0	144.0	122.0	115.0	0.0	121.0	112.0	121.0	144.0	105.0	135.0	0.0	0.0	122.0
175.96494 Da 1574.92 s	26.25	174.95766	0.0	0.0	0.0	0.0	0.0	0.0	0.0	0.0	0.0	0.0	0.0	0.0	0.0	0.0	0.0	0.0	0.0	0.0	0.0	0.0	0.0	0.0	0.0	0.0	0.0	0.0	0.0	0.0	0.0	0.0	0.0	0.0	0.0	0.0	0.0	0.0	0.0	0.0	0.0	0.0	0.0	0.0	0.0	0.0	0.0	0.0	0.0
316.05118 Da 1580.07 s	26.33	315.04390	0.0	0.0	0.0	0.0	0.0	0.0	0.0	0.0	0.0	0.0	0.0	0.0	0.0	0.0	0.0	0.0	0.0	0.0	0.0	0.0	0.0	0.0	0.0	0.0	0.0	0.0	0.0	0.0	0.0	0.0	0.0	0.0	0.0	0.0	0.0	0.0	0.0	0.0	0.0	0.0	0.0	0.0	0.0	0.0	0.0	0.0	0.0
128.00907 Da 6.74 s	0.11	127.00180	0.0	0.0	0.0	0.0	0.0	0.0	0.0	0.0	0.0	0.0	0.0	0.0	0.0	0.0	0.0	0.0	0.0	0.0	0.0	0.0	0.0	0.0	0.0	0.0	0.0	0.0	0.0	0.0	0.0	0.0	0.0	0.0	0.0	0.0	0.0	1534.0	0.0	0.0	0.0	0.0	0.0	0.0	0.0	0.0	0.0	0.0	0.0
103.96287 Da 7.59 s	0.13	102.95559	0.0	0.0	0.0	0.0	0.0	0.0	0.0	0.0	0.0	0.0	0.0	0.0	0.0	0.0	0.0	0.0	0.0	0.0	0.0	1035.0	0.0	0.0	0.0	0.0	0.0	0.0	0.0	0.0	0.0	0.0	0.0	0.0	0.0	0.0	0.0	1078.0	0.0	0.0	0.0	0.0	0.0	0.0	0.0	0.0	0.0	0.0	0.0
307.92555 Da 10.35 s	0.17	306.91827	0.0	0.0	0.0	0.0	0.0	0.0	0.0	0.0	0.0	0.0	0.0	0.0	0.0	0.0	0.0	0.0	0.0	0.0	0.0	0.0	0.0	0.0	0.0	0.0	0.0	0.0	0.0	0.0	0.0	0.0	0.0	0.0	0.0	0.0	0.0	1966.0	0.0	0.0	0.0	0.0	0.0	0.0	0.0	0.0	0.0	0.0	0.0
469.90476 Da 10.35 s	0.17	468.89749	0.0	0.0	0.0	0.0	0.0	0.0	0.0	0.0	0.0	0.0	0.0	0.0	0.0	0.0	0.0	0.0	0.0	0.0	0.0	0.0	0.0	0.0	0.0	0.0	0.0	0.0	0.0	0.0	0.0	0.0	0.0	0.0	0.0	0.0	0.0	1341.0	0.0	0.0	0.0	0.0	0.0	0.0	0.0	0.0	0.0	0.0	0.0
375.91287 Da 9.84 s	0.16	374.90560	0.0	0.0	0.0	0.0	0.0	0.0	0.0	0.0	0.0	0.0	0.0	0.0	0.0	0.0	0.0	0.0	0.0	0.0	0.0	0.0	0.0	0.0	0.0	0.0	0.0	0.0	0.0	0.0	0.0	0.0	0.0	0.0	0.0	0.0	0.0	1171.0	0.0	0.0	0.0	0.0	0.0	0.0	0.0	0.0	0.0	0.0	0.0
673.86999 Da 14.73 s	0.25	672.86271	0.0	0.0	0.0	0.0	0.0	0.0	0.0	0.0	0.0	0.0	0.0	0.0	0.0	0.0	0.0	0.0	0.0	0.0	0.0	0.0	0.0	0.0	0.0	0.0	0.0	0.0	0.0	0.0	0.0	0.0	0.0	0.0	0.0	0.0	0.0	1102.0	0.0	0.0	0.0	0.0	0.0	0.0	0.0	0.0	0.0	0.0	0.0
263.98224 Da 11.90 s	0.20	262.97496	0.0	0.0	0.0	0.0	0.0	0.0	0.0	0.0	0.0	0.0	0.0	0.0	0.0	0.0	0.0	0.0	0.0	0.0	0.0	0.0	0.0	0.0	0.0	0.0	0.0	0.0	0.0	0.0	0.0	0.0	0.0	0.0	0.0	0.0	0.0	4572.0	0.0	0.0	0.0	0.0	0.0	0.0	0.0	0.0	0.0	0.0	0.0
239.93767 Da 12.75 s	0.21	238.93039	0.0	0.0	0.0	0.0	0.0	0.0	0.0	0.0	0.0	0.0	0.0	0.0	0.0	0.0	0.0	0.0	0.0	0.0	0.0	1587.0	0.0	0.0	0.0	0.0	0.0	0.0	0.0	0.0	0.0	0.0	0.0	0.0	0.0	0.0	0.0	1603.0	0.0	0.0	0.0	0.0	0.0	0.0	0.0	0.0	0.0	0.0	0.0
443.89944 Da 13.70 s	0.23	442.89216	0.0	0.0	0.0	0.0	0.0	0.0	0.0	0.0	0.0	0.0	0.0	0.0	0.0	0.0	0.0	0.0	0.0	0.0	0.0	0.0	0.0	0.0	0.0	0.0	0.0	0.0	0.0	0.0	0.0	0.0	0.0	0.0	0.0	0.0	0.0	1085.0	0.0	0.0	0.0	0.0	0.0	0.0	0.0	0.0	0.0	0.0	0.0
537.89309 Da 11.90 s	0.20	536.88581	0.0	0.0	0.0	0.0	0.0	0.0	0.0	0.0	0.0	0.0	0.0	0.0	0.0	0.0	0.0	0.0	0.0	0.0	0.0	0.0	0.0	0.0	0.0	0.0	0.0	0.0	0.0	0.0	0.0	0.0	0.0	0.0	0.0	0.0	0.0	1557.0	0.0	0.0	0.0	0.0	0.0	0.0	0.0	0.0	0.0	0.0	0.0
605.88190 Da 13.44 s	0.22	604.87462	0.0	0.0	0.0	0.0	0.0	0.0	0.0	0.0	0.0	0.0	0.0	0.0	0.0	0.0	0.0	0.0	0.0	0.0	0.0	0.0	0.0	0.0	0.0	0.0	0.0	0.0	0.0	0.0	0.0	0.0	0.0	0.0	0.0	0.0	0.0	1471.0	0.0	0.0	0.0	0.0	0.0	0.0	0.0	0.0	0.0	0.0	0.0
331.97025 Da 15.25 s	0.25	330.96297	0.0	0.0	0.0	0.0	0.0	0.0	0.0	0.0	0.0	0.0	0.0	0.0	0.0	0.0	0.0	0.0	0.0	0.0	0.0	0.0	0.0	0.0	0.0	0.0	0.0	0.0	0.0	0.0	0.0	0.0	0.0	0.0	0.0	0.0	0.0	0.0	0.0	0.0	0.0	0.0	0.0	0.0	0.0	0.0	0.0	0.0	0.0
579.87479 Da 16.80 s	0.28	578.86751	0.0	0.0	0.0	0.0	0.0	0.0	0.0	0.0	0.0	0.0	0.0	0.0	0.0	0.0	0.0	0.0	0.0	0.0	0.0	912.0	0.0	0.0	0.0	0.0	0.0	0.0	0.0	0.0	0.0	0.0	0.0	0.0	0.0	0.0	0.0	1009.0	0.0	0.0	0.0	0.0	0.0	0.0	0.0	0.0	0.0	0.0	0.0
195.99549 Da 18.71 s	0.31	194.98821	0.0	0.0	0.0	0.0	0.0	0.0	0.0	0.0	0.0	0.0	0.0	0.0	0.0	0.0	0.0	0.0	0.0	0.0	0.0	1014.0	0.0	0.0	0.0	0.0	0.0	0.0	0.0	0.0	0.0	0.0	0.0	0.0	0.0	0.0	0.0	1124.0	0.0	0.0	0.0	0.0	0.0	0.0	0.0	0.0	0.0	0.0	0.0
128.00914 Da 18.57 s	0.31	127.00187	0.0	0.0	0.0	0.0	0.0	0.0	0.0	0.0	0.0	0.0	0.0	0.0	0.0	0.0	0.0	0.0	0.0	0.0	0.0	1457.0	0.0	0.0	0.0	0.0	0.0	0.0	0.0	0.0	0.0	0.0	0.0	0.0	0.0	0.0	0.0	0.0	0.0	0.0	0.0	0.0	0.0	0.0	0.0	0.0	0.0	0.0	0.0
375.91293 Da 22.69 s	0.38	374.90565	0.0	0.0	0.0	0.0	0.0	0.0	0.0	0.0	0.0	0.0	0.0	0.0	0.0	0.0	0.0	0.0	0.0	0.0	0.0	1118.0	0.0	0.0	0.0	0.0	0.0	0.0	0.0	0.0	0.0	0.0	0.0	0.0	0.0	0.0	0.0	0.0	0.0	0.0	0.0	0.0	0.0	0.0	0.0	0.0	0.0	0.0	0.0
307.92568 Da 23.32 s	0.39	306.91840	0.0	0.0	0.0	0.0	0.0	0.0	0.0	0.0	0.0	0.0	0.0	0.0	0.0	0.0	0.0	0.0	0.0	0.0	0.0	1753.0	0.0	0.0	0.0	0.0	0.0	0.0	0.0	0.0	0.0	0.0	0.0	0.0	0.0	0.0	0.0	0.0	0.0	0.0	0.0	0.0	0.0	0.0	0.0	0.0	0.0	0.0	0.0
103.96302 Da 24.59 s	0.41	102.95575	0.0	0.0	0.0	0.0	0.0	0.0	844.0	0.0	0.0	0.0	0.0	0.0	0.0	969.0	0.0	1067.0	0.0	0.0	0.0	0.0	0.0	1243.0	0.0	0.0	0.0	0.0	0.0	0.0	0.0	0.0	0.0	0.0	0.0	932.0	0.0	0.0	0.0	984.0	0.0	0.0	0.0	0.0	0.0	0.0	0.0	0.0	0.0
605.88031 Da 25.78 s	0.43	604.87303	0.0	0.0	0.0	0.0	0.0	0.0	0.0	0.0	0.0	0.0	0.0	0.0	0.0	0.0	0.0	0.0	0.0	0.0	0.0	1317.0	0.0	0.0	0.0	0.0	0.0	0.0	0.0	0.0	0.0	0.0	0.0	0.0	0.0	0.0	0.0	0.0	0.0	0.0	0.0	0.0	0.0	0.0	0.0	0.0	0.0	0.0	0.0
537.89253 Da 28.48 s	0.47	536.88525	0.0	0.0	0.0	0.0	0.0	0.0	0.0	0.0	0.0	0.0	0.0	0.0	0.0	0.0	0.0	0.0	0.0	0.0	0.0	1389.0	0.0	0.0	0.0	0.0	0.0	0.0	0.0	0.0	0.0	0.0	0.0	0.0	0.0	0.0	0.0	0.0	0.0	0.0	0.0	0.0	0.0	0.0	0.0	0.0	0.0	0.0	0.0
128.00937 Da 29.12 s	0.49	127.00209	0.0	0.0	0.0	0.0	0.0	0.0	1088.0	0.0	0.0	0.0	0.0	0.0	0.0	1313.0	0.0	1354.0	0.0	0.0	0.0	0.0	0.0	1584.0	0.0	0.0	0.0	0.0	0.0	0.0	0.0	0.0	0.0	0.0	0.0	1287.0	0.0	0.0	0.0	0.0	0.0	0.0	0.0	0.0	0.0	0.0	0.0	0.0	0.0
469.90497 Da 30.49 s	0.51	468.89769	0.0	0.0	0.0	0.0	0.0	0.0	972.0	0.0	0.0	0.0	0.0	0.0	0.0	1118.0	0.0	0.0	0.0	0.0	0.0	1090.0	0.0	1437.0	0.0	0.0	0.0	0.0	0.0	0.0	0.0	0.0	0.0	0.0	0.0	946.0	0.0	0.0	0.0	0.0	0.0	0.0	0.0	0.0	0.0	0.0	0.0	0.0	0.0
673.87055 Da 32.06 s	0.53	672.86328	0.0	0.0	0.0	0.0	0.0	0.0	853.0	0.0	0.0	0.0	0.0	0.0	0.0	962.0	0.0	933.0	0.0	0.0	0.0	1063.0	0.0	1143.0	0.0	0.0	0.0	0.0	0.0	0.0	0.0	0.0	0.0	0.0	0.0	802.0	0.0	0.0	0.0	0.0	0.0	0.0	0.0	0.0	0.0	0.0	0.0	0.0	0.0
249.96703 Da 32.77 s	0.55	248.95975	0.0	0.0	0.0	0.0	0.0	0.0	0.0	0.0	0.0	0.0	0.0	0.0	0.0	0.0	0.0	0.0	0.0	0.0	0.0	0.0	0.0	0.0	0.0	0.0	0.0	0.0	0.0	0.0	0.0	0.0	0.0	0.0	0.0	0.0	0.0	0.0	0.0	0.0	0.0	0.0	0.0	0.0	0.0	0.0	0.0	0.0	0.0
443.90078 Da 33.14 s	0.55	442.89351	0.0	0.0	0.0	0.0	0.0	0.0	767.0	0.0	0.0	0.0	0.0	0.0	0.0	806.0	0.0	855.0	0.0	0.0	0.0	954.0	0.0	1101.0	0.0	0.0	0.0	0.0	0.0	0.0	0.0	0.0	0.0	0.0	0.0	804.0	0.0	0.0	0.0	923.0	0.0	0.0	0.0	0.0	0.0	0.0	0.0	0.0	0.0
195.99524 Da 35.94 s	0.60	194.98796	0.0	0.0	0.0	0.0	0.0	0.0	746.0	0.0	0.0	0.0	0.0	0.0	0.0	997.0	901.0	1049.0	0.0	0.0	0.0	0.0	0.0	1141.0	0.0	0.0	0.0	0.0	0.0	0.0	1041.0	0.0	0.0	0.0	0.0	986.0	0.0	0.0	0.0	942.0	0.0	0.0	0.0	0.0	0.0	0.0	877.0	0.0	915.0
549.94861 Da 34.14 s	0.57	548.94134	0.0	0.0	0.0	0.0	0.0	0.0	0.0	0.0	0.0	0.0	0.0	0.0	0.0	0.0	0.0	0.0	0.0	0.0	0.0	1273.0	0.0	1358.0	0.0	0.0	0.0	0.0	0.0	0.0	0.0	0.0	0.0	0.0	0.0	0.0	0.0	0.0	0.0	0.0	0.0	0.0	0.0	0.0	0.0	0.0	0.0	0.0	0.0
263.98188 Da 34.19 s	0.57	262.97461	0.0	0.0	0.0	0.0	0.0	0.0	0.0	0.0	0.0	0.0	0.0	0.0	0.0	3442.0	0.0	0.0	0.0	0.0	0.0	3995.0	0.0	4539.0	0.0	0.0	0.0	0.0	0.0	0.0	0.0	0.0	0.0	0.0	0.0	3524.0	0.0	0.0	0.0	0.0	0.0	0.0	0.0	0.0	0.0	0.0	0.0	0.0	0.0
103.96291 Da 35.82 s	0.60	102.95563	0.0	0.0	0.0	0.0	0.0	0.0	0.0	0.0	937.0	0.0	0.0	0.0	0.0	0.0	861.0	0.0	0.0	0.0	0.0	0.0	0.0	0.0	0.0	884.0	0.0	0.0	0.0	0.0	1025.0	0.0	0.0	0.0	0.0	0.0	0.0	0.0	0.0	0.0	0.0	0.0	0.0	0.0	0.0	0.0	952.0	0.0	930.0
331.97023 Da 34.15 s	0.57	330.96295	0.0	0.0	0.0	0.0	0.0	0.0	0.0	0.0	0.0	0.0	0.0	0.0	0.0	0.0	0.0	0.0	0.0	0.0	0.0	5558.0	0.0	0.0	0.0	0.0	0.0	0.0	0.0	0.0	0.0	0.0	0.0	0.0	0.0	0.0	0.0	0.0	0.0	0.0	0.0	0.0	0.0	0.0	0.0	0.0	0.0	0.0	0.0
239.93720 Da 35.47 s	0.59	238.92992	0.0	0.0	0.0	0.0	0.0	0.0	1384.0	0.0	0.0	0.0	0.0	0.0	0.0	1573.0	1513.0	1543.0	0.0	0.0	0.0	0.0	0.0	1690.0	0.0	0.0	0.0	0.0	0.0	0.0	1491.0	0.0	0.0	0.0	0.0	1350.0	0.0	0.0	0.0	1412.0	0.0	0.0	0.0	0.0	0.0	0.0	0.0	0.0	1379.0
375.91344 Da 35.92 s	0.60	374.90616	0.0	0.0	0.0	0.0	0.0	0.0	947.0	0.0	0.0	0.0	0.0	0.0	0.0	1070.0	1070.0	952.0	0.0	0.0	0.0	0.0	0.0	1283.0	0.0	0.0	0.0	0.0	0.0	0.0	965.0	0.0	0.0	0.0	0.0	954.0	0.0	0.0	0.0	966.0	0.0	0.0	0.0	0.0	0.0	0.0	854.0	0.0	983.0
579.87499 Da 36.16 s	0.60	578.86771	0.0	0.0	0.0	0.0	0.0	0.0	797.0	0.0	0.0	0.0	0.0	0.0	0.0	786.0	0.0	799.0	0.0	0.0	0.0	0.0	0.0	1006.0	0.0	0.0	0.0	0.0	0.0	0.0	0.0	0.0	0.0	0.0	0.0	760.0	0.0	0.0	0.0	820.0	0.0	0.0	0.0	0.0	0.0	0.0	0.0	0.0	0.0
307.92561 Da 40.03 s	0.67	306.91833	0.0	0.0	0.0	0.0	0.0	0.0	1444.0	0.0	0.0	0.0	0.0	0.0	0.0	1766.0	1690.0	1602.0	0.0	0.0	0.0	0.0	0.0	2032.0	0.0	1503.0	0.0	0.0	0.0	0.0	1783.0	0.0	0.0	0.0	0.0	1644.0	0.0	0.0	0.0	1757.0	0.0	0.0	0.0	0.0	0.0	0.0	1462.0	0.0	1656.0
467.94566 Da 41.32 s	0.69	466.93838	0.0	0.0	0.0	0.0	0.0	0.0	0.0	0.0	0.0	0.0	0.0	0.0	0.0	0.0	0.0	0.0	0.0	0.0	0.0	0.0	0.0	6902.0	0.0	0.0	0.0	0.0	0.0	0.0	0.0	0.0	0.0	0.0	0.0	0.0	0.0	0.0	0.0	0.0	0.0	0.0	0.0	0.0	0.0	0.0	0.0	0.0	0.0
930.34457 Da 41.54 s	0.69	929.33729	0.0	0.0	0.0	0.0	0.0	0.0	0.0	0.0	0.0	0.0	0.0	0.0	0.0	0.0	0.0	0.0	0.0	0.0	0.0	0.0	0.0	0.0	0.0	0.0	0.0	0.0	0.0	0.0	0.0	0.0	0.0	0.0	0.0	0.0	0.0	1174.0	0.0	0.0	0.0	0.0	0.0	0.0	0.0	0.0	0.0	0.0	0.0
537.89291 Da 42.99 s	0.72	536.88564	0.0	0.0	0.0	0.0	0.0	0.0	1274.0	0.0	0.0	0.0	0.0	0.0	0.0	1281.0	1306.0	1299.0	0.0	0.0	0.0	0.0	0.0	1670.0	0.0	1251.0	0.0	0.0	0.0	0.0	1521.0	0.0	0.0	0.0	0.0	1188.0	0.0	0.0	0.0	1342.0	0.0	0.0	0.0	0.0	0.0	0.0	1191.0	0.0	1231.0
605.88184 Da 42.10 s	0.70	604.87456	0.0	0.0	0.0	0.0	0.0	0.0	1212.0	0.0	0.0	0.0	0.0	0.0	0.0	1287.0	1154.0	1239.0	0.0	0.0	0.0	0.0	0.0	1599.0	0.0	1234.0	0.0	0.0	0.0	0.0	1266.0	0.0	0.0	0.0	0.0	1208.0	0.0	0.0	0.0	1223.0	0.0	0.0	0.0	0.0	0.0	0.0	1251.0	0.0	1206.0
128.00999 Da 43.55 s	0.73	127.00271	0.0	0.0	0.0	0.0	0.0	0.0	0.0	0.0	1404.0	0.0	0.0	0.0	0.0	0.0	1191.0	755.0	0.0	0.0	0.0	0.0	0.0	0.0	0.0	1183.0	0.0	0.0	0.0	0.0	1420.0	0.0	0.0	0.0	1249.0	0.0	0.0	755.0	0.0	1420.0	0.0	0.0	0.0	0.0	0.0	0.0	1241.0	0.0	1174.0
469.90515 Da 44.72 s	0.75	468.89787	0.0	0.0	0.0	0.0	0.0	0.0	0.0	0.0	1273.0	0.0	0.0	0.0	0.0	0.0	1023.0	1080.0	0.0	0.0	0.0	0.0	0.0	0.0	0.0	1034.0	0.0	0.0	0.0	0.0	1117.0	0.0	0.0	0.0	0.0	0.0	0.0	0.0	0.0	1080.0	0.0	0.0	0.0	0.0	0.0	0.0	1010.0	0.0	1122.0
331.97015 Da 48.88 s	0.81	330.96287	0.0	0.0	0.0	0.0	0.0	0.0	0.0	0.0	0.0	0.0	0.0	0.0	0.0	0.0	0.0	0.0	0.0	0.0	0.0	0.0	0.0	6198.0	0.0	0.0	0.0	0.0	0.0	0.0	0.0	0.0	0.0	0.0	0.0	4975.0	0.0	0.0	0.0	0.0	0.0	0.0	0.0	0.0	0.0	0.0	4294.0	0.0	4830.0
249.96659 Da 49.89 s	0.83	248.95931	0.0	0.0	0.0	0.0	0.0	0.0	0.0	0.0	0.0	0.0	0.0	0.0	0.0	0.0	0.0	0.0	0.0	0.0	0.0	0.0	0.0	0.0	0.0	0.0	0.0	0.0	0.0	0.0	0.0	0.0	0.0	0.0	0.0	42030.0	0.0	0.0	0.0	0.0	0.0	0.0	0.0	0.0	0.0	0.0	0.0	0.0	0.0
263.98170 Da 47.92 s	0.80	262.97442	0.0	0.0	0.0	0.0	0.0	0.0	0.0	0.0	0.0	0.0	0.0	0.0	0.0	0.0	3363.0	3786.0	0.0	0.0	0.0	0.0	0.0	0.0	0.0	0.0	0.0	0.0	0.0	0.0	3666.0	0.0	0.0	0.0	0.0	0.0	0.0	0.0	0.0	3682.0	0.0	0.0	0.0	0.0	0.0	0.0	3054.0	0.0	3467.0
195.99495 Da 49.60 s	0.83	194.98768	0.0	0.0	0.0	0.0	0.0	0.0	0.0	0.0	1117.0	0.0	0.0	0.0	0.0	0.0	0.0	0.0	0.0	0.0	0.0	0.0	0.0	0.0	0.0	824.0	0.0	0.0	818.0	0.0	0.0	0.0	853.0	0.0	921.0	0.0	0.0	0.0	0.0	0.0	0.0	0.0	0.0	0.0	0.0	912.0	0.0	0.0	0.0
443.89936 Da 51.65 s	0.86	442.89209	0.0	0.0	0.0	0.0	0.0	0.0	0.0	0.0	1015.0	0.0	0.0	0.0	0.0	0.0	807.0	0.0	0.0	875.0	0.0	0.0	0.0	0.0	0.0	783.0	0.0	0.0	720.0	0.0	947.0	0.0	0.0	0.0	846.0	0.0	0.0	0.0	0.0	0.0	0.0	994.0	0.0	0.0	0.0	866.0	798.0	0.0	968.0
375.91343 Da 51.59 s	0.86	374.90616	0.0	0.0	0.0	0.0	0.0	0.0	0.0	0.0	1134.0	0.0	0.0	0.0	0.0	0.0	0.0	0.0	0.0	1076.0	0.0	0.0	0.0	0.0	0.0	1019.0	0.0	0.0	826.0	0.0	0.0	0.0	0.0	0.0	905.0	0.0	0.0	0.0	0.0	0.0	0.0	0.0	0.0	0.0	0.0	988.0	0.0	0.0	0.0
113.99286 Da 52.40 s	0.87	112.98558	0.0	0.0	0.0	0.0	0.0	0.0	0.0	0.0	0.0	0.0	0.0	0.0	0.0	0.0	0.0	0.0	0.0	0.0	0.0	0.0	0.0	0.0	0.0	0.0	0.0	0.0	0.0	0.0	0.0	0.0	0.0	0.0	0.0	26442.0	0.0	0.0	0.0	0.0	0.0	0.0	0.0	0.0	0.0	0.0	0.0	0.0	0.0
726.38174 Da 52.59 s	0.88	725.37446	0.0	0.0	0.0	0.0	0.0	0.0	0.0	0.0	0.0	0.0	0.0	0.0	0.0	0.0	0.0	0.0	0.0	0.0	0.0	1086.0	0.0	0.0	0.0	0.0	0.0	0.0	0.0	0.0	0.0	0.0	0.0	0.0	0.0	0.0	0.0	0.0	0.0	0.0	0.0	0.0	0.0	0.0	0.0	0.0	0.0	0.0	0.0
239.93678 Da 53.88 s	0.90	238.92950	0.0	0.0	0.0	0.0	0.0	0.0	0.0	0.0	1734.0	0.0	0.0	0.0	0.0	0.0	0.0	0.0	0.0	1549.0	0.0	0.0	0.0	0.0	0.0	1364.0	0.0	0.0	1271.0	0.0	0.0	0.0	1243.0	0.0	1294.0	0.0	0.0	0.0	0.0	0.0	0.0	1535.0	0.0	0.0	0.0	1468.0	1261.0	0.0	0.0
603.91968 Da 55.93 s	0.93	602.91240	0.0	0.0	0.0	0.0	0.0	0.0	0.0	0.0	0.0	0.0	0.0	0.0	0.0	0.0	0.0	0.0	0.0	0.0	0.0	0.0	0.0	0.0	0.0	0.0	0.0	0.0	0.0	0.0	0.0	0.0	0.0	0.0	0.0	0.0	0.0	0.0	0.0	0.0	0.0	0.0	0.0	0.0	0.0	0.0	0.0	0.0	0.0
930.34549 Da 55.28 s	0.92	929.33822	0.0	0.0	0.0	0.0	0.0	0.0	0.0	0.0	0.0	0.0	0.0	0.0	0.0	0.0	0.0	0.0	0.0	0.0	0.0	1034.0	0.0	0.0	0.0	0.0	0.0	0.0	0.0	0.0	0.0	0.0	0.0	0.0	0.0	0.0	0.0	0.0	0.0	0.0	0.0	0.0	0.0	0.0	0.0	0.0	0.0	0.0	0.0
970.84547 Da 57.01 s	0.95	969.83819	0.0	0.0	0.0	0.0	0.0	0.0	0.0	0.0	0.0	0.0	0.0	0.0	0.0	0.0	0.0	0.0	0.0	0.0	0.0	0.0	0.0	0.0	0.0	0.0	0.0	0.0	0.0	0.0	0.0	0.0	0.0	0.0	0.0	0.0	0.0	1745.0	0.0	0.0	0.0	0.0	0.0	0.0	0.0	0.0	0.0	0.0	0.0
128.01052 Da 58.24 s	0.97	127.00324	0.0	0.0	0.0	0.0	0.0	0.0	0.0	0.0	0.0	0.0	0.0	0.0	0.0	0.0	0.0	0.0	0.0	1303.0	0.0	0.0	0.0	0.0	0.0	0.0	0.0	1101.0	1145.0	0.0	0.0	0.0	1115.0	0.0	0.0	0.0	0.0	0.0	0.0	0.0	0.0	1247.0	0.0	1053.0	0.0	1406.0	0.0	0.0	0.0
698.89374 Da 58.84 s	0.98	697.88646	0.0	0.0	0.0	0.0	0.0	0.0	1084.0	0.0	0.0	0.0	0.0	0.0	0.0	0.0	0.0	0.0	0.0	0.0	0.0	0.0	0.0	1059.0	0.0	0.0	0.0	0.0	0.0	0.0	0.0	0.0	0.0	0.0	0.0	0.0	0.0	0.0	0.0	0.0	0.0	0.0	0.0	0.0	0.0	0.0	0.0	0.0	0.0
307.92542 Da 59.06 s	0.98	306.91815	0.0	0.0	0.0	0.0	0.0	0.0	0.0	0.0	1904.0	0.0	0.0	0.0	0.0	0.0	0.0	0.0	0.0	1712.0	0.0	0.0	0.0	0.0	0.0	0.0	0.0	1302.0	1551.0	0.0	0.0	0.0	1439.0	0.0	1568.0	0.0	0.0	0.0	0.0	0.0	0.0	1744.0	0.0	1423.0	0.0	1723.0	0.0	0.0	0.0
537.89304 Da 61.52 s	1.03	536.88576	0.0	0.0	0.0	0.0	0.0	0.0	0.0	0.0	1593.0	0.0	0.0	0.0	0.0	0.0	0.0	0.0	0.0	1413.0	0.0	0.0	0.0	0.0	0.0	0.0	0.0	1099.0	1200.0	0.0	0.0	0.0	1148.0	0.0	1283.0	0.0	0.0	0.0	0.0	0.0	0.0	1356.0	0.0	1139.0	0.0	1282.0	0.0	0.0	0.0
605.88204 Da 60.80 s	1.01	604.87476	0.0	0.0	0.0	0.0	0.0	0.0	0.0	0.0	1449.0	0.0	0.0	0.0	0.0	0.0	0.0	0.0	0.0	1207.0	0.0	0.0	0.0	0.0	0.0	0.0	0.0	966.0	1112.0	0.0	0.0	0.0	1087.0	0.0	1256.0	0.0	0.0	0.0	0.0	0.0	0.0	1332.0	0.0	1098.0	0.0	1190.0	0.0	0.0	0.0
673.86990 Da 60.42 s	1.01	672.86262	0.0	0.0	0.0	0.0	0.0	0.0	0.0	0.0	1140.0	0.0	0.0	0.0	0.0	0.0	0.0	0.0	0.0	980.0	0.0	0.0	0.0	0.0	0.0	890.0	0.0	725.0	818.0	0.0	927.0	0.0	771.0	0.0	838.0	0.0	0.0	0.0	0.0	0.0	0.0	909.0	0.0	829.0	0.0	1011.0	778.0	0.0	0.0
469.90513 Da 60.47 s	1.01	468.89785	0.0	0.0	0.0	0.0	0.0	0.0	0.0	0.0	0.0	0.0	0.0	0.0	0.0	0.0	0.0	0.0	0.0	1063.0	0.0	0.0	0.0	0.0	0.0	0.0	0.0	821.0	967.0	0.0	0.0	0.0	932.0	0.0	1054.0	0.0	1009.0	0.0	0.0	0.0	0.0	1208.0	0.0	884.0	0.0	1035.0	0.0	0.0	0.0
195.99492 Da 62.16 s	1.04	194.98764	0.0	0.0	0.0	0.0	0.0	0.0	0.0	0.0	0.0	0.0	0.0	810.0	0.0	0.0	863.0	0.0	0.0	0.0	0.0	0.0	0.0	0.0	0.0	871.0	0.0	748.0	0.0	0.0	0.0	0.0	0.0	0.0	0.0	0.0	863.0	0.0	0.0	0.0	0.0	1000.0	0.0	763.0	0.0	0.0	0.0	0.0	0.0
549.94788 Da 62.95 s	1.05	548.94061	0.0	0.0	0.0	0.0	0.0	0.0	0.0	0.0	0.0	0.0	0.0	0.0	0.0	1195.0	1148.0	1051.0	0.0	0.0	0.0	0.0	0.0	0.0	0.0	1038.0	0.0	0.0	0.0	0.0	1081.0	0.0	0.0	0.0	1033.0	1062.0	0.0	0.0	0.0	0.0	0.0	0.0	0.0	0.0	0.0	0.0	0.0	0.0	889.0
726.38151 Da 64.15 s	1.07	725.37423	0.0	0.0	0.0	0.0	0.0	0.0	0.0	0.0	0.0	0.0	0.0	0.0	0.0	0.0	0.0	0.0	0.0	0.0	0.0	0.0	0.0	0.0	0.0	0.0	0.0	0.0	0.0	0.0	0.0	0.0	0.0	0.0	0.0	0.0	0.0	0.0	0.0	0.0	0.0	0.0	0.0	0.0	0.0	0.0	0.0	0.0	0.0
331.97010 Da 65.38 s	1.09	330.96282	0.0	0.0	0.0	0.0	0.0	0.0	4511.0	0.0	0.0	0.0	0.0	0.0	0.0	4814.0	5173.0	0.0	0.0	0.0	0.0	0.0	0.0	0.0	0.0	5068.0	0.0	0.0	0.0	0.0	0.0	0.0	0.0	0.0	0.0	0.0	0.0	0.0	0.0	0.0	0.0	4846.0	0.0	0.0	0.0	0.0	0.0	0.0	0.0
375.91374 Da 64.22 s	1.07	374.90646	0.0	0.0	0.0	0.0	0.0	0.0	0.0	0.0	0.0	0.0	0.0	785.0	0.0	0.0	0.0	0.0	0.0	0.0	0.0	0.0	0.0	0.0	0.0	0.0	0.0	788.0	0.0	0.0	0.0	0.0	898.0	0.0	0.0	0.0	891.0	0.0	0.0	0.0	0.0	1012.0	0.0	871.0	0.0	0.0	0.0	0.0	0.0
181.98029 Da 64.52 s	1.08	180.97302	0.0	0.0	0.0	0.0	0.0	0.0	0.0	0.0	0.0	0.0	0.0	0.0	0.0	0.0	13800.0	0.0	0.0	0.0	0.0	0.0	0.0	0.0	0.0	0.0	0.0	0.0	0.0	0.0	0.0	0.0	0.0	0.0	0.0	0.0	0.0	0.0	0.0	0.0	0.0	0.0	0.0	0.0	0.0	0.0	0.0	0.0	0.0
685.92078 Da 64.79 s	1.08	684.91350	0.0	0.0	0.0	0.0	0.0	0.0	0.0	0.0	0.0	0.0	0.0	0.0	0.0	0.0	1446.0	1495.0	0.0	0.0	0.0	0.0	0.0	1556.0	0.0	1323.0	0.0	0.0	0.0	0.0	0.0	0.0	0.0	0.0	0.0	1367.0	0.0	0.0	0.0	0.0	0.0	0.0	0.0	0.0	0.0	0.0	0.0	0.0	0.0
113.99284 Da 65.78 s	1.10	112.98557	0.0	0.0	0.0	0.0	0.0	0.0	0.0	0.0	0.0	0.0	0.0	0.0	0.0	0.0	27190.0	0.0	0.0	28236.0	0.0	0.0	0.0	0.0	0.0	0.0	0.0	0.0	0.0	0.0	0.0	0.0	0.0	0.0	0.0	0.0	0.0	0.0	0.0	26333.0	0.0	0.0	0.0	0.0	0.0	0.0	0.0	0.0	0.0
807.88195 Da 65.82 s	1.10	806.87468	0.0	0.0	0.0	0.0	0.0	0.0	0.0	0.0	0.0	0.0	0.0	0.0	0.0	0.0	3727.0	0.0	0.0	0.0	0.0	0.0	0.0	0.0	0.0	3727.0	0.0	0.0	0.0	0.0	0.0	0.0	0.0	0.0	0.0	0.0	0.0	0.0	0.0	0.0	0.0	0.0	0.0	0.0	0.0	0.0	0.0	0.0	0.0
317.95524 Da 66.08 s	1.10	316.94796	0.0	0.0	0.0	0.0	0.0	0.0	0.0	0.0	0.0	0.0	0.0	0.0	0.0	0.0	0.0	0.0	0.0	0.0	0.0	0.0	0.0	0.0	0.0	0.0	0.0	0.0	0.0	0.0	0.0	0.0	0.0	0.0	0.0	0.0	0.0	0.0	0.0	0.0	0.0	0.0	0.0	0.0	0.0	0.0	0.0	0.0	0.0
249.96599 Da 67.12 s	1.12	248.95872	0.0	0.0	0.0	0.0	0.0	0.0	0.0	0.0	0.0	0.0	0.0	0.0	0.0	0.0	0.0	0.0	0.0	0.0	0.0	0.0	0.0	0.0	0.0	0.0	0.0	0.0	0.0	0.0	0.0	0.0	0.0	0.0	0.0	0.0	0.0	0.0	0.0	0.0	0.0	0.0	0.0	0.0	0.0	0.0	0.0	0.0	0.0
399.95791 Da 67.93 s	1.13	398.95064	0.0	0.0	0.0	0.0	0.0	0.0	3911.0	0.0	0.0	0.0	0.0	0.0	0.0	0.0	0.0	0.0	0.0	4726.0	0.0	0.0	0.0	0.0	0.0	4585.0	0.0	0.0	0.0	0.0	0.0	0.0	0.0	0.0	0.0	0.0	0.0	0.0	0.0	4216.0	0.0	4170.0	0.0	0.0	0.0	0.0	0.0	0.0	0.0
467.94505 Da 66.65 s	1.11	466.93777	0.0	0.0	0.0	0.0	0.0	0.0	0.0	0.0	0.0	0.0	0.0	0.0	0.0	0.0	5794.0	0.0	0.0	0.0	0.0	0.0	0.0	0.0	0.0	5845.0	0.0	0.0	0.0	0.0	0.0	0.0	0.0	0.0	0.0	0.0	0.0	0.0	0.0	0.0	0.0	0.0	0.0	0.0	0.0	0.0	0.0	0.0	0.0
521.91783 Da 67.12 s	1.12	520.91055	0.0	0.0	0.0	0.0	0.0	0.0	0.0	0.0	0.0	0.0	0.0	0.0	0.0	0.0	0.0	0.0	0.0	0.0	0.0	0.0	0.0	0.0	0.0	0.0	0.0	0.0	0.0	0.0	0.0	0.0	0.0	0.0	0.0	0.0	0.0	0.0	0.0	0.0	0.0	0.0	0.0	0.0	0.0	0.0	0.0	0.0	0.0
385.94261 Da 67.12 s	1.12	384.93533	0.0	0.0	0.0	0.0	0.0	0.0	0.0	0.0	0.0	0.0	0.0	0.0	0.0	0.0	0.0	0.0	0.0	0.0	0.0	0.0	0.0	0.0	0.0	0.0	0.0	0.0	0.0	0.0	0.0	0.0	0.0	0.0	0.0	0.0	0.0	0.0	0.0	0.0	0.0	0.0	0.0	0.0	0.0	0.0	0.0	0.0	0.0
453.92944 Da 67.12 s	1.12	452.92217	0.0	0.0	0.0	0.0	0.0	0.0	0.0	0.0	0.0	0.0	0.0	0.0	0.0	0.0	0.0	0.0	0.0	0.0	0.0	0.0	0.0	0.0	0.0	0.0	0.0	0.0	0.0	0.0	0.0	0.0	0.0	0.0	0.0	0.0	0.0	0.0	0.0	0.0	0.0	0.0	0.0	0.0	0.0	0.0	0.0	0.0	0.0
603.92014 Da 66.65 s	1.11	602.91287	0.0	0.0	0.0	0.0	0.0	0.0	0.0	0.0	0.0	0.0	0.0	0.0	0.0	0.0	8026.0	0.0	0.0	0.0	0.0	0.0	0.0	0.0	0.0	8780.0	0.0	0.0	0.0	0.0	0.0	0.0	0.0	0.0	0.0	0.0	0.0	0.0	0.0	0.0	0.0	0.0	0.0	0.0	0.0	0.0	0.0	0.0	0.0
617.93458 Da 66.35 s	1.11	616.92731	0.0	0.0	0.0	0.0	0.0	0.0	0.0	0.0	0.0	0.0	0.0	0.0	0.0	0.0	0.0	1682.0	0.0	0.0	0.0	0.0	0.0	2030.0	0.0	1635.0	0.0	0.0	0.0	0.0	0.0	0.0	0.0	0.0	0.0	0.0	0.0	0.0	0.0	0.0	0.0	1291.0	0.0	0.0	0.0	0.0	0.0	0.0	0.0
263.98141 Da 67.69 s	1.13	262.97413	0.0	0.0	0.0	0.0	0.0	0.0	0.0	0.0	4019.0	0.0	0.0	0.0	0.0	0.0	0.0	0.0	0.0	3903.0	0.0	0.0	0.0	0.0	0.0	3561.0	0.0	0.0	3179.0	0.0	0.0	0.0	3140.0	0.0	0.0	0.0	3641.0	0.0	0.0	0.0	0.0	3701.0	0.0	2909.0	0.0	3613.0	0.0	0.0	0.0
753.90961 Da 70.12 s	1.17	752.90233	0.0	0.0	0.0	0.0	0.0	0.0	0.0	0.0	0.0	0.0	0.0	0.0	0.0	1425.0	0.0	1277.0	0.0	0.0	0.0	0.0	0.0	0.0	0.0	1168.0	0.0	0.0	0.0	0.0	0.0	0.0	0.0	0.0	0.0	1273.0	0.0	0.0	0.0	0.0	0.0	0.0	0.0	0.0	0.0	0.0	0.0	0.0	0.0
671.90628 Da 68.38 s	1.14	670.89901	0.0	0.0	0.0	0.0	0.0	0.0	0.0	0.0	0.0	0.0	0.0	0.0	0.0	5905.0	5149.0	0.0	0.0	0.0	0.0	0.0	0.0	0.0	0.0	0.0	0.0	0.0	0.0	0.0	0.0	0.0	0.0	0.0	0.0	5564.0	0.0	0.0	0.0	0.0	0.0	0.0	0.0	0.0	0.0	0.0	0.0	0.0	0.0
1533.76317 Da 69.07 s	1.15	765.87431	0.0	0.0	0.0	0.0	0.0	0.0	0.0	0.0	0.0	0.0	0.0	0.0	0.0	0.0	0.0	0.0	0.0	0.0	0.0	0.0	0.0	0.0	0.0	2907.0	0.0	0.0	0.0	0.0	0.0	0.0	0.0	0.0	0.0	3096.0	0.0	0.0	0.0	0.0	0.0	0.0	0.0	0.0	0.0	0.0	0.0	0.0	0.0
239.93576 Da 69.78 s	1.16	238.92848	0.0	0.0	0.0	0.0	0.0	0.0	0.0	0.0	0.0	0.0	0.0	1192.0	0.0	0.0	0.0	0.0	0.0	0.0	0.0	0.0	0.0	0.0	0.0	0.0	1264.0	1155.0	0.0	0.0	0.0	0.0	0.0	0.0	0.0	0.0	1245.0	0.0	0.0	0.0	1159.0	0.0	0.0	1270.0	0.0	0.0	0.0	0.0	0.0
307.92549 Da 71.55 s	1.19	306.91821	0.0	0.0	0.0	0.0	0.0	0.0	0.0	0.0	0.0	0.0	0.0	1329.0	0.0	0.0	0.0	0.0	0.0	0.0	0.0	0.0	0.0	0.0	0.0	0.0	1365.0	0.0	0.0	0.0	0.0	0.0	0.0	0.0	0.0	0.0	1471.0	0.0	0.0	0.0	0.0	0.0	0.0	0.0	0.0	0.0	0.0	0.0	0.0
739.89430 Da 74.35 s	1.24	738.88702	0.0	0.0	0.0	0.0	0.0	0.0	0.0	0.0	0.0	0.0	0.0	0.0	0.0	0.0	0.0	0.0	0.0	5427.0	0.0	0.0	0.0	0.0	0.0	0.0	0.0	0.0	0.0	0.0	0.0	0.0	0.0	0.0	0.0	4820.0	0.0	0.0	0.0	4940.0	0.0	0.0	0.0	0.0	0.0	0.0	0.0	0.0	0.0
535.93234 Da 72.60 s	1.21	534.92506	0.0	0.0	0.0	0.0	0.0	0.0	0.0	0.0	0.0	0.0	0.0	0.0	0.0	0.0	6604.0	0.0	0.0	7039.0	0.0	0.0	0.0	0.0	0.0	6425.0	0.0	0.0	5996.0	0.0	0.0	0.0	0.0	0.0	0.0	6551.0	0.0	0.0	0.0	0.0	0.0	0.0	0.0	0.0	0.0	0.0	0.0	0.0	5594.0
469.90538 Da 74.88 s	1.25	468.89811	0.0	0.0	0.0	0.0	0.0	0.0	0.0	0.0	0.0	0.0	859.0	890.0	0.0	0.0	0.0	0.0	0.0	0.0	0.0	0.0	0.0	0.0	0.0	0.0	861.0	0.0	0.0	0.0	0.0	0.0	0.0	0.0	0.0	0.0	0.0	0.0	0.0	0.0	980.0	0.0	0.0	0.0	958.0	0.0	0.0	0.0	0.0
605.88198 Da 74.22 s	1.24	604.87471	0.0	0.0	0.0	0.0	0.0	0.0	0.0	0.0	0.0	0.0	0.0	1211.0	0.0	0.0	0.0	0.0	0.0	0.0	0.0	0.0	0.0	0.0	0.0	0.0	0.0	0.0	0.0	0.0	0.0	0.0	0.0	0.0	0.0	0.0	1155.0	0.0	0.0	0.0	0.0	0.0	0.0	0.0	0.0	0.0	0.0	0.0	0.0
1805.71708 Da 74.43 s	1.24	901.85126	0.0	0.0	0.0	0.0	0.0	0.0	0.0	0.0	0.0	0.0	0.0	0.0	0.0	0.0	0.0	0.0	0.0	0.0	0.0	0.0	0.0	0.0	0.0	2038.0	0.0	0.0	0.0	0.0	0.0	0.0	0.0	0.0	0.0	2198.0	0.0	0.0	0.0	0.0	0.0	0.0	0.0	0.0	0.0	0.0	0.0	0.0	0.0
128.01035 Da 74.65 s	1.24	127.00308	0.0	0.0	0.0	0.0	941.0	0.0	0.0	0.0	0.0	0.0	1052.0	1042.0	1120.0	0.0	659.0	0.0	0.0	0.0	1040.0	0.0	0.0	0.0	0.0	0.0	1085.0	0.0	0.0	0.0	662.0	0.0	0.0	0.0	0.0	617.0	1174.0	0.0	1015.0	0.0	1168.0	0.0	1084.0	0.0	1056.0	0.0	517.0	0.0	0.0
1397.78593 Da 75.35 s	1.26	697.88569	0.0	0.0	0.0	0.0	0.0	0.0	0.0	0.0	0.0	0.0	0.0	0.0	0.0	0.0	0.0	0.0	0.0	0.0	0.0	0.0	0.0	0.0	0.0	0.0	0.0	0.0	0.0	0.0	0.0	0.0	0.0	0.0	0.0	0.0	0.0	0.0	0.0	0.0	0.0	0.0	0.0	0.0	0.0	0.0	0.0	0.0	0.0
909.86631 Da 78.17 s	1.30	908.85903	0.0	0.0	0.0	0.0	0.0	0.0	0.0	0.0	0.0	0.0	0.0	0.0	0.0	0.0	0.0	0.0	0.0	0.0	0.0	0.0	0.0	0.0	0.0	943.0	0.0	0.0	0.0	0.0	0.0	0.0	733.0	0.0	0.0	1037.0	0.0	0.0	0.0	1002.0	0.0	0.0	0.0	0.0	0.0	0.0	0.0	0.0	0.0
181.98030 Da 76.55 s	1.28	180.97303	0.0	0.0	0.0	0.0	0.0	0.0	0.0	0.0	0.0	0.0	0.0	0.0	0.0	0.0	0.0	0.0	0.0	0.0	0.0	0.0	0.0	0.0	0.0	0.0	0.0	0.0	0.0	0.0	0.0	0.0	0.0	0.0	0.0	0.0	0.0	0.0	0.0	14548.0	0.0	0.0	0.0	0.0	0.0	0.0	0.0	0.0	0.0
698.89431 Da 77.36 s	1.29	697.88703	0.0	0.0	0.0	0.0	0.0	0.0	0.0	0.0	1283.0	0.0	0.0	0.0	0.0	1174.0	1035.0	0.0	0.0	0.0	0.0	0.0	0.0	0.0	0.0	0.0	0.0	0.0	0.0	0.0	0.0	0.0	0.0	0.0	0.0	0.0	0.0	0.0	0.0	0.0	0.0	0.0	0.0	0.0	0.0	0.0	0.0	0.0	868.0
821.89653 Da 75.49 s	1.26	820.88925	0.0	0.0	0.0	0.0	0.0	0.0	909.0	0.0	0.0	0.0	0.0	0.0	0.0	1072.0	942.0	948.0	0.0	0.0	0.0	0.0	0.0	0.0	0.0	886.0	0.0	0.0	760.0	0.0	0.0	0.0	0.0	0.0	0.0	994.0	697.0	0.0	0.0	892.0	0.0	0.0	0.0	0.0	0.0	887.0	0.0	0.0	0.0
1031.82638 Da 78.45 s	1.31	1030.81910	0.0	0.0	0.0	0.0	0.0	0.0	0.0	0.0	0.0	0.0	0.0	0.0	0.0	0.0	0.0	0.0	0.0	0.0	0.0	0.0	0.0	1334.0	0.0	0.0	0.0	0.0	0.0	0.0	0.0	0.0	0.0	0.0	0.0	0.0	0.0	0.0	0.0	0.0	0.0	0.0	0.0	0.0	0.0	0.0	0.0	0.0	0.0
1038.83145 Da 78.65 s	1.31	1037.82417	0.0	0.0	0.0	0.0	0.0	0.0	0.0	0.0	0.0	0.0	0.0	0.0	0.0	847.0	0.0	710.0	0.0	0.0	0.0	0.0	0.0	0.0	0.0	0.0	0.0	0.0	0.0	0.0	746.0	0.0	0.0	0.0	0.0	0.0	0.0	1013.0	0.0	0.0	0.0	0.0	0.0	0.0	0.0	0.0	0.0	0.0	699.0
930.34699 Da 76.86 s	1.28	929.33972	0.0	0.0	0.0	0.0	0.0	0.0	0.0	0.0	0.0	0.0	0.0	0.0	0.0	0.0	976.0	0.0	0.0	0.0	0.0	1071.0	0.0	1057.0	0.0	914.0	0.0	0.0	431.0	0.0	961.0	0.0	0.0	0.0	0.0	934.0	0.0	0.0	0.0	0.0	0.0	270.0	0.0	0.0	0.0	0.0	0.0	0.0	972.0
317.95495 Da 78.76 s	1.31	316.94767	0.0	0.0	0.0	0.0	0.0	0.0	0.0	0.0	0.0	0.0	0.0	0.0	0.0	0.0	0.0	0.0	0.0	0.0	0.0	0.0	0.0	0.0	0.0	0.0	0.0	0.0	0.0	0.0	0.0	0.0	0.0	0.0	0.0	39944.0	0.0	0.0	0.0	0.0	0.0	0.0	0.0	0.0	0.0	0.0	0.0	0.0	0.0
726.38241 Da 79.68 s	1.33	725.37513	0.0	0.0	0.0	0.0	0.0	0.0	0.0	0.0	0.0	0.0	0.0	0.0	0.0	0.0	0.0	995.0	0.0	0.0	0.0	0.0	0.0	0.0	0.0	0.0	0.0	0.0	0.0	0.0	0.0	0.0	0.0	0.0	0.0	0.0	0.0	1178.0	0.0	0.0	0.0	0.0	0.0	0.0	0.0	0.0	0.0	0.0	0.0
537.89235 Da 77.62 s	1.29	536.88507	0.0	0.0	0.0	0.0	0.0	0.0	0.0	0.0	0.0	0.0	0.0	1224.0	0.0	0.0	0.0	0.0	0.0	0.0	0.0	0.0	0.0	0.0	0.0	0.0	1229.0	0.0	0.0	0.0	0.0	0.0	0.0	0.0	0.0	0.0	1160.0	0.0	0.0	0.0	1127.0	0.0	0.0	0.0	1191.0	0.0	0.0	0.0	0.0
603.91951 Da 76.86 s	1.28	602.91224	0.0	0.0	0.0	0.0	0.0	0.0	0.0	0.0	0.0	0.0	0.0	0.0	0.0	0.0	0.0	0.0	0.0	9139.0	0.0	0.0	0.0	0.0	0.0	0.0	0.0	0.0	0.0	0.0	0.0	0.0	0.0	0.0	7743.0	8086.0	0.0	0.0	0.0	7583.0	0.0	0.0	0.0	0.0	0.0	0.0	0.0	0.0	0.0
239.93582 Da 81.21 s	1.35	238.92854	0.0	0.0	0.0	0.0	1112.0	0.0	0.0	0.0	0.0	0.0	1123.0	0.0	1207.0	0.0	0.0	0.0	0.0	0.0	1262.0	0.0	0.0	0.0	1025.0	0.0	0.0	0.0	0.0	0.0	0.0	1084.0	0.0	0.0	0.0	0.0	0.0	0.0	1099.0	0.0	0.0	0.0	1248.0	0.0	1181.0	0.0	0.0	0.0	0.0
249.96641 Da 81.70 s	1.36	248.95913	0.0	0.0	0.0	0.0	0.0	0.0	0.0	0.0	0.0	0.0	0.0	0.0	0.0	0.0	0.0	0.0	0.0	0.0	0.0	0.0	0.0	0.0	0.0	0.0	0.0	0.0	0.0	0.0	0.0	0.0	0.0	0.0	0.0	0.0	0.0	0.0	0.0	42346.0	0.0	0.0	0.0	0.0	0.0	0.0	0.0	0.0	0.0
617.93448 Da 82.36 s	1.37	616.92720	0.0	0.0	0.0	0.0	0.0	0.0	0.0	0.0	0.0	0.0	944.0	0.0	0.0	1757.0	0.0	0.0	0.0	1611.0	0.0	0.0	0.0	0.0	0.0	0.0	0.0	0.0	0.0	0.0	0.0	0.0	0.0	0.0	0.0	0.0	1276.0	0.0	0.0	0.0	0.0	0.0	817.0	0.0	997.0	0.0	0.0	0.0	0.0
467.94527 Da 84.30 s	1.41	466.93800	0.0	0.0	0.0	0.0	0.0	0.0	0.0	0.0	0.0	0.0	3986.0	0.0	4014.0	5620.0	0.0	0.0	0.0	0.0	0.0	0.0	0.0	0.0	0.0	0.0	0.0	0.0	4852.0	0.0	0.0	0.0	0.0	0.0	5743.0	5743.0	0.0	0.0	0.0	5371.0	0.0	0.0	3374.0	0.0	0.0	0.0	0.0	0.0	0.0
671.90634 Da 82.74 s	1.38	670.89906	0.0	0.0	0.0	0.0	0.0	0.0	0.0	0.0	0.0	0.0	0.0	0.0	3248.0	0.0	0.0	0.0	0.0	0.0	0.0	0.0	0.0	0.0	0.0	0.0	0.0	0.0	0.0	0.0	0.0	0.0	0.0	0.0	0.0	0.0	0.0	0.0	0.0	5396.0	0.0	0.0	0.0	0.0	0.0	0.0	0.0	0.0	0.0
970.84604 Da 84.43 s	1.41	969.83877	0.0	0.0	0.0	0.0	0.0	0.0	0.0	0.0	0.0	0.0	0.0	185.0	0.0	0.0	0.0	1401.0	0.0	0.0	0.0	0.0	0.0	0.0	0.0	0.0	0.0	0.0	0.0	0.0	0.0	0.0	0.0	0.0	0.0	0.0	0.0	0.0	0.0	0.0	0.0	0.0	0.0	0.0	0.0	0.0	0.0	0.0	0.0
307.92423 Da 82.37 s	1.37	306.91695	0.0	0.0	0.0	0.0	1124.0	0.0	0.0	0.0	0.0	0.0	1344.0	0.0	1347.0	0.0	0.0	0.0	0.0	0.0	1441.0	0.0	0.0	0.0	1314.0	0.0	0.0	0.0	0.0	0.0	0.0	1281.0	0.0	0.0	0.0	0.0	0.0	0.0	1323.0	0.0	1450.0	0.0	1374.0	0.0	1404.0	0.0	0.0	0.0	0.0
331.96983 Da 85.26 s	1.42	330.96255	0.0	0.0	0.0	0.0	0.0	0.0	0.0	0.0	0.0	0.0	3753.0	0.0	3986.0	0.0	0.0	0.0	0.0	0.0	0.0	0.0	0.0	0.0	0.0	0.0	0.0	4113.0	0.0	0.0	0.0	0.0	0.0	0.0	0.0	0.0	0.0	0.0	0.0	4707.0	0.0	0.0	3952.0	0.0	0.0	0.0	0.0	0.0	0.0
263.98057 Da 85.68 s	1.43	262.97329	0.0	0.0	0.0	0.0	0.0	0.0	0.0	0.0	0.0	0.0	2973.0	0.0	3068.0	0.0	0.0	0.0	0.0	0.0	0.0	0.0	0.0	0.0	0.0	0.0	0.0	2863.0	0.0	0.0	0.0	0.0	0.0	0.0	0.0	0.0	0.0	0.0	0.0	0.0	3137.0	0.0	2939.0	0.0	0.0	0.0	0.0	0.0	0.0
181.98006 Da 86.63 s	1.44	180.97278	0.0	0.0	0.0	0.0	0.0	0.0	0.0	0.0	0.0	0.0	0.0	0.0	10845.0	0.0	0.0	0.0	0.0	0.0	0.0	0.0	0.0	0.0	0.0	0.0	0.0	12891.0	13464.0	0.0	0.0	0.0	0.0	0.0	0.0	0.0	0.0	0.0	0.0	0.0	0.0	0.0	0.0	0.0	0.0	0.0	0.0	0.0	13973.0
399.95782 Da 85.99 s	1.43	398.95054	0.0	0.0	0.0	0.0	0.0	0.0	0.0	0.0	0.0	0.0	3253.0	3279.0	0.0	0.0	0.0	0.0	0.0	0.0	0.0	0.0	0.0	0.0	0.0	0.0	0.0	3678.0	3831.0	0.0	0.0	0.0	0.0	0.0	0.0	0.0	0.0	0.0	0.0	0.0	0.0	0.0	3266.0	0.0	0.0	0.0	3987.0	0.0	0.0
535.93224 Da 87.52 s	1.46	534.92497	0.0	0.0	0.0	0.0	0.0	0.0	0.0	0.0	0.0	0.0	4303.0	0.0	0.0	0.0	0.0	0.0	0.0	0.0	0.0	0.0	0.0	0.0	0.0	0.0	0.0	5522.0	0.0	0.0	0.0	0.0	5292.0	0.0	0.0	0.0	0.0	0.0	0.0	0.0	0.0	0.0	3860.0	4890.0	0.0	0.0	0.0	0.0	0.0
113.99279 Da 86.27 s	1.44	112.98552	0.0	0.0	0.0	0.0	0.0	0.0	0.0	0.0	0.0	0.0	0.0	0.0	0.0	0.0	0.0	0.0	0.0	0.0	0.0	0.0	0.0	0.0	0.0	0.0	0.0	23887.0	0.0	0.0	0.0	0.0	0.0	0.0	26040.0	0.0	0.0	0.0	0.0	0.0	0.0	0.0	0.0	21974.0	0.0	0.0	0.0	0.0	0.0
605.88038 Da 86.79 s	1.45	604.87311	1892.0	1891.0	322.0	0.0	903.0	0.0	0.0	0.0	0.0	0.0	1047.0	0.0	1231.0	0.0	0.0	0.0	431.0	0.0	1208.0	0.0	0.0	0.0	913.0	0.0	1050.0	0.0	0.0	0.0	0.0	844.0	0.0	0.0	0.0	0.0	0.0	0.0	970.0	0.0	1124.0	0.0	1168.0	0.0	1177.0	0.0	0.0	968.0	0.0
603.91975 Da 89.63 s	1.49	602.91248	0.0	0.0	0.0	0.0	0.0	0.0	0.0	0.0	0.0	0.0	0.0	0.0	5159.0	0.0	0.0	0.0	0.0	0.0	0.0	0.0	0.0	0.0	0.0	0.0	0.0	0.0	0.0	0.0	0.0	0.0	0.0	0.0	0.0	0.0	0.0	0.0	0.0	0.0	0.0	0.0	4179.0	0.0	0.0	0.0	0.0	0.0	0.0
807.88158 Da 89.52 s	1.49	806.87430	0.0	0.0	0.0	0.0	0.0	0.0	0.0	0.0	0.0	0.0	0.0	0.0	0.0	0.0	0.0	0.0	0.0	0.0	0.0	0.0	0.0	0.0	0.0	0.0	0.0	0.0	0.0	0.0	0.0	0.0	0.0	0.0	0.0	0.0	0.0	0.0	0.0	0.0	0.0	0.0	1194.0	0.0	0.0	0.0	0.0	0.0	0.0
685.92268 Da 89.73 s	1.50	684.91540	0.0	0.0	0.0	0.0	0.0	0.0	0.0	0.0	0.0	0.0	729.0	0.0	0.0	1542.0	0.0	0.0	0.0	0.0	656.0	0.0	0.0	0.0	0.0	0.0	0.0	0.0	0.0	0.0	0.0	0.0	0.0	0.0	0.0	0.0	0.0	0.0	0.0	0.0	0.0	1120.0	592.0	0.0	0.0	0.0	0.0	0.0	0.0
537.89243 Da 90.69 s	1.51	536.88515	2059.0	2055.0	1436.0	0.0	991.0	0.0	0.0	0.0	0.0	0.0	1104.0	0.0	1191.0	0.0	0.0	0.0	1113.0	0.0	1213.0	0.0	945.0	0.0	1298.0	0.0	0.0	0.0	0.0	0.0	0.0	1405.0	0.0	0.0	0.0	0.0	0.0	0.0	1377.0	0.0	0.0	0.0	1194.0	0.0	0.0	0.0	0.0	987.0	0.0
417.34340 Da 92.65 s	1.54	416.33591	1362.0	1776.0	1871.0	1744.0	1838.0	1876.0	1971.0	1809.0	1971.0	1611.0	2062.0	2048.0	2038.0	2073.0	2152.0	2113.0	2028.0	2084.0	1986.0	2149.0	1974.0	2176.0	1804.0	1898.0	1852.0	2097.0	2086.0	1973.0	2147.0	2007.0	2027.0	1732.0	2292.0	1880.0	1863.0	1784.0	1631.0	1730.0	1870.0	1935.0	2289.0	1701.0	2214.0	2095.0	1895.0	1501.0	1846.0
467.94551 Da 92.85 s	1.55	466.93823	2636.0	11258.0	13112.0	14845.0	17589.0	16581.0	19666.0	16597.0	19986.0	16058.0	18801.0	19239.0	18725.0	19501.0	19827.0	20151.0	18105.0	20160.0	18741.0	21332.0	16648.0	20225.0	17659.0	19882.0	19242.0	18751.0	18892.0	16143.0	19104.0	17037.0	19967.0	16445.0	20013.0	18931.0	18689.0	19267.0	17331.0	18488.0	18349.0	17989.0	19568.0	17061.0	20097.0	17571.0	17356.0	14688.0	17534.0
469.90474 Da 93.05 s	1.55	468.89747	1650.0	1614.0	1054.0	822.0	741.0	0.0	0.0	0.0	0.0	635.0	802.0	0.0	915.0	0.0	0.0	0.0	994.0	0.0	947.0	0.0	661.0	0.0	866.0	0.0	0.0	0.0	0.0	0.0	0.0	1256.0	0.0	669.0	0.0	0.0	0.0	0.0	1240.0	0.0	0.0	0.0	985.0	0.0	0.0	703.0	0.0	711.0	0.0
399.95792 Da 92.85 s	1.55	398.95065	2096.0	9135.0	11102.0	12838.0	14988.0	14342.0	16122.0	14707.0	16600.0	14347.0	16546.0	15730.0	16205.0	16284.0	16861.0	17404.0	16042.0	16933.0	15959.0	17767.0	14381.0	16628.0	15472.0	16677.0	16858.0	16679.0	17115.0	14661.0	17504.0	15776.0	16755.0	14909.0	16819.0	16002.0	15778.0	16690.0	15850.0	16093.0	15757.0	15550.0	17997.0	15176.0	18018.0	16385.0	16331.0	13293.0	14970.0
1031.82548 Da 91.93 s	1.53	1030.81820	2044.0	970.0	574.0	0.0	0.0	381.0	1394.0	322.0	1496.0	0.0	789.0	1027.0	0.0	1412.0	1354.0	1277.0	0.0	1374.0	754.0	1520.0	381.0	1362.0	579.0	1361.0	963.0	1302.0	1216.0	417.0	1206.0	0.0	1220.0	352.0	1342.0	1130.0	1070.0	1506.0	660.0	1365.0	0.0	1398.0	821.0	1124.0	855.0	1354.0	1228.0	0.0	1291.0
685.92168 Da 92.85 s	1.55	684.91441	0.0	1785.0	2680.0	3612.0	4423.0	4472.0	5176.0	4395.0	5878.0	4843.0	5773.0	6012.0	5654.0	6062.0	6070.0	5934.0	4984.0	5820.0	5095.0	6103.0	4650.0	5450.0	4896.0	5595.0	5211.0	5190.0	5247.0	4649.0	5305.0	4926.0	5667.0	4706.0	5680.0	5031.0	4863.0	5296.0	4514.0	4780.0	4586.0	4686.0	5545.0	4717.0	5591.0	4997.0	4616.0	3461.0	4671.0
331.97026 Da 92.86 s	1.55	330.96298	2618.0	11160.0	14517.0	16391.0	19034.0	19053.0	20864.0	19579.0	21954.0	20274.0	21957.0	22306.0	22848.0	22026.0	22420.0	23257.0	22111.0	23402.0	22313.0	23945.0	20741.0	23252.0	21554.0	22241.0	22545.0	22894.0	22990.0	21228.0	23490.0	21953.0	22557.0	20532.0	23018.0	21855.0	21490.0	22800.0	20858.0	21342.0	21879.0	22149.0	23889.0	20853.0	23457.0	21925.0	22521.0	17698.0	20244.0
549.94805 Da 92.85 s	1.55	548.94077	0.0	1696.0	2843.0	4030.0	5201.0	5508.0	6071.0	5904.0	6839.0	6368.0	7073.0	7369.0	6772.0	7209.0	7592.0	7285.0	6574.0	7549.0	7000.0	7716.0	6779.0	7376.0	6630.0	7584.0	7048.0	6847.0	6946.0	6423.0	7048.0	6506.0	7414.0	6308.0	7411.0	7007.0	6487.0	6711.0	6024.0	6365.0	6056.0	5909.0	7229.0	6014.0	7100.0	6459.0	5933.0	5353.0	5994.0
930.34555 Da 91.92 s	1.53	929.33828	1653.0	686.0	527.0	0.0	614.0	321.0	1205.0	319.0	1269.0	0.0	760.0	930.0	682.0	1250.0	1084.0	1129.0	293.0	1252.0	150.0	1162.0	273.0	0.0	562.0	1180.0	896.0	991.0	1022.0	310.0	1067.0	541.0	1026.0	339.0	1160.0	1220.0	929.0	1287.0	688.0	1071.0	894.0	1159.0	0.0	1145.0	906.0	1252.0	1213.0	0.0	1216.0
970.84639 Da 91.72 s	1.53	969.83912	0.0	1031.0	759.0	0.0	0.0	535.0	1947.0	600.0	2023.0	583.0	1223.0	1438.0	1184.0	1734.0	1736.0	1577.0	697.0	1599.0	1037.0	1925.0	533.0	1773.0	942.0	1609.0	1208.0	1510.0	1077.0	0.0	1674.0	810.0	1685.0	561.0	1727.0	1617.0	1499.0	2150.0	918.0	1577.0	1237.0	1601.0	1003.0	1656.0	1197.0	1861.0	1681.0	403.0	1686.0
726.38199 Da 91.85 s	1.53	725.37471	2357.0	1214.0	864.0	714.0	1043.0	543.0	1568.0	484.0	1518.0	468.0	1017.0	1270.0	929.0	1367.0	1478.0	1286.0	765.0	1534.0	861.0	1440.0	553.0	1572.0	780.0	1361.0	1185.0	1469.0	1360.0	482.0	1562.0	816.0	1436.0	458.0	1319.0	1343.0	1225.0	1465.0	756.0	1410.0	1107.0	1419.0	1053.0	1360.0	1108.0	1608.0	1391.0	355.0	1365.0
307.92527 Da 93.49 s	1.56	306.91799	3907.0	4157.0	3403.0	3213.0	3166.0	2682.0	2738.0	2728.0	2579.0	2495.0	2376.0	2323.0	2553.0	2332.0	2125.0	2494.0	2928.0	2154.0	2678.0	2491.0	2438.0	2314.0	2905.0	2368.0	2463.0	2472.0	2347.0	2815.0	2591.0	3131.0	2657.0	2669.0	2281.0	2316.0	2732.0	2342.0	2897.0	2518.0	2599.0	2414.0	3012.0	2434.0	2814.0	2264.0	2386.0	2483.0	2405.0
128.00970 Da 93.88 s	1.56	127.00242	2896.0	5872.0	8699.0	9906.0	11279.0	12198.0	12579.0	13705.0	12959.0	14007.0	13764.0	14050.0	14381.0	13794.0	14583.0	15059.0	15371.0	14890.0	14543.0	15322.0	15085.0	15061.0	15382.0	15951.0	15094.0	15516.0	15355.0	16400.0	16034.0	15799.0	15807.0	15502.0	15830.0	14813.0	14860.0	14344.0	15026.0	14856.0	15350.0	14403.0	15726.0	14240.0	15596.0	15511.0	14542.0	14530.0	14217.0
807.88192 Da 92.24 s	1.54	806.87464	963.0	5009.0	5462.0	5663.0	6608.0	5573.0	7997.0	5229.0	8067.0	4822.0	6330.0	7223.0	6269.0	7929.0	7419.0	8223.0	5567.0	7210.0	6099.0	8277.0	4910.0	8371.0	5279.0	7701.0	7079.0	7582.0	7674.0	4819.0	8004.0	5076.0	7538.0	5007.0	7231.0	7815.0	7517.0	9083.0	5517.0	7935.0	6787.0	7556.0	6334.0	6293.0	7087.0	7595.0	7271.0	4125.0	7491.0
617.93496 Da 92.85 s	1.55	616.92769	0.0	2104.0	3913.0	5156.0	5887.0	6009.0	7122.0	6730.0	7699.0	6840.0	7858.0	8335.0	7854.0	8046.0	7543.0	8328.0	7579.0	7926.0	7317.0	9071.0	6995.0	8221.0	7035.0	8176.0	7846.0	7634.0	8118.0	7105.0	8156.0	6984.0	7988.0	6583.0	7897.0	7019.0	6531.0	7136.0	6332.0	6487.0	6707.0	6951.0	8425.0	6870.0	8529.0	7359.0	7078.0	5301.0	6186.0
453.92996 Da 92.15 s	1.54	452.92269	61115.0	54575.0	46612.0	41815.0	47414.0	37967.0	53773.0	37321.0	55460.0	36894.0	48277.0	50685.0	48838.0	54246.0	53379.0	52136.0	39624.0	55616.0	48533.0	55757.0	37116.0	54289.0	42346.0	52936.0	51106.0	53175.0	53842.0	38057.0	54506.0	43524.0	51348.0	37163.0	54351.0	52695.0	52741.0	56800.0	44641.0	54723.0	51695.0	55260.0	51466.0	52023.0	54792.0	56032.0	55732.0	33186.0	52673.0
821.89763 Da 92.97 s	1.55	820.89035	0.0	1103.0	1699.0	2075.0	2490.0	2463.0	3157.0	2597.0	3109.0	2527.0	2862.0	2959.0	2829.0	3120.0	3092.0	3314.0	2637.0	2935.0	2814.0	3252.0	2316.0	3003.0	2494.0	2974.0	2561.0	2640.0	2822.0	2497.0	2904.0	2313.0	3049.0	2194.0	3029.0	2735.0	2735.0	3047.0	2210.0	2629.0	2608.0	2650.0	3104.0	2395.0	2990.0	2748.0	2585.0	1881.0	2452.0
739.89475 Da 92.60 s	1.54	738.88747	1620.0	7222.0	7806.0	8389.0	8958.0	8098.0	11172.0	8319.0	10763.0	7215.0	8837.0	9367.0	8911.0	10051.0	10126.0	10618.0	8300.0	10674.0	8751.0	11515.0	7414.0	10636.0	7709.0	9976.0	9453.0	9732.0	9931.0	7198.0	10208.0	8084.0	9911.0	7311.0	9996.0	9888.0	9784.0	11467.0	8318.0	10199.0	9139.0	9878.0	10013.0	8310.0	10166.0	9592.0	9766.0	6505.0	9427.0
1805.71606 Da 91.90 s	1.53	901.85075	696.0	1613.0	1475.0	1296.0	1837.0	1202.0	3343.0	1095.0	3446.0	1054.0	2118.0	2655.0	2072.0	3241.0	2806.0	3048.0	1128.0	3086.0	1840.0	3217.0	1095.0	3325.0	1616.0	2885.0	2561.0	3033.0	2906.0	1150.0	3241.0	1711.0	2686.0	951.0	3047.0	2964.0	2675.0	3602.0	1837.0	2943.0	2319.0	3046.0	1734.0	2695.0	0.0	2973.0	2924.0	864.0	2816.0
521.91760 Da 92.10 s	1.54	520.91033	59628.0	51059.0	41558.0	36574.0	42566.0	34118.0	51347.0	32034.0	50975.0	31103.0	44830.0	48953.0	44345.0	50796.0	49795.0	50195.0	34226.0	52919.0	43859.0	53603.0	33765.0	54208.0	38325.0	51449.0	49836.0	50884.0	50897.0	32952.0	51554.0	39867.0	50895.0	32760.0	52507.0	50608.0	51103.0	54516.0	40789.0	52319.0	49104.0	52998.0	44890.0	48167.0	46990.0	52954.0	50741.0	29829.0	51442.0
753.91011 Da 92.75 s	1.55	752.90284	0.0	1493.0	2339.0	2946.0	3645.0	3467.0	4329.0	3755.0	4535.0	3612.0	4150.0	4327.0	4058.0	4369.0	4751.0	4650.0	3717.0	1271.0	4036.0	5300.0	3471.0	4452.0	4202.0	4350.0	4260.0	4009.0	3983.0	3605.0	4417.0	3657.0	4496.0	3340.0	4344.0	4138.0	4048.0	3754.0	3062.0	3661.0	3197.0	3807.0	4995.0	3402.0	4636.0	4010.0	3932.0	2725.0	3632.0
671.90650 Da 92.85 s	1.55	670.89922	2034.0	8489.0	9356.0	10127.0	11325.0	10037.0	13090.0	10196.0	13389.0	9516.0	11617.0	12091.0	11763.0	12558.0	12422.0	12879.0	9997.0	12659.0	11103.0	13300.0	9873.0	12532.0	9853.0	11784.0	11497.0	11743.0	11995.0	9073.0	12593.0	10326.0	11808.0	9670.0	12369.0	11621.0	11632.0	13184.0	10433.0	12208.0	11927.0	12000.0	13566.0	11183.0	13096.0	12492.0	11910.0	8258.0	10997.0
603.91993 Da 92.85 s	1.55	602.91266	3444.0	14198.0	16209.0	17522.0	19999.0	17679.0	22189.0	17999.0	21433.0	16288.0	19830.0	19728.0	19289.0	20478.0	20574.0	22367.0	18371.0	21916.0	20557.0	21030.0	16864.0	20842.0	16775.0	20492.0	20615.0	20835.0	20728.0	16801.0	21607.0	18549.0	20237.0	16035.0	20250.0	18809.0	18730.0	20322.0	16861.0	18989.0	17983.0	19270.0	21609.0	18395.0	22465.0	20576.0	19041.0	13640.0	18093.0
306.12381 Da 93.06 s	1.55	305.11654	0.0	168.0	0.0	0.0	133.0	0.0	0.0	0.0	148.0	0.0	0.0	0.0	0.0	0.0	0.0	0.0	0.0	120.0	0.0	0.0	0.0	0.0	0.0	131.0	0.0	0.0	0.0	0.0	123.0	0.0	0.0	0.0	0.0	0.0	0.0	1180.0	1298.0	0.0	0.0	0.0	0.0	0.0	0.0	0.0	0.0	943.0	1231.0
181.98026 Da 92.85 s	1.55	180.97298	42365.0	44059.0	39697.0	37391.0	42689.0	36212.0	42904.0	37226.0	42239.0	34452.0	39937.0	41249.0	40516.0	41396.0	42068.0	43014.0	38517.0	43989.0	41533.0	44316.0	36404.0	42973.0	39514.0	42933.0	42348.0	42438.0	42442.0	36152.0	43053.0	40823.0	42547.0	36103.0	42434.0	40569.0	41486.0	43543.0	40323.0	41307.0	42128.0	42415.0	43721.0	40814.0	44351.0	41995.0	41646.0	33911.0	41221.0
249.97835 Da 92.49 s	1.54	248.97108	109348.0	113133.0	100910.0	94034.0	0.0	89336.0	0.0	89371.0	0.0	249.0	0.0	0.0	0.0	0.0	0.0	0.0	0.0	0.0	0.0	0.0	179.0	0.0	0.0	0.0	0.0	0.0	0.0	0.0	0.0	0.0	0.0	195.0	0.0	0.0	0.0	0.0	0.0	0.0	0.0	0.0	0.0	0.0	0.0	0.0	0.0	0.0	0.0
535.93254 Da 92.85 s	1.55	534.92526	2787.0	12186.0	14344.0	15861.0	18881.0	16096.0	19911.0	16713.0	20125.0	16440.0	19703.0	19660.0	19023.0	20021.0	20126.0	20224.0	17693.0	20383.0	19086.0	20845.0	16205.0	19846.0	17071.0	19113.0	19257.0	19120.0	19850.0	16703.0	20230.0	17766.0	18747.0	15766.0	19481.0	17622.0	18047.0	19428.0	17346.0	17890.0	17936.0	18562.0	21215.0	17720.0	21670.0	19456.0	18698.0	13847.0	16731.0
195.99515 Da 93.88 s	1.56	194.98788	1074.0	3325.0	4160.0	4875.0	5489.0	5633.0	5798.0	6132.0	6728.0	6561.0	6656.0	7003.0	6750.0	6702.0	6895.0	6907.0	7161.0	6747.0	6414.0	6964.0	6634.0	6705.0	6325.0	6678.0	6443.0	6851.0	6632.0	6663.0	6849.0	6740.0	6979.0	6828.0	6951.0	6674.0	6709.0	6437.0	6387.0	6443.0	6257.0	6171.0	7261.0	6207.0	6857.0	6109.0	5880.0	5960.0	6252.0
1397.78796 Da 91.76 s	1.53	697.88670	338.0	1236.0	1007.0	1074.0	1179.0	881.0	1814.0	826.0	1918.0	920.0	1426.0	1553.0	1346.0	1736.0	1777.0	1052.0	903.0	1487.0	0.0	0.0	701.0	1789.0	955.0	1478.0	1538.0	1661.0	1498.0	0.0	1420.0	1022.0	1575.0	742.0	1697.0	1612.0	1445.0	0.0	883.0	1472.0	1266.0	1585.0	1071.0	1305.0	1247.0	0.0	1491.0	687.0	1288.0
698.89363 Da 91.85 s	1.53	697.88636	0.0	0.0	0.0	0.0	0.0	0.0	0.0	0.0	0.0	0.0	0.0	0.0	0.0	0.0	0.0	1741.0	0.0	0.0	1174.0	1662.0	0.0	0.0	0.0	0.0	0.0	0.0	0.0	653.0	0.0	0.0	0.0	0.0	0.0	0.0	0.0	1811.0	0.0	0.0	0.0	0.0	0.0	0.0	0.0	1524.0	0.0	0.0	0.0
113.99296 Da 92.85 s	1.55	112.98568	83694.0	86530.0	79922.0	74635.0	83933.0	74938.0	87839.0	75321.0	88837.0	76458.0	86072.0	86556.0	86167.0	89071.0	87327.0	86670.0	80261.0	88543.0	85180.0	88666.0	76614.0	89073.0	83454.0	86726.0	86119.0	85363.0	85961.0	76112.0	87029.0	82530.0	87512.0	74447.0	88247.0	83577.0	84170.0	89002.0	83193.0	86647.0	86173.0	86691.0	89451.0	82627.0	88545.0	87838.0	85944.0	70904.0	84800.0
1038.83265 Da 91.92 s	1.53	1037.82537	180.0	0.0	343.0	0.0	0.0	0.0	963.0	335.0	1083.0	0.0	150.0	728.0	0.0	923.0	944.0	903.0	386.0	916.0	0.0	977.0	0.0	1075.0	551.0	843.0	699.0	0.0	940.0	0.0	923.0	0.0	856.0	0.0	888.0	877.0	0.0	0.0	361.0	904.0	0.0	801.0	0.0	789.0	0.0	908.0	1014.0	0.0	810.0
263.98186 Da 92.91 s	1.55	262.97458	2769.0	9797.0	13034.0	14443.0	17014.0	17762.0	18839.0	19046.0	19700.0	18020.0	19443.0	20051.0	20464.0	19517.0	20656.0	22303.0	21370.0	21206.0	22071.0	22017.0	18390.0	20487.0	20146.0	20914.0	21845.0	21681.0	21900.0	20218.0	21604.0	20646.0	19866.0	18645.0	20712.0	19486.0	19583.0	20466.0	19683.0	19657.0	19347.0	18996.0	20561.0	19211.0	19200.0	19313.0	19132.0	17289.0	18426.0
1533.76362 Da 91.92 s	1.53	765.87453	839.0	2630.0	2805.0	2386.0	3126.0	2267.0	5149.0	2229.0	5198.0	1995.0	3657.0	4113.0	3695.0	5222.0	4428.0	4806.0	2208.0	5140.0	3310.0	5203.0	2000.0	4908.0	2697.0	4498.0	4145.0	4364.0	4640.0	1927.0	4605.0	2873.0	4608.0	2115.0	4723.0	4536.0	4510.0	5421.0	2829.0	4758.0	3884.0	4548.0	3219.0	4155.0	3790.0	4626.0	4534.0	1787.0	4607.0
249.96850 Da 92.88 s	1.55	248.96123	0.0	0.0	0.0	0.0	106037.0	0.0	109693.0	0.0	106573.0	85581.0	102170.0	104563.0	102710.0	106548.0	107163.0	108709.0	94931.0	108990.0	102833.0	109419.0	87822.0	107778.0	97065.0	106601.0	107909.0	105997.0	105916.0	89604.0	108632.0	100247.0	107065.0	89040.0	108565.0	102947.0	105402.0	110068.0	101023.0	105873.0	106208.0	107526.0	111064.0	102470.0	113419.0	110904.0	105087.0	82599.0	103582.0
375.91244 Da 93.04 s	1.55	374.90517	1978.0	2177.0	1684.0	1592.0	1715.0	1368.0	1344.0	1409.0	1168.0	1224.0	1294.0	1272.0	1426.0	1057.0	1152.0	1297.0	1653.0	1303.0	1664.0	1093.0	1360.0	1197.0	1693.0	1221.0	1328.0	1212.0	1212.0	1433.0	1318.0	1538.0	1176.0	1337.0	1227.0	1177.0	1379.0	1224.0	1599.0	1272.0	1503.0	1182.0	1523.0	1213.0	1586.0	1322.0	1314.0	1464.0	1166.0
239.93712 Da 93.88 s	1.56	238.92984	4042.0	4336.0	3862.0	3391.0	3541.0	3237.0	3321.0	3401.0	3048.0	3059.0	2963.0	2870.0	3349.0	2677.0	2896.0	2943.0	3377.0	2850.0	3048.0	3087.0	2679.0	2845.0	3159.0	2799.0	3107.0	2958.0	2939.0	3207.0	3016.0	3300.0	2848.0	2999.0	2771.0	2664.0	2729.0	2596.0	3258.0	2636.0	2973.0	2805.0	3677.0	2931.0	3066.0	2963.0	2681.0	2541.0	2708.0
385.94272 Da 92.26 s	1.54	384.93544	58120.0	55784.0	47735.0	43488.0	49274.0	39460.0	53597.0	38664.0	52610.0	35999.0	47652.0	49170.0	47637.0	51701.0	49187.0	52911.0	41866.0	54412.0	49304.0	55113.0	39479.0	54938.0	44551.0	53510.0	51075.0	53787.0	52468.0	39997.0	54814.0	45893.0	52756.0	38733.0	54418.0	52667.0	53973.0	57591.0	47454.0	54871.0	52399.0	54552.0	52867.0	50243.0	54982.0	54952.0	53624.0	37270.0	52877.0
909.86638 Da 91.97 s	1.53	908.85910	0.0	0.0	0.0	0.0	0.0	0.0	0.0	0.0	0.0	0.0	0.0	1522.0	1264.0	0.0	0.0	1643.0	0.0	0.0	0.0	1800.0	0.0	0.0	0.0	0.0	0.0	0.0	0.0	0.0	0.0	0.0	0.0	0.0	0.0	0.0	0.0	0.0	0.0	0.0	0.0	0.0	0.0	1216.0	0.0	0.0	0.0	0.0	0.0
317.95496 Da 92.83 s	1.55	316.94769	91290.0	90839.0	79900.0	71392.0	81958.0	67827.0	86967.0	67411.0	86451.0	64243.0	80046.0	82070.0	80038.0	85208.0	84216.0	85103.0	71754.0	86195.0	79032.0	88662.0	68030.0	87118.0	74884.0	84223.0	84087.0	85905.0	85193.0	68312.0	87310.0	79728.0	86474.0	68134.0	87783.0	82385.0	83813.0	89664.0	79712.0	85300.0	86509.0	85718.0	89349.0	83222.0	92477.0	88199.0	86047.0	62629.0	83420.0
298.15738 Da 92.72 s	1.55	297.15010	0.0	743.0	899.0	0.0	763.0	904.0	923.0	858.0	770.0	0.0	842.0	930.0	990.0	846.0	864.0	849.0	0.0	853.0	777.0	988.0	0.0	912.0	0.0	886.0	0.0	753.0	900.0	0.0	0.0	0.0	859.0	0.0	803.0	709.0	0.0	0.0	0.0	0.0	818.0	723.0	981.0	689.0	1042.0	943.0	0.0	0.0	0.0
320.13674 Da 96.26 s	1.60	319.12946	0.0	279.0	0.0	0.0	0.0	0.0	433.0	419.0	0.0	446.0	393.0	424.0	0.0	0.0	0.0	0.0	318.0	254.0	0.0	255.0	207.0	0.0	345.0	385.0	343.0	0.0	239.0	339.0	0.0	303.0	333.0	292.0	0.0	938.0	1075.0	1008.0	1054.0	1025.0	0.0	1073.0	0.0	1056.0	0.0	0.0	934.0	714.0	975.0
628.44778 Da 96.16 s	1.60	627.44050	0.0	0.0	0.0	0.0	0.0	0.0	0.0	0.0	0.0	0.0	0.0	0.0	0.0	0.0	0.0	0.0	0.0	0.0	0.0	0.0	0.0	0.0	3836.0	683.0	2278.0	0.0	2946.0	1941.0	1307.0	1442.0	6917.0	3728.0	0.0	0.0	0.0	0.0	0.0	0.0	0.0	0.0	0.0	0.0	0.0	0.0	0.0	0.0	0.0
142.02555 Da 94.92 s	1.58	141.01827	0.0	0.0	2912.0	4089.0	4355.0	5286.0	5164.0	5518.0	5778.0	6230.0	6482.0	6479.0	7129.0	6558.0	6454.0	6888.0	7409.0	6955.0	7361.0	7187.0	7178.0	7539.0	7358.0	8021.0	7766.0	7707.0	8096.0	8251.0	7694.0	8364.0	8271.0	8512.0	8117.0	7362.0	7044.0	6797.0	7303.0	6935.0	7860.0	7027.0	7904.0	7193.0	7850.0	7935.0	7083.0	7538.0	7648.0
93.93427 Da 97.40 s	1.62	92.92700	0.0	2046.0	1506.0	1595.0	1561.0	0.0	1521.0	1697.0	1543.0	1556.0	1500.0	1607.0	0.0	1554.0	1614.0	1650.0	1587.0	1749.0	1696.0	1665.0	1733.0	1983.0	1544.0	1653.0	1776.0	0.0	1756.0	1740.0	1816.0	1822.0	1858.0	1629.0	1952.0	1251.0	1372.0	1293.0	1408.0	1482.0	2225.0	1287.0	2165.0	1408.0	2099.0	0.0	1388.0	1358.0	1376.0
260.11427 Da 99.91 s	1.67	259.10699	0.0	2885.0	2758.0	3850.0	4489.0	0.0	5511.0	4772.0	4338.0	4570.0	4475.0	5037.0	0.0	4833.0	5323.0	5056.0	2735.0	2125.0	2145.0	2334.0	2139.0	0.0	3172.0	3313.0	2986.0	0.0	2537.0	3357.0	2977.0	2922.0	3669.0	2868.0	0.0	8492.0	9075.0	10478.0	11623.0	11061.0	0.0	10364.0	655.0	8550.0	0.0	0.0	7749.0	6477.0	7980.0
314.22442 Da 97.58 s	1.63	313.21714	294.0	515.0	430.0	0.0	546.0	576.0	568.0	622.0	0.0	650.0	668.0	582.0	583.0	647.0	652.0	645.0	753.0	0.0	0.0	0.0	0.0	809.0	163363.0	64697.0	130558.0	0.0	155408.0	133473.0	108373.0	115137.0	248476.0	181842.0	991.0	635.0	651.0	585.0	612.0	0.0	0.0	530.0	432.0	561.0	445.0	0.0	618.0	562.0	588.0
164.04785 Da 97.68 s	1.63	163.04058	0.0	0.0	0.0	0.0	0.0	0.0	0.0	0.0	0.0	0.0	0.0	0.0	0.0	0.0	0.0	0.0	1210.0	0.0	0.0	0.0	0.0	0.0	0.0	0.0	0.0	0.0	0.0	0.0	0.0	0.0	0.0	0.0	0.0	0.0	4173.0	4225.0	0.0	5215.0	0.0	0.0	0.0	2996.0	0.0	0.0	0.0	1787.0	2602.0
203.99432 Da 99.16 s	1.65	202.98704	0.0	0.0	0.0	0.0	401.0	0.0	0.0	0.0	420.0	0.0	0.0	0.0	0.0	0.0	474.0	0.0	498.0	472.0	430.0	424.0	339.0	0.0	566.0	548.0	465.0	0.0	441.0	552.0	500.0	483.0	574.0	459.0	0.0	1674.0	1640.0	1893.0	1884.0	1741.0	0.0	1672.0	0.0	1478.0	0.0	0.0	1607.0	1148.0	1417.0
235.11758 Da 98.43 s	1.64	234.11031	0.0	0.0	0.0	0.0	0.0	0.0	0.0	0.0	0.0	0.0	0.0	0.0	0.0	0.0	0.0	0.0	0.0	0.0	0.0	0.0	0.0	0.0	294.0	0.0	0.0	0.0	0.0	0.0	0.0	0.0	0.0	0.0	0.0	1006.0	962.0	1101.0	1198.0	1182.0	0.0	1058.0	0.0	797.0	0.0	0.0	597.0	547.0	677.0
228.03850 Da 98.67 s	1.64	227.03122	0.0	0.0	0.0	0.0	0.0	0.0	0.0	0.0	616.0	551.0	0.0	0.0	0.0	588.0	0.0	0.0	863.0	671.0	665.0	593.0	581.0	0.0	848.0	806.0	762.0	0.0	743.0	945.0	824.0	864.0	977.0	974.0	0.0	2668.0	2829.0	2917.0	2892.0	2699.0	0.0	2481.0	0.0	2329.0	0.0	0.0	2233.0	1727.0	2273.0
286.15094 Da 98.51 s	1.64	285.14366	0.0	0.0	0.0	0.0	0.0	0.0	678.0	600.0	0.0	0.0	0.0	546.0	0.0	0.0	0.0	0.0	478.0	332.0	375.0	370.0	310.0	0.0	494.0	481.0	0.0	0.0	434.0	0.0	0.0	0.0	511.0	0.0	0.0	1129.0	1201.0	1286.0	1626.0	1439.0	0.0	1495.0	0.0	1238.0	0.0	0.0	1045.0	849.0	1056.0
328.09623 Da 97.67 s	1.63	163.04084	0.0	0.0	0.0	1072.0	1331.0	0.0	1536.0	1464.0	879.0	817.0	882.0	903.0	0.0	748.0	894.0	1402.0	0.0	936.0	868.0	954.0	865.0	0.0	944.0	824.0	737.0	0.0	665.0	778.0	639.0	646.0	955.0	710.0	0.0	3950.0	0.0	0.0	5333.0	0.0	0.0	4570.0	0.0	0.0	0.0	0.0	2365.0	0.0	0.0
130.06381 Da 100.21 s	1.67	129.05653	0.0	1952.0	0.0	2425.0	2206.0	0.0	2680.0	0.0	2310.0	2250.0	2011.0	2539.0	0.0	0.0	0.0	0.0	3108.0	2630.0	2282.0	2458.0	2197.0	0.0	4648.0	3822.0	3832.0	0.0	3751.0	4023.0	3729.0	3779.0	4846.0	4042.0	0.0	19765.0	21576.0	20900.0	22296.0	20930.0	0.0	18533.0	0.0	15530.0	0.0	0.0	14954.0	10207.0	15254.0
95.93136 Da 98.99 s	1.65	94.92408	1383.0	1344.0	1034.0	987.0	1018.0	1172.0	1057.0	1006.0	1157.0	1032.0	1009.0	1087.0	0.0	1001.0	1054.0	1111.0	1096.0	1098.0	1122.0	1133.0	1146.0	1290.0	1010.0	1119.0	1093.0	1365.0	1260.0	1269.0	1181.0	1144.0	1220.0	1217.0	1286.0	855.0	966.0	891.0	826.0	929.0	0.0	963.0	1445.0	889.0	1278.0	1408.0	888.0	960.0	831.0
287.08469 Da 100.05 s	1.67	286.07721	3619.0	4089.0	3860.0	3901.0	3784.0	3613.0	3394.0	3403.0	3059.0	2875.0	2739.0	2599.0	2836.0	2714.0	2632.0	2600.0	2792.0	2764.0	2740.0	2647.0	2540.0	2569.0	2516.0	2536.0	2357.0	2489.0	2349.0	2224.0	2261.0	2393.0	2157.0	2200.0	2297.0	2149.0	2134.0	2222.0	2103.0	2025.0	1946.0	2081.0	0.0	2122.0	1754.0	2043.0	2076.0	1896.0	1923.0
226.13015 Da 100.93 s	1.68	225.12288	0.0	1783.0	1947.0	2774.0	3212.0	0.0	3859.0	3651.0	2989.0	3378.0	3173.0	3547.0	0.0	3513.0	3538.0	3661.0	2443.0	1880.0	1881.0	2118.0	1882.0	0.0	2893.0	2653.0	2606.0	0.0	2129.0	2593.0	2514.0	2173.0	2916.0	2355.0	0.0	6557.0	7079.0	7734.0	9112.0	8918.0	0.0	8390.0	559.0	7191.0	525.0	0.0	6660.0	4628.0	6116.0
190.08366 Da 100.57 s	1.68	189.07638	0.0	0.0	0.0	0.0	0.0	0.0	0.0	127.0	0.0	0.0	0.0	0.0	0.0	0.0	0.0	0.0	0.0	234.0	0.0	214.0	0.0	0.0	0.0	0.0	0.0	0.0	0.0	0.0	0.0	0.0	0.0	0.0	0.0	1585.0	0.0	0.0	0.0	0.0	0.0	0.0	0.0	0.0	0.0	0.0	0.0	0.0	0.0
157.99874 Da 101.57 s	1.69	156.99146	0.0	0.0	0.0	0.0	0.0	0.0	0.0	0.0	0.0	0.0	0.0	0.0	0.0	0.0	0.0	0.0	0.0	0.0	0.0	0.0	0.0	0.0	0.0	0.0	0.0	0.0	0.0	0.0	0.0	0.0	21262.0	0.0	0.0	0.0	0.0	0.0	0.0	0.0	0.0	0.0	0.0	0.0	0.0	0.0	0.0	641.0	0.0
347.10623 Da 100.16 s	1.67	346.09896	0.0	2835.0	2863.0	2779.0	2660.0	2864.0	2406.0	2405.0	2232.0	2370.0	2207.0	2154.0	2174.0	2080.0	2146.0	2100.0	2268.0	2145.0	2170.0	1954.0	2008.0	1935.0	2039.0	1983.0	1959.0	1740.0	1799.0	1729.0	1766.0	1629.0	1720.0	1716.0	1741.0	1684.0	1782.0	1672.0	1718.0	1686.0	1528.0	1464.0	0.0	1444.0	0.0	1409.0	1469.0	1625.0	1451.0
256.23806 Da 101.24 s	1.69	255.23078	0.0	0.0	0.0	0.0	0.0	0.0	0.0	0.0	0.0	0.0	0.0	0.0	0.0	0.0	0.0	0.0	655.0	665.0	636.0	642.0	706.0	661.0	694.0	716.0	743.0	686.0	728.0	714.0	750.0	772.0	800.0	775.0	714.0	837.0	0.0	0.0	0.0	0.0	729.0	0.0	0.0	0.0	0.0	698.0	0.0	0.0	0.0
201.13484 Da 100.41 s	1.67	200.12756	0.0	0.0	0.0	0.0	0.0	0.0	0.0	0.0	0.0	0.0	0.0	0.0	0.0	0.0	0.0	0.0	0.0	0.0	0.0	0.0	0.0	0.0	0.0	0.0	0.0	0.0	0.0	0.0	0.0	0.0	0.0	0.0	0.0	2308.0	2646.0	2579.0	2815.0	2769.0	0.0	2669.0	0.0	2158.0	0.0	0.0	1832.0	1521.0	1927.0
244.08647 Da 101.52 s	1.69	243.07920	0.0	0.0	0.0	0.0	879.0	0.0	0.0	0.0	0.0	870.0	962.0	1014.0	0.0	0.0	0.0	0.0	584.0	432.0	423.0	0.0	462.0	0.0	666.0	669.0	0.0	0.0	0.0	761.0	763.0	0.0	716.0	626.0	0.0	2157.0	2572.0	2519.0	3210.0	2962.0	0.0	0.0	0.0	0.0	0.0	0.0	2130.0	1707.0	2040.0
628.44571 Da 106.23 s	1.77	313.21558	0.0	0.0	0.0	579.0	0.0	0.0	0.0	0.0	643.0	0.0	0.0	0.0	0.0	0.0	0.0	0.0	0.0	886.0	964.0	987.0	844.0	0.0	0.0	0.0	0.0	843.0	0.0	0.0	0.0	0.0	0.0	0.0	0.0	0.0	0.0	0.0	0.0	528.0	899.0	0.0	0.0	0.0	0.0	687.0	0.0	0.0	0.0
314.22162 Da 107.46 s	1.79	313.21434	0.0	0.0	0.0	0.0	0.0	0.0	0.0	0.0	0.0	0.0	0.0	0.0	0.0	0.0	0.0	0.0	0.0	0.0	0.0	0.0	0.0	0.0	0.0	0.0	0.0	0.0	0.0	0.0	0.0	0.0	0.0	0.0	0.0	0.0	0.0	0.0	0.0	0.0	0.0	0.0	0.0	0.0	0.0	0.0	0.0	0.0	0.0
93.93464 Da 106.91 s	1.78	92.92736	2165.0	0.0	0.0	0.0	0.0	0.0	1558.0	0.0	0.0	0.0	1643.0	0.0	0.0	0.0	0.0	0.0	0.0	0.0	0.0	0.0	0.0	0.0	0.0	0.0	0.0	0.0	1767.0	0.0	0.0	0.0	1969.0	0.0	0.0	0.0	0.0	0.0	0.0	0.0	0.0	0.0	0.0	0.0	0.0	0.0	0.0	0.0	0.0
157.05030 Da 107.25 s	1.79	156.04354	444.0	2076.0	2678.0	2956.0	3200.0	3660.0	3340.0	3240.0	2965.0	3106.0	3162.0	3053.0	3479.0	3116.0	2987.0	3159.0	3621.0	3814.0	3814.0	3527.0	3195.0	4031.0	3900.0	3770.0	3514.0	4374.0	3727.0	3651.0	3735.0	3779.0	3496.0	3675.0	3876.0	2632.0	2919.0	2819.0	2666.0	2763.0	4126.0	2540.0	3462.0	2480.0	3327.0	3616.0	2619.0	2629.0	2708.0
249.97850 Da 107.46 s	1.79	248.97123	0.0	0.0	0.0	0.0	0.0	0.0	46322.0	0.0	46407.0	46194.0	44849.0	43558.0	0.0	44426.0	45242.0	46862.0	47232.0	50851.0	48102.0	52110.0	51264.0	51523.0	48476.0	47002.0	46406.0	49745.0	49376.0	49193.0	48073.0	48848.0	46043.0	47297.0	49919.0	42765.0	42493.0	41515.0	40764.0	40879.0	46351.0	39695.0	0.0	39660.0	0.0	43029.0	38731.0	40961.0	44790.0
208.10930 Da 108.68 s	1.81	243.08024	0.0	1412.0	1340.0	1812.0	1699.0	0.0	2157.0	1959.0	1838.0	1658.0	1583.0	1808.0	0.0	1798.0	1895.0	2063.0	2340.0	2043.0	2252.0	2079.0	1956.0	0.0	2919.0	2315.0	2515.0	0.0	562.0	2390.0	2448.0	2392.0	2301.0	2081.0	0.0	7976.0	8495.0	8414.0	9145.0	9050.0	0.0	9207.0	233.0	8145.0	228.0	0.0	8515.0	6414.0	9224.0
300.26436 Da 109.33 s	1.82	281.24674	899.0	994.0	944.0	969.0	1072.0	1010.0	1056.0	1126.0	1034.0	1005.0	1168.0	1124.0	978.0	1080.0	1110.0	1239.0	3629.0	3832.0	4082.0	4040.0	3939.0	3116.0	6731.0	5673.0	6328.0	3109.0	7581.0	6567.0	6737.0	7297.0	6481.0	7813.0	3276.0	1819.0	1592.0	1306.0	1340.0	1152.0	2946.0	1218.0	554.0	1269.0	540.0	2786.0	1424.0	1182.0	1780.0
286.15038 Da 108.93 s	1.82	285.14310	0.0	331.0	413.0	527.0	554.0	0.0	607.0	532.0	583.0	601.0	605.0	513.0	0.0	619.0	661.0	647.0	1199.0	982.0	1015.0	994.0	886.0	0.0	1298.0	1151.0	1096.0	0.0	1035.0	815.0	1097.0	878.0	1019.0	919.0	0.0	2826.0	2978.0	2683.0	2957.0	2868.0	0.0	2745.0	0.0	2466.0	0.0	0.0	2708.0	1700.0	0.0
328.09675 Da 109.26 s	1.82	163.04110	0.0	1566.0	0.0	2155.0	2271.0	0.0	2483.0	2543.0	0.0	0.0	0.0	0.0	0.0	1401.0	0.0	2379.0	0.0	2862.0	0.0	0.0	0.0	0.0	2154.0	0.0	0.0	0.0	0.0	0.0	0.0	0.0	0.0	0.0	0.0	7518.0	7503.0	7447.0	8923.0	9031.0	0.0	8846.0	0.0	5668.0	0.0	0.0	6476.0	3878.0	6210.0
356.11711 Da 108.91 s	1.82	355.10983	0.0	0.0	0.0	0.0	0.0	0.0	0.0	0.0	0.0	0.0	0.0	0.0	0.0	0.0	0.0	0.0	0.0	0.0	0.0	0.0	0.0	0.0	0.0	0.0	0.0	0.0	0.0	0.0	0.0	0.0	0.0	0.0	0.0	0.0	0.0	0.0	0.0	0.0	0.0	0.0	0.0	0.0	0.0	0.0	0.0	0.0	0.0
320.13461 Da 108.80 s	1.81	319.12734	0.0	307.0	319.0	369.0	425.0	0.0	537.0	458.0	439.0	459.0	405.0	426.0	0.0	422.0	460.0	486.0	790.0	697.0	736.0	763.0	622.0	0.0	855.0	792.0	771.0	0.0	817.0	653.0	782.0	674.0	693.0	631.0	0.0	2236.0	2057.0	1915.0	1918.0	1835.0	0.0	2023.0	0.0	1958.0	0.0	0.0	2342.0	1351.0	2229.0
130.06390 Da 109.37 s	1.82	129.05662	0.0	7737.0	7040.0	9963.0	7656.0	0.0	9469.0	8725.0	7735.0	7802.0	7312.0	7814.0	0.0	7122.0	7732.0	11225.0	18296.0	15757.0	15963.0	17082.0	14647.0	0.0	21672.0	15351.0	15810.0	0.0	15505.0	13409.0	15601.0	13477.0	17810.0	14724.0	0.0	62723.0	62142.0	62177.0	61300.0	60618.0	0.0	62371.0	510.0	56032.0	452.0	0.0	62833.0	32950.0	62502.0
258.08593 Da 110.80 s	1.85	257.07866	450.0	547.0	561.0	700.0	587.0	437.0	623.0	679.0	622.0	643.0	702.0	574.0	410.0	569.0	666.0	645.0	1184.0	1313.0	1306.0	1078.0	1140.0	945.0	1260.0	1173.0	1110.0	882.0	1330.0	1099.0	1104.0	1099.0	988.0	984.0	864.0	1158.0	1180.0	1280.0	1189.0	1187.0	631.0	1242.0	271.0	1117.0	310.0	882.0	1128.0	1004.0	1242.0
256.23820 Da 108.34 s	1.81	255.23092	5077.0	8115.0	8646.0	9124.0	9951.0	9742.0	10394.0	10505.0	10298.0	10624.0	10609.0	10529.0	8724.0	10406.0	9681.0	11184.0	29047.0	31718.0	34062.0	33308.0	32056.0	29226.0	33594.0	31978.0	31738.0	28454.0	34655.0	30450.0	33618.0	33232.0	28733.0	33033.0	29530.0	19849.0	17464.0	15086.0	14745.0	13220.0	27432.0	13115.0	4436.0	13404.0	4427.0	24980.0	15350.0	11199.0	17553.0
340.20525 Da 108.79 s	1.81	339.19797	1579.0	1452.0	1537.0	1577.0	1692.0	1629.0	1801.0	1659.0	1610.0	1601.0	1605.0	1646.0	1609.0	1731.0	1491.0	1734.0	2214.0	2183.0	2392.0	2194.0	2181.0	2250.0	2195.0	2282.0	2233.0	2253.0	2363.0	2045.0	2133.0	2274.0	1870.0	2136.0	2001.0	1898.0	1716.0	1724.0	1622.0	1628.0	2040.0	1643.0	0.0	1639.0	1122.0	1912.0	1714.0	1615.0	1795.0
164.04798 Da 109.34 s	1.82	163.04070	0.0	0.0	1593.0	0.0	0.0	0.0	0.0	0.0	1703.0	1657.0	1572.0	1443.0	0.0	0.0	1585.0	0.0	3564.0	0.0	3100.0	2884.0	2876.0	0.0	0.0	1709.0	1645.0	0.0	1760.0	1440.0	1705.0	1491.0	1766.0	1435.0	0.0	0.0	0.0	0.0	0.0	0.0	0.0	0.0	0.0	0.0	0.0	0.0	0.0	0.0	0.0
226.13008 Da 109.14 s	1.82	225.12281	0.0	0.0	0.0	2428.0	0.0	0.0	2931.0	2922.0	2437.0	2337.0	2345.0	2803.0	0.0	2702.0	0.0	0.0	5659.0	5077.0	5301.0	4708.0	4647.0	0.0	6427.0	5349.0	5617.0	0.0	5190.0	4485.0	5213.0	4862.0	5082.0	4961.0	0.0	15975.0	15978.0	14301.0	15729.0	14498.0	0.0	15239.0	0.0	13802.0	0.0	0.0	14910.0	9430.0	16693.0
242.09177 Da 109.19 s	1.82	241.08449	2398.0	3144.0	2936.0	3048.0	2960.0	2540.0	3025.0	3069.0	3300.0	3342.0	3333.0	2908.0	2576.0	3003.0	3035.0	3285.0	3740.0	3611.0	3952.0	4037.0	3925.0	3382.0	3751.0	3710.0	3664.0	3092.0	3985.0	3656.0	3694.0	3626.0	3373.0	3618.0	3368.0	4922.0	4898.0	4872.0	5271.0	3671.0	3097.0	5024.0	1686.0	4772.0	1770.0	3091.0	4792.0	4097.0	3789.0
298.15810 Da 109.38 s	1.82	297.15083	903.0	885.0	960.0	944.0	1013.0	0.0	1047.0	979.0	971.0	1090.0	983.0	1059.0	1046.0	908.0	1051.0	1040.0	1264.0	1213.0	1274.0	1251.0	1307.0	1267.0	1371.0	1301.0	1205.0	1201.0	1285.0	1322.0	1404.0	1365.0	1252.0	1372.0	1194.0	1280.0	1337.0	1356.0	1451.0	1373.0	1100.0	1446.0	0.0	1286.0	0.0	1016.0	1270.0	1027.0	1255.0
312.17437 Da 108.27 s	1.80	311.16709	2053.0	2144.0	2199.0	2417.0	2338.0	2249.0	2422.0	2377.0	2216.0	2415.0	2492.0	2531.0	2357.0	2425.0	2270.0	2456.0	2797.0	3081.0	3140.0	2933.0	3142.0	3083.0	3037.0	3166.0	2949.0	2957.0	3033.0	3030.0	3100.0	3174.0	2856.0	2822.0	2972.0	2736.0	2648.0	2457.0	2615.0	2524.0	2613.0	2522.0	0.0	2405.0	1788.0	2424.0	2648.0	2198.0	2593.0
326.19006 Da 108.35 s	1.81	325.18278	2335.0	2493.0	2333.0	2321.0	2645.0	2362.0	2403.0	2690.0	2560.0	2568.0	2559.0	2510.0	2540.0	2514.0	2573.0	2548.0	3073.0	3187.0	3180.0	3262.0	3379.0	3509.0	3412.0	3107.0	3019.0	2937.0	3234.0	3493.0	3247.0	3440.0	3138.0	3367.0	3220.0	2873.0	2873.0	2614.0	2807.0	2603.0	2736.0	2509.0	1915.0	2486.0	1919.0	2590.0	2587.0	2417.0	2873.0
135.05584 Da 109.53 s	1.83	134.04856	0.0	271.0	260.0	256.0	393.0	0.0	392.0	385.0	324.0	316.0	326.0	396.0	0.0	360.0	348.0	308.0	468.0	346.0	377.0	288.0	325.0	0.0	534.0	462.0	474.0	0.0	449.0	395.0	493.0	402.0	557.0	362.0	0.0	1193.0	1159.0	1145.0	1425.0	1302.0	0.0	1286.0	0.0	1265.0	0.0	0.0	1398.0	852.0	1308.0
235.11804 Da 110.56 s	1.84	234.11076	0.0	934.0	1281.0	0.0	0.0	0.0	2123.0	0.0	1567.0	0.0	1537.0	0.0	0.0	1639.0	0.0	0.0	0.0	1927.0	0.0	1844.0	0.0	0.0	0.0	0.0	0.0	0.0	0.0	0.0	0.0	0.0	2401.0	0.0	0.0	0.0	0.0	0.0	4413.0	4188.0	0.0	4396.0	0.0	0.0	0.0	0.0	0.0	0.0	0.0
260.11420 Da 109.20 s	1.82	259.10692	0.0	2697.0	2838.0	3760.0	4418.0	0.0	5225.0	4947.0	4100.0	4233.0	4064.0	4751.0	0.0	4477.0	5306.0	4687.0	9198.0	7583.0	7984.0	7514.0	6968.0	0.0	10424.0	8817.0	9029.0	0.0	8036.0	7477.0	7966.0	8085.0	8594.0	7913.0	0.0	24321.0	24602.0	22683.0	24137.0	22979.0	0.0	23027.0	0.0	19841.0	514.0	0.0	22585.0	15806.0	25920.0
203.99491 Da 109.27 s	1.82	202.98764	0.0	906.0	826.0	1068.0	1016.0	0.0	1031.0	1093.0	958.0	750.0	874.0	962.0	0.0	866.0	980.0	1391.0	1211.0	995.0	1005.0	955.0	791.0	0.0	1137.0	1014.0	873.0	0.0	993.0	937.0	1009.0	947.0	1121.0	787.0	0.0	2274.0	2364.0	2475.0	2470.0	2257.0	0.0	2341.0	0.0	2110.0	0.0	0.0	2410.0	1594.0	2318.0
228.03821 Da 109.43 s	1.82	227.03093	0.0	996.0	1024.0	1543.0	1360.0	0.0	1637.0	1571.0	1286.0	1308.0	1219.0	1419.0	0.0	1241.0	1408.0	1751.0	1637.0	1546.0	1555.0	1328.0	1208.0	0.0	1553.0	1375.0	1349.0	0.0	1304.0	1298.0	1409.0	1324.0	1553.0	1409.0	0.0	3066.0	3196.0	3257.0	3210.0	2865.0	0.0	3188.0	176.0	3230.0	171.0	0.0	3346.0	2207.0	3069.0
331.70541 Da 109.69 s	1.83	330.69813	1004.0	664.0	697.0	1297.0	1257.0	1270.0	1242.0	1315.0	1372.0	1284.0	1276.0	1316.0	737.0	680.0	690.0	1344.0	1353.0	1399.0	1412.0	1352.0	1431.0	1479.0	1337.0	1353.0	1371.0	1478.0	1384.0	1446.0	1454.0	1471.0	1424.0	1372.0	1353.0	1158.0	1203.0	1228.0	1299.0	676.0	1412.0	1114.0	706.0	623.0	0.0	1362.0	1261.0	1172.0	1146.0
257.77221 Da 110.04 s	1.83	256.76493	0.0	1183.0	0.0	1706.0	1171.0	1822.0	1727.0	1706.0	1664.0	1625.0	1665.0	1763.0	1668.0	1678.0	1617.0	1214.0	1839.0	1828.0	1846.0	1773.0	1804.0	1712.0	1805.0	1823.0	1771.0	1924.0	1857.0	1737.0	1891.0	1907.0	1894.0	1877.0	1939.0	1654.0	1757.0	1757.0	1742.0	1765.0	1895.0	1646.0	1213.0	1549.0	0.0	1762.0	1621.0	1227.0	1710.0
231.92917 Da 109.81 s	1.83	230.92189	0.0	0.0	0.0	0.0	0.0	0.0	0.0	0.0	0.0	0.0	0.0	0.0	0.0	0.0	0.0	0.0	1028.0	978.0	824.0	0.0	0.0	0.0	0.0	0.0	865.0	0.0	0.0	882.0	1033.0	871.0	1030.0	0.0	992.0	0.0	0.0	0.0	0.0	0.0	0.0	1284.0	0.0	0.0	0.0	0.0	0.0	0.0	0.0
133.95520 Da 111.80 s	1.86	132.94792	0.0	6363.0	0.0	0.0	0.0	0.0	0.0	0.0	0.0	0.0	0.0	0.0	0.0	0.0	0.0	0.0	0.0	0.0	0.0	0.0	0.0	0.0	0.0	0.0	0.0	0.0	0.0	0.0	0.0	0.0	0.0	0.0	0.0	0.0	5871.0	0.0	0.0	0.0	0.0	5650.0	0.0	5675.0	0.0	0.0	0.0	0.0	0.0
236.12460 Da 112.13 s	1.87	271.09538	510.0	1553.0	1492.0	1749.0	1880.0	720.0	1890.0	1975.0	1867.0	1621.0	1580.0	1760.0	728.0	1725.0	1941.0	1693.0	2151.0	1846.0	1981.0	1913.0	1937.0	1065.0	2167.0	2071.0	1910.0	1033.0	1833.0	1790.0	1743.0	1877.0	1961.0	1843.0	1156.0	4494.0	4692.0	4634.0	4799.0	4903.0	1037.0	4863.0	597.0	4250.0	505.0	1082.0	4422.0	3515.0	4789.0
278.06932 Da 112.89 s	1.88	277.06204	0.0	1023.0	1053.0	1219.0	1233.0	0.0	1669.0	1403.0	1249.0	1317.0	1231.0	1451.0	220.0	1335.0	1411.0	1332.0	1738.0	1475.0	1550.0	1430.0	1215.0	0.0	2001.0	1800.0	1753.0	0.0	1622.0	1407.0	1629.0	1507.0	1624.0	1527.0	0.0	4014.0	4354.0	4312.0	4267.0	4602.0	0.0	4796.0	174.0	3940.0	219.0	0.0	4425.0	3433.0	3911.0
201.13521 Da 114.60 s	1.91	200.12793	0.0	1576.0	2044.0	2917.0	2950.0	0.0	3497.0	3112.0	2421.0	2451.0	2458.0	3167.0	0.0	2666.0	3083.0	3144.0	3867.0	3225.0	3246.0	3069.0	2554.0	0.0	4973.0	4032.0	4480.0	0.0	3965.0	3502.0	4008.0	3790.0	3988.0	3669.0	0.0	9746.0	10072.0	10105.0	11266.0	10912.0	0.0	11233.0	270.0	9425.0	222.0	0.0	10783.0	6987.0	10105.0
294.06450 Da 113.28 s	1.89	293.05722	0.0	310.0	299.0	439.0	412.0	0.0	492.0	486.0	472.0	368.0	368.0	464.0	0.0	403.0	495.0	477.0	559.0	471.0	479.0	560.0	438.0	0.0	678.0	586.0	546.0	0.0	459.0	508.0	480.0	475.0	455.0	455.0	0.0	1031.0	1025.0	1104.0	1173.0	1043.0	0.0	1095.0	0.0	1011.0	0.0	0.0	1026.0	742.0	974.0
182.05747 Da 112.73 s	1.88	181.05020	0.0	1422.0	1792.0	2243.0	2335.0	0.0	2718.0	2524.0	2097.0	2009.0	1790.0	2226.0	0.0	2135.0	2287.0	2481.0	3198.0	2547.0	2642.0	2308.0	2086.0	0.0	3371.0	2749.0	2921.0	0.0	2565.0	2262.0	2597.0	2406.0	2710.0	2169.0	0.0	9204.0	9326.0	9403.0	10299.0	10251.0	0.0	10619.0	132.0	8039.0	147.0	0.0	9371.0	6003.0	8744.0
116.04735 Da 112.71 s	1.88	115.04007	0.0	652.0	452.0	767.0	722.0	0.0	945.0	846.0	834.0	580.0	668.0	774.0	0.0	805.0	805.0	974.0	1490.0	1222.0	1159.0	1163.0	902.0	0.0	1864.0	1340.0	1393.0	0.0	1088.0	983.0	1251.0	1046.0	1354.0	987.0	0.0	10593.0	10835.0	11293.0	10169.0	10563.0	0.0	10555.0	0.0	10024.0	0.0	0.0	11401.0	6765.0	10644.0
148.07309 Da 113.86 s	1.90	147.06581	0.0	972.0	846.0	1104.0	1147.0	0.0	1549.0	1345.0	878.0	792.0	771.0	1185.0	0.0	1023.0	1195.0	1482.0	1959.0	1328.0	1421.0	1392.0	1269.0	0.0	1963.0	1522.0	1424.0	0.0	1361.0	1129.0	1404.0	1336.0	1513.0	1267.0	0.0	14184.0	14632.0	14719.0	15433.0	15407.0	0.0	15481.0	0.0	10963.0	0.0	0.0	13780.0	8612.0	13392.0
190.08338 Da 114.15 s	1.90	189.07610	0.0	2155.0	1741.0	2635.0	2223.0	0.0	2587.0	2289.0	2066.0	2056.0	2162.0	2258.0	0.0	2079.0	2132.0	2804.0	3544.0	2976.0	3072.0	2806.0	2702.0	0.0	3238.0	2616.0	2661.0	0.0	2165.0	1997.0	2474.0	2009.0	2529.0	2300.0	0.0	14148.0	14788.0	14873.0	15881.0	15438.0	0.0	15635.0	0.0	11589.0	0.0	0.0	11206.0	7030.0	11357.0
109.90834 Da 112.72 s	1.88	108.90107	5399.0	5308.0	5068.0	0.0	5451.0	5562.0	5230.0	4957.0	4995.0	5244.0	4971.0	4847.0	0.0	5168.0	5202.0	5561.0	5445.0	5366.0	5260.0	5597.0	5596.0	6073.0	5395.0	5518.0	5383.0	5604.0	5491.0	5609.0	5470.0	5569.0	5641.0	5602.0	0.0	5282.0	4979.0	5144.0	5333.0	5396.0	5690.0	4833.0	0.0	5167.0	0.0	5747.0	5455.0	5021.0	5273.0
219.09191 Da 116.10 s	1.93	218.08464	0.0	0.0	0.0	0.0	0.0	0.0	0.0	0.0	0.0	0.0	0.0	0.0	0.0	0.0	0.0	0.0	0.0	0.0	0.0	0.0	0.0	0.0	1126.0	1013.0	0.0	0.0	0.0	0.0	0.0	0.0	0.0	0.0	0.0	2713.0	0.0	2902.0	3136.0	0.0	0.0	3208.0	0.0	0.0	0.0	0.0	2864.0	1891.0	2761.0
142.02376 Da 115.12 s	1.92	141.01648	0.0	0.0	0.0	0.0	0.0	0.0	0.0	0.0	0.0	0.0	0.0	0.0	0.0	0.0	0.0	0.0	0.0	0.0	0.0	0.0	0.0	0.0	0.0	0.0	0.0	0.0	0.0	0.0	0.0	0.0	2783.0	2782.0	0.0	0.0	0.0	0.0	0.0	0.0	0.0	0.0	0.0	0.0	0.0	0.0	0.0	0.0	0.0
329.90670 Da 115.75 s	1.93	328.89943	0.0	0.0	0.0	0.0	0.0	0.0	0.0	0.0	0.0	0.0	1024.0	0.0	0.0	0.0	0.0	890.0	0.0	0.0	0.0	0.0	0.0	0.0	1079.0	0.0	0.0	0.0	1133.0	0.0	0.0	0.0	0.0	0.0	0.0	0.0	0.0	0.0	0.0	977.0	0.0	0.0	0.0	0.0	0.0	0.0	0.0	0.0	0.0
306.12433 Da 116.61 s	1.94	305.11705	0.0	536.0	612.0	955.0	959.0	0.0	1070.0	973.0	670.0	636.0	611.0	768.0	0.0	723.0	727.0	798.0	957.0	731.0	733.0	648.0	503.0	0.0	1185.0	926.0	975.0	0.0	764.0	760.0	831.0	834.0	872.0	776.0	0.0	2223.0	2204.0	2419.0	2330.0	2383.0	0.0	2246.0	0.0	2022.0	0.0	0.0	2048.0	1465.0	1986.0
184.08533 Da 120.53 s	2.01	183.07629	0.0	392.0	553.0	619.0	695.0	0.0	776.0	728.0	537.0	550.0	574.0	738.0	0.0	616.0	690.0	719.0	714.0	719.0	791.0	635.0	608.0	0.0	872.0	678.0	750.0	0.0	712.0	681.0	699.0	577.0	699.0	713.0	0.0	2801.0	2842.0	2845.0	3017.0	3023.0	0.0	3040.0	0.0	2748.0	0.0	0.0	2820.0	2196.0	2896.0
157.04987 Da 119.76 s	2.00	156.04230	0.0	0.0	0.0	0.0	0.0	0.0	0.0	0.0	0.0	0.0	0.0	0.0	0.0	0.0	0.0	0.0	0.0	0.0	0.0	0.0	0.0	0.0	0.0	0.0	0.0	0.0	0.0	0.0	0.0	0.0	0.0	0.0	0.0	0.0	0.0	0.0	0.0	0.0	0.0	0.0	0.0	0.0	0.0	0.0	0.0	0.0	0.0
216.03885 Da 120.30 s	2.01	215.03158	426.0	1445.0	0.0	1253.0	0.0	0.0	0.0	0.0	1099.0	0.0	0.0	0.0	0.0	0.0	0.0	0.0	0.0	0.0	0.0	0.0	0.0	0.0	0.0	0.0	0.0	906.0	0.0	0.0	0.0	0.0	0.0	0.0	0.0	0.0	0.0	0.0	0.0	0.0	0.0	0.0	0.0	0.0	0.0	0.0	0.0	0.0	0.0
347.10670 Da 119.87 s	2.00	346.09942	0.0	0.0	0.0	0.0	0.0	0.0	0.0	0.0	0.0	0.0	0.0	0.0	0.0	0.0	0.0	1934.0	0.0	0.0	0.0	0.0	0.0	0.0	0.0	0.0	0.0	0.0	0.0	0.0	0.0	0.0	0.0	0.0	0.0	0.0	0.0	0.0	0.0	0.0	0.0	0.0	0.0	0.0	1325.0	0.0	0.0	1441.0	1322.0
208.10675 Da 120.48 s	2.01	207.09947	0.0	0.0	0.0	0.0	0.0	0.0	0.0	0.0	0.0	0.0	0.0	0.0	0.0	0.0	0.0	0.0	0.0	0.0	0.0	0.0	0.0	0.0	0.0	0.0	0.0	0.0	0.0	0.0	0.0	0.0	0.0	0.0	0.0	0.0	0.0	0.0	0.0	1419.0	0.0	1577.0	0.0	1410.0	0.0	0.0	0.0	0.0	0.0
323.06172 Da 120.80 s	2.01	322.05444	0.0	3597.0	0.0	0.0	2948.0	0.0	0.0	2657.0	2497.0	2364.0	2407.0	2234.0	2259.0	2162.0	2104.0	2034.0	0.0	2073.0	1855.0	1842.0	1895.0	1830.0	1775.0	1777.0	1717.0	1820.0	1730.0	1746.0	1845.0	1661.0	1520.0	1501.0	1689.0	1507.0	1407.0	1506.0	1495.0	0.0	1604.0	0.0	1640.0	1413.0	1608.0	0.0	1466.0	1385.0	1366.0
93.93424 Da 121.69 s	2.03	92.92696	0.0	0.0	0.0	0.0	0.0	1699.0	0.0	0.0	0.0	0.0	0.0	0.0	0.0	0.0	0.0	1609.0	0.0	0.0	0.0	1579.0	0.0	0.0	0.0	0.0	0.0	0.0	0.0	0.0	0.0	0.0	0.0	0.0	0.0	0.0	0.0	0.0	0.0	0.0	0.0	1181.0	0.0	1208.0	0.0	1942.0	0.0	1365.0	0.0
237.09883 Da 122.53 s	2.04	236.09155	0.0	195.0	241.0	231.0	304.0	0.0	322.0	245.0	253.0	221.0	189.0	240.0	0.0	246.0	251.0	302.0	349.0	280.0	227.0	257.0	238.0	0.0	514.0	426.0	401.0	0.0	351.0	321.0	327.0	276.0	349.0	298.0	0.0	1380.0	1507.0	1624.0	1769.0	1739.0	0.0	1750.0	0.0	1310.0	0.0	0.0	1491.0	1117.0	1499.0
174.05300 Da 123.00 s	2.05	173.04573	0.0	127.0	182.0	218.0	150.0	0.0	196.0	135.0	286.0	244.0	202.0	381.0	0.0	332.0	340.0	243.0	262.0	214.0	189.0	214.0	239.0	0.0	947.0	771.0	830.0	0.0	550.0	538.0	751.0	536.0	644.0	625.0	0.0	1867.0	2019.0	2056.0	1416.0	1579.0	0.0	1453.0	0.0	2259.0	0.0	0.0	3197.0	1952.0	2892.0
331.70533 Da 122.72 s	2.05	330.69806	0.0	1221.0	1211.0	0.0	676.0	0.0	694.0	0.0	674.0	662.0	0.0	766.0	0.0	0.0	0.0	692.0	756.0	714.0	0.0	706.0	665.0	0.0	0.0	0.0	640.0	733.0	0.0	760.0	0.0	0.0	741.0	0.0	0.0	626.0	624.0	0.0	0.0	1175.0	703.0	658.0	0.0	1191.0	1308.0	769.0	677.0	617.0	0.0
287.08399 Da 124.04 s	2.07	286.07672	0.0	0.0	0.0	0.0	0.0	0.0	0.0	0.0	0.0	0.0	2669.0	0.0	0.0	0.0	0.0	2384.0	0.0	0.0	0.0	2332.0	0.0	0.0	2402.0	2176.0	2219.0	0.0	0.0	0.0	2114.0	0.0	2078.0	2074.0	0.0	2143.0	2033.0	2070.0	2181.0	2164.0	0.0	2035.0	0.0	2008.0	0.0	0.0	1934.0	1908.0	1843.0
189.04233 Da 127.18 s	2.12	188.03505	0.0	660.0	896.0	985.0	842.0	0.0	1228.0	1173.0	817.0	902.0	935.0	815.0	0.0	796.0	728.0	1134.0	1329.0	1066.0	1094.0	1034.0	906.0	0.0	1134.0	1135.0	1062.0	0.0	1038.0	1114.0	1041.0	1020.0	1136.0	1044.0	0.0	3542.0	3699.0	3695.0	4040.0	4081.0	0.0	3972.0	0.0	3226.0	0.0	0.0	2798.0	2133.0	2727.0
234.10944 Da 126.01 s	2.10	233.10216	0.0	2209.0	1786.0	2407.0	2352.0	0.0	2894.0	2670.0	2313.0	2122.0	2068.0	2221.0	0.0	1969.0	2179.0	2440.0	2720.0	2423.0	2436.0	2458.0	2307.0	0.0	3451.0	3018.0	2711.0	0.0	2800.0	2457.0	2654.0	2430.0	2752.0	2339.0	0.0	9795.0	9610.0	9600.0	9292.0	10260.0	0.0	10501.0	232.0	8837.0	203.0	0.0	9244.0	6946.0	9494.0
236.12337 Da 125.80 s	2.10	235.11609	0.0	242.0	247.0	268.0	302.0	0.0	371.0	324.0	271.0	269.0	291.0	262.0	0.0	277.0	348.0	274.0	349.0	309.0	300.0	269.0	275.0	0.0	420.0	403.0	401.0	0.0	314.0	302.0	332.0	337.0	337.0	314.0	0.0	1121.0	1133.0	1179.0	1337.0	1247.0	0.0	1406.0	0.0	1242.0	0.0	0.0	1234.0	938.0	1224.0
270.08696 Da 125.84 s	2.10	269.07968	0.0	610.0	603.0	676.0	781.0	0.0	836.0	844.0	666.0	615.0	632.0	755.0	0.0	548.0	639.0	706.0	826.0	677.0	774.0	675.0	609.0	0.0	934.0	926.0	849.0	0.0	804.0	695.0	850.0	781.0	754.0	713.0	0.0	1664.0	1772.0	1648.0	1768.0	1702.0	0.0	1697.0	176.0	1533.0	163.0	0.0	1609.0	1417.0	1552.0
109.90833 Da 127.71 s	2.13	108.90106	0.0	5484.0	0.0	5314.0	5204.0	0.0	5130.0	5225.0	0.0	5435.0	0.0	0.0	5318.0	0.0	0.0	0.0	0.0	5596.0	0.0	0.0	0.0	0.0	0.0	0.0	0.0	0.0	5212.0	0.0	5696.0	0.0	5155.0	0.0	0.0	0.0	0.0	0.0	0.0	0.0	0.0	0.0	0.0	0.0	0.0	0.0	0.0	0.0	0.0
326.19014 Da 129.83 s	2.16	325.18286	0.0	0.0	0.0	0.0	0.0	0.0	0.0	0.0	0.0	0.0	0.0	0.0	0.0	0.0	0.0	0.0	0.0	0.0	0.0	0.0	0.0	0.0	0.0	0.0	0.0	0.0	0.0	0.0	0.0	0.0	0.0	0.0	0.0	0.0	0.0	0.0	0.0	0.0	0.0	0.0	0.0	0.0	0.0	0.0	0.0	0.0	0.0
312.17320 Da 127.98 s	2.13	311.16593	0.0	0.0	0.0	0.0	0.0	0.0	0.0	0.0	0.0	0.0	0.0	0.0	0.0	0.0	0.0	0.0	0.0	0.0	0.0	0.0	0.0	0.0	0.0	0.0	0.0	0.0	0.0	0.0	0.0	0.0	0.0	0.0	0.0	0.0	0.0	0.0	0.0	0.0	0.0	0.0	1777.0	0.0	0.0	0.0	0.0	0.0	0.0
95.93123 Da 128.09 s	2.13	94.92396	0.0	0.0	0.0	0.0	0.0	0.0	1006.0	995.0	973.0	0.0	1002.0	0.0	1178.0	0.0	0.0	1189.0	0.0	0.0	979.0	0.0	0.0	0.0	0.0	0.0	0.0	0.0	0.0	0.0	0.0	0.0	0.0	0.0	0.0	0.0	0.0	0.0	0.0	0.0	1310.0	722.0	0.0	0.0	0.0	0.0	755.0	844.0	0.0
257.77200 Da 128.88 s	2.15	256.76472	1337.0	1607.0	1594.0	0.0	1716.0	0.0	0.0	0.0	0.0	0.0	0.0	1158.0	0.0	0.0	0.0	1768.0	0.0	0.0	0.0	1173.0	0.0	0.0	0.0	0.0	0.0	1235.0	0.0	0.0	0.0	0.0	0.0	0.0	0.0	0.0	0.0	0.0	0.0	0.0	0.0	0.0	0.0	1101.0	1156.0	0.0	0.0	1683.0	0.0
143.98321 Da 128.97 s	2.15	142.97594	0.0	0.0	0.0	0.0	0.0	0.0	0.0	0.0	0.0	0.0	0.0	0.0	0.0	0.0	0.0	0.0	0.0	0.0	0.0	2336.0	0.0	0.0	0.0	0.0	0.0	0.0	0.0	0.0	0.0	0.0	0.0	0.0	0.0	0.0	0.0	0.0	0.0	0.0	0.0	0.0	0.0	0.0	0.0	0.0	0.0	0.0	0.0
133.95428 Da 129.05 s	2.15	132.94700	0.0	0.0	6401.0	6338.0	6226.0	0.0	6140.0	6174.0	0.0	5884.0	6197.0	5963.0	0.0	6047.0	6075.0	6318.0	6339.0	6622.0	6658.0	6515.0	6442.0	0.0	6369.0	6405.0	6560.0	0.0	6399.0	6360.0	6410.0	6221.0	6652.0	6594.0	0.0	5743.0	0.0	5992.0	5984.0	5903.0	0.0	0.0	0.0	0.0	0.0	0.0	5778.0	6067.0	5927.0
134.05929 Da 129.01 s	2.15	133.05201	0.0	773.0	613.0	760.0	787.0	0.0	993.0	867.0	614.0	641.0	511.0	739.0	0.0	619.0	698.0	823.0	1228.0	859.0	953.0	960.0	816.0	0.0	1035.0	758.0	741.0	0.0	655.0	636.0	669.0	649.0	637.0	599.0	0.0	6640.0	7389.0	7301.0	8552.0	8646.0	0.0	8098.0	0.0	5375.0	0.0	0.0	5935.0	4024.0	5698.0
142.02481 Da 129.77 s	2.16	141.01754	0.0	0.0	0.0	0.0	0.0	0.0	0.0	0.0	0.0	2502.0	0.0	2498.0	0.0	0.0	0.0	0.0	2706.0	2829.0	2739.0	0.0	0.0	0.0	0.0	2893.0	2788.0	0.0	3028.0	2866.0	2978.0	0.0	0.0	0.0	0.0	0.0	0.0	0.0	0.0	0.0	0.0	0.0	0.0	0.0	0.0	0.0	0.0	0.0	0.0
216.03860 Da 130.80 s	2.18	215.03132	448.0	1352.0	1322.0	1437.0	1481.0	981.0	1400.0	1348.0	1258.0	1307.0	1301.0	1303.0	0.0	1241.0	1334.0	1397.0	1720.0	1699.0	1609.0	1715.0	1521.0	0.0	1606.0	1434.0	1519.0	0.0	1516.0	1478.0	1634.0	1460.0	1494.0	1511.0	0.0	1997.0	2245.0	2078.0	2157.0	2259.0	797.0	1866.0	0.0	1905.0	810.0	826.0	1933.0	1679.0	1889.0
157.99893 Da 129.41 s	2.16	156.99165	0.0	0.0	0.0	0.0	0.0	0.0	0.0	0.0	0.0	0.0	0.0	0.0	0.0	0.0	0.0	0.0	23787.0	0.0	0.0	0.0	0.0	0.0	23085.0	23699.0	22825.0	0.0	0.0	0.0	23275.0	23412.0	23965.0	0.0	0.0	20775.0	21073.0	20658.0	21161.0	21097.0	0.0	20537.0	0.0	20802.0	0.0	0.0	20562.0	22170.0	21218.0
191.99496 Da 129.95 s	2.17	190.98768	0.0	520.0	538.0	553.0	596.0	0.0	589.0	552.0	501.0	480.0	548.0	550.0	0.0	576.0	535.0	655.0	756.0	708.0	622.0	707.0	696.0	0.0	710.0	651.0	585.0	0.0	656.0	636.0	715.0	669.0	612.0	632.0	0.0	889.0	1017.0	1038.0	1072.0	1096.0	0.0	1058.0	0.0	924.0	0.0	0.0	843.0	701.0	884.0
347.10642 Da 131.05 s	2.18	346.09915	0.0	0.0	0.0	0.0	0.0	0.0	0.0	0.0	0.0	0.0	0.0	1971.0	0.0	0.0	0.0	0.0	0.0	1959.0	0.0	0.0	0.0	0.0	0.0	0.0	0.0	0.0	0.0	1625.0	1598.0	0.0	0.0	0.0	0.0	0.0	1481.0	1406.0	1444.0	1433.0	0.0	1406.0	1357.0	0.0	0.0	0.0	1261.0	0.0	0.0
329.90676 Da 131.17 s	2.19	328.89948	0.0	835.0	0.0	0.0	0.0	0.0	958.0	0.0	0.0	0.0	0.0	975.0	0.0	0.0	0.0	0.0	1080.0	1102.0	1155.0	1183.0	1170.0	0.0	1077.0	1089.0	1139.0	0.0	1103.0	1211.0	1173.0	1160.0	1134.0	1205.0	0.0	933.0	976.0	960.0	1024.0	0.0	0.0	959.0	0.0	1016.0	0.0	0.0	1008.0	970.0	970.0
340.20517 Da 132.72 s	2.21	339.19789	0.0	0.0	0.0	0.0	0.0	0.0	0.0	0.0	0.0	0.0	0.0	0.0	0.0	0.0	0.0	0.0	0.0	0.0	0.0	0.0	0.0	0.0	0.0	0.0	0.0	0.0	0.0	0.0	0.0	0.0	0.0	0.0	0.0	0.0	0.0	0.0	0.0	0.0	0.0	0.0	1170.0	0.0	1212.0	0.0	0.0	0.0	0.0
267.09554 Da 132.93 s	2.22	302.06524	0.0	13364.0	14738.0	18452.0	18921.0	0.0	22357.0	20798.0	17993.0	17064.0	16744.0	17769.0	0.0	17232.0	17803.0	17673.0	20607.0	18065.0	18415.0	18062.0	17016.0	0.0	23580.0	20884.0	21473.0	0.0	19858.0	18820.0	19148.0	18055.0	18959.0	17622.0	0.0	25810.0	27319.0	26945.0	30605.0	30537.0	0.0	29855.0	2158.0	24606.0	2126.0	0.0	26213.0	24029.0	26770.0
135.05546 Da 133.13 s	2.22	134.04818	0.0	2934.0	2629.0	3644.0	3991.0	0.0	4651.0	4266.0	3677.0	3673.0	3478.0	4176.0	0.0	3781.0	3914.0	4049.0	4935.0	4256.0	4209.0	4457.0	3949.0	0.0	6240.0	6033.0	5683.0	0.0	5367.0	5150.0	5554.0	4854.0	5364.0	4787.0	0.0	15447.0	15480.0	16017.0	18010.0	17159.0	0.0	17538.0	428.0	15536.0	402.0	0.0	16211.0	11454.0	15601.0
305.86195 Da 133.45 s	2.22	304.85467	0.0	0.0	716.0	828.0	881.0	0.0	867.0	873.0	0.0	863.0	870.0	910.0	0.0	0.0	875.0	938.0	929.0	976.0	930.0	912.0	958.0	0.0	892.0	968.0	945.0	0.0	971.0	1019.0	938.0	951.0	902.0	872.0	0.0	819.0	875.0	793.0	827.0	800.0	0.0	0.0	0.0	0.0	0.0	0.0	867.0	914.0	860.0
331.70463 Da 135.42 s	2.26	330.69735	0.0	0.0	0.0	0.0	0.0	659.0	0.0	0.0	0.0	0.0	0.0	0.0	1302.0	1245.0	0.0	0.0	0.0	0.0	0.0	0.0	0.0	0.0	0.0	0.0	0.0	0.0	0.0	0.0	0.0	0.0	0.0	0.0	0.0	0.0	0.0	0.0	0.0	0.0	0.0	0.0	0.0	0.0	0.0	0.0	0.0	0.0	0.0
323.06134 Da 135.43 s	2.26	322.05406	3255.0	0.0	0.0	0.0	0.0	2965.0	0.0	0.0	0.0	0.0	0.0	0.0	0.0	0.0	0.0	0.0	0.0	0.0	0.0	0.0	0.0	0.0	0.0	0.0	0.0	0.0	0.0	0.0	0.0	0.0	0.0	0.0	0.0	0.0	0.0	0.0	0.0	0.0	0.0	0.0	0.0	0.0	0.0	1476.0	0.0	0.0	0.0
93.93418 Da 136.06 s	2.27	92.92690	0.0	0.0	0.0	0.0	0.0	0.0	0.0	0.0	0.0	0.0	0.0	0.0	1847.0	0.0	0.0	0.0	0.0	0.0	0.0	0.0	0.0	0.0	0.0	0.0	0.0	1952.0	0.0	0.0	0.0	0.0	0.0	0.0	0.0	0.0	0.0	0.0	0.0	0.0	1899.0	0.0	0.0	0.0	0.0	0.0	0.0	0.0	0.0
173.10529 Da 137.04 s	2.28	172.09802	0.0	652.0	790.0	991.0	869.0	0.0	1067.0	1020.0	1037.0	989.0	953.0	1052.0	0.0	1073.0	1037.0	1022.0	1288.0	1224.0	1079.0	997.0	919.0	0.0	2084.0	1756.0	1753.0	0.0	1359.0	1233.0	1372.0	1326.0	1433.0	1395.0	0.0	5433.0	5381.0	5608.0	5515.0	5841.0	0.0	5635.0	0.0	5084.0	138.0	0.0	5387.0	4127.0	5579.0
148.07430 Da 137.26 s	2.29	147.06702	0.0	3541.0	3058.0	3548.0	3638.0	0.0	3574.0	3756.0	2826.0	2642.0	2536.0	2778.0	0.0	2718.0	2856.0	3210.0	4133.0	3847.0	3849.0	3818.0	3407.0	0.0	3088.0	2829.0	2948.0	0.0	2973.0	2822.0	3193.0	3046.0	3119.0	3143.0	0.0	14218.0	13733.0	14563.0	15202.0	14744.0	0.0	14715.0	0.0	10804.0	0.0	0.0	12213.0	8327.0	12123.0
231.92975 Da 138.12 s	2.30	230.92248	0.0	1034.0	1056.0	1462.0	1108.0	0.0	1347.0	1161.0	1201.0	1150.0	1346.0	1194.0	0.0	1213.0	1072.0	1311.0	1344.0	1528.0	1440.0	1367.0	1186.0	0.0	1347.0	1288.0	1657.0	0.0	1508.0	1319.0	1334.0	1343.0	1228.0	1428.0	0.0	1852.0	1829.0	2017.0	1761.0	1807.0	0.0	1739.0	1081.0	1864.0	0.0	0.0	1880.0	1589.0	1727.0
109.90810 Da 138.46 s	2.31	108.90083	5715.0	0.0	0.0	0.0	0.0	5846.0	0.0	0.0	0.0	0.0	0.0	5326.0	5832.0	0.0	0.0	0.0	0.0	0.0	0.0	0.0	0.0	0.0	0.0	0.0	0.0	5918.0	0.0	0.0	0.0	0.0	0.0	0.0	5976.0	0.0	0.0	0.0	0.0	0.0	5945.0	0.0	0.0	0.0	0.0	5930.0	0.0	0.0	0.0
156.01828 Da 142.82 s	2.38	155.01101	0.0	67302.0	77140.0	97285.0	85565.0	0.0	100725.0	94833.0	90829.0	84692.0	82345.0	110395.0	0.0	97659.0	107477.0	96849.0	128413.0	106712.0	107804.0	101429.0	93531.0	0.0	167290.0	144367.0	147602.0	251.0	127399.0	117568.0	130517.0	124440.0	140585.0	127063.0	0.0	456666.0	476024.0	469407.0	426110.0	421845.0	0.0	426483.0	18949.0	446402.0	19128.0	285.0	515893.0	406012.0	500402.0
278.09773 Da 147.43 s	2.46	277.09046	0.0	0.0	0.0	0.0	0.0	0.0	0.0	0.0	137.0	0.0	0.0	217.0	0.0	134.0	144.0	0.0	0.0	0.0	0.0	0.0	0.0	0.0	0.0	196.0	0.0	0.0	0.0	0.0	0.0	178.0	0.0	0.0	0.0	1496.0	1661.0	1617.0	1738.0	1792.0	0.0	1690.0	0.0	1464.0	0.0	0.0	1474.0	1224.0	1421.0
260.12999 Da 147.17 s	2.45	259.12272	0.0	0.0	154.0	181.0	154.0	0.0	0.0	125.0	0.0	116.0	0.0	159.0	0.0	0.0	148.0	109.0	200.0	141.0	0.0	141.0	0.0	0.0	329.0	193.0	227.0	0.0	148.0	135.0	168.0	0.0	189.0	172.0	0.0	2257.0	2301.0	2037.0	2518.0	2338.0	0.0	2270.0	0.0	1939.0	0.0	0.0	2116.0	1526.0	2049.0
142.02709 Da 149.64 s	2.49	141.01982	0.0	0.0	0.0	0.0	0.0	0.0	0.0	0.0	0.0	0.0	0.0	0.0	0.0	0.0	0.0	0.0	0.0	0.0	0.0	0.0	0.0	0.0	0.0	0.0	0.0	4583.0	0.0	0.0	0.0	0.0	0.0	0.0	4676.0	0.0	0.0	0.0	0.0	0.0	0.0	0.0	0.0	0.0	0.0	4655.0	0.0	0.0	0.0
231.92759 Da 149.59 s	2.49	230.92031	0.0	0.0	0.0	0.0	1647.0	0.0	1713.0	0.0	1648.0	0.0	1756.0	1792.0	0.0	0.0	0.0	0.0	0.0	1802.0	1879.0	1721.0	0.0	1212.0	0.0	0.0	0.0	1201.0	0.0	0.0	0.0	0.0	0.0	0.0	0.0	0.0	0.0	0.0	0.0	0.0	1169.0	0.0	0.0	0.0	0.0	0.0	0.0	0.0	0.0
353.95148 Da 150.83 s	2.51	352.94420	1127.0	1126.0	1147.0	1263.0	1224.0	1554.0	1272.0	0.0	1389.0	1403.0	1415.0	1399.0	1693.0	1311.0	0.0	0.0	0.0	1471.0	1439.0	0.0	1505.0	1989.0	1531.0	0.0	1404.0	1935.0	1561.0	0.0	0.0	1635.0	1537.0	0.0	1900.0	1145.0	0.0	0.0	0.0	0.0	1807.0	0.0	0.0	0.0	0.0	1854.0	0.0	0.0	0.0
255.97349 Da 151.36 s	2.52	254.96621	1832.0	1795.0	1845.0	2068.0	2156.0	2325.0	0.0	0.0	2134.0	2128.0	2086.0	2144.0	2359.0	2261.0	0.0	0.0	2275.0	2364.0	2484.0	2141.0	2290.0	2524.0	0.0	2188.0	2251.0	2687.0	2273.0	2499.0	0.0	2415.0	2118.0	2118.0	2622.0	0.0	0.0	1901.0	0.0	0.0	2452.0	0.0	0.0	2014.0	0.0	2609.0	0.0	1945.0	0.0
133.95516 Da 149.99 s	2.50	132.94788	0.0	0.0	0.0	0.0	0.0	0.0	0.0	0.0	0.0	0.0	0.0	0.0	0.0	0.0	0.0	0.0	0.0	0.0	0.0	0.0	0.0	0.0	0.0	0.0	0.0	9262.0	0.0	0.0	0.0	0.0	0.0	0.0	0.0	0.0	0.0	0.0	0.0	0.0	0.0	0.0	0.0	0.0	0.0	9375.0	0.0	0.0	0.0
157.99927 Da 150.98 s	2.52	156.99199	26356.0	0.0	0.0	0.0	0.0	33274.0	0.0	0.0	0.0	0.0	0.0	0.0	32704.0	0.0	0.0	0.0	29143.0	31531.0	30686.0	0.0	30420.0	36140.0	0.0	0.0	0.0	34669.0	0.0	29489.0	0.0	0.0	0.0	0.0	37068.0	0.0	0.0	0.0	0.0	0.0	35671.0	0.0	0.0	0.0	0.0	36096.0	0.0	0.0	0.0
117.98033 Da 149.22 s	2.49	116.97306	968.0	0.0	0.0	0.0	0.0	0.0	0.0	0.0	0.0	0.0	0.0	0.0	1266.0	0.0	0.0	0.0	0.0	0.0	0.0	0.0	0.0	1412.0	0.0	0.0	0.0	1583.0	0.0	0.0	0.0	0.0	0.0	0.0	0.0	558.0	0.0	0.0	0.0	0.0	1301.0	0.0	0.0	0.0	0.0	1399.0	0.0	0.0	0.0
329.90665 Da 151.11 s	2.52	328.89937	1195.0	0.0	0.0	0.0	1390.0	0.0	0.0	0.0	0.0	0.0	0.0	0.0	0.0	0.0	0.0	0.0	0.0	0.0	1528.0	0.0	0.0	1820.0	0.0	0.0	1511.0	1727.0	0.0	0.0	0.0	1667.0	0.0	0.0	1608.0	0.0	0.0	0.0	0.0	1232.0	1636.0	0.0	0.0	0.0	0.0	1774.0	0.0	0.0	0.0
242.12299 Da 149.57 s	2.49	241.11571	0.0	3625.0	3716.0	4730.0	4555.0	0.0	5383.0	5058.0	4265.0	3926.0	3669.0	4236.0	0.0	3844.0	4651.0	4312.0	5636.0	4652.0	5063.0	4591.0	4429.0	0.0	6444.0	5471.0	5819.0	0.0	5299.0	4618.0	5639.0	5010.0	5527.0	4715.0	0.0	42253.0	45043.0	45197.0	48053.0	47220.0	0.0	47202.0	0.0	38767.0	0.0	0.0	42769.0	31917.0	40151.0
119.93861 Da 150.26 s	2.50	118.93133	0.0	2244.0	0.0	0.0	1529.0	2118.0	0.0	0.0	0.0	0.0	0.0	0.0	1744.0	0.0	0.0	0.0	0.0	1075.0	1115.0	1216.0	1010.0	1841.0	0.0	0.0	0.0	1784.0	0.0	0.0	0.0	0.0	0.0	0.0	1715.0	0.0	0.0	0.0	0.0	0.0	1556.0	0.0	0.0	0.0	0.0	1529.0	512.0	554.0	0.0
287.08451 Da 150.83 s	2.51	286.07724	0.0	0.0	0.0	0.0	0.0	0.0	0.0	0.0	0.0	0.0	0.0	0.0	0.0	0.0	0.0	0.0	0.0	0.0	0.0	0.0	0.0	0.0	0.0	0.0	0.0	2001.0	0.0	2149.0	0.0	0.0	0.0	0.0	0.0	1870.0	0.0	0.0	0.0	1820.0	0.0	0.0	0.0	0.0	0.0	0.0	1738.0	0.0	0.0
347.10659 Da 151.53 s	2.53	346.09931	0.0	0.0	0.0	0.0	0.0	0.0	0.0	0.0	0.0	2307.0	2111.0	0.0	0.0	1977.0	1944.0	0.0	1933.0	0.0	0.0	0.0	1800.0	1849.0	1697.0	1708.0	1653.0	0.0	1614.0	0.0	0.0	1575.0	1588.0	1607.0	1585.0	1463.0	0.0	0.0	0.0	0.0	1495.0	0.0	0.0	0.0	0.0	1359.0	1282.0	1399.0	0.0
143.98335 Da 151.55 s	2.53	142.97608	10964.0	0.0	4743.0	4272.0	4126.0	5449.0	0.0	3362.0	3337.0	3114.0	3123.0	0.0	4456.0	2973.0	0.0	0.0	2780.0	2965.0	2845.0	2997.0	2880.0	4463.0	0.0	2627.0	2618.0	4799.0	2676.0	2589.0	2524.0	2657.0	2499.0	0.0	4446.0	0.0	0.0	0.0	0.0	0.0	4471.0	0.0	0.0	0.0	0.0	4274.0	0.0	1871.0	0.0
242.09130 Da 152.03 s	2.53	241.08403	2453.0	0.0	0.0	0.0	0.0	2370.0	0.0	0.0	0.0	0.0	0.0	0.0	1989.0	0.0	0.0	0.0	0.0	0.0	0.0	0.0	0.0	2362.0	0.0	0.0	0.0	2218.0	0.0	0.0	0.0	0.0	0.0	1390.0	2149.0	0.0	0.0	0.0	0.0	0.0	2045.0	0.0	0.0	0.0	0.0	2027.0	0.0	0.0	0.0
228.11011 Da 154.69 s	2.58	227.10284	127.0	852.0	805.0	1037.0	891.0	222.0	1017.0	1063.0	936.0	892.0	893.0	1037.0	192.0	948.0	1055.0	1002.0	1195.0	1066.0	1047.0	1066.0	960.0	0.0	1351.0	1155.0	1158.0	187.0	1027.0	1042.0	1217.0	1088.0	1335.0	1030.0	0.0	0.0	0.0	0.0	0.0	0.0	216.0	0.0	234.0	3903.0	228.0	212.0	0.0	2863.0	3881.0
134.05885 Da 155.45 s	2.59	133.05157	0.0	4882.0	5461.0	6029.0	6457.0	0.0	6744.0	6798.0	5341.0	5422.0	5392.0	6171.0	0.0	6215.0	6047.0	6656.0	8758.0	8307.0	8555.0	8379.0	8138.0	0.0	8663.0	7699.0	7653.0	0.0	7588.0	6792.0	7293.0	7200.0	8010.0	7486.0	0.0	34331.0	35152.0	35266.0	37779.0	35285.0	0.0	36722.0	408.0	30682.0	346.0	0.0	30031.0	24838.0	28971.0
193.02577 Da 156.57 s	2.61	192.01850	0.0	0.0	0.0	0.0	0.0	0.0	0.0	0.0	568.0	0.0	0.0	0.0	0.0	0.0	0.0	0.0	0.0	0.0	635.0	0.0	696.0	848.0	579.0	620.0	0.0	0.0	0.0	0.0	0.0	0.0	0.0	719.0	895.0	0.0	0.0	0.0	0.0	180.0	873.0	0.0	1207.0	0.0	1307.0	0.0	0.0	0.0	0.0
260.08395 Da 157.99 s	2.63	259.07667	0.0	339.0	275.0	424.0	410.0	0.0	463.0	411.0	397.0	361.0	308.0	372.0	0.0	385.0	443.0	455.0	503.0	386.0	442.0	400.0	402.0	0.0	666.0	495.0	529.0	0.0	533.0	429.0	548.0	493.0	506.0	489.0	0.0	2206.0	2201.0	2269.0	2429.0	2537.0	0.0	2556.0	0.0	2137.0	0.0	0.0	2248.0	1682.0	2266.0
157.05189 Da 158.81 s	2.65	156.04462	0.0	848.0	0.0	0.0	0.0	0.0	0.0	0.0	0.0	0.0	0.0	0.0	0.0	0.0	0.0	0.0	0.0	0.0	0.0	0.0	0.0	1660.0	0.0	0.0	0.0	1677.0	0.0	1274.0	1183.0	0.0	0.0	1173.0	1696.0	0.0	0.0	0.0	0.0	0.0	1630.0	0.0	2182.0	0.0	2327.0	1710.0	0.0	0.0	0.0
227.08866 Da 159.20 s	2.65	226.08138	0.0	643.0	697.0	878.0	921.0	0.0	1120.0	954.0	845.0	808.0	778.0	859.0	0.0	771.0	887.0	908.0	1109.0	913.0	966.0	928.0	797.0	0.0	1244.0	1049.0	1124.0	0.0	1011.0	865.0	911.0	1058.0	937.0	837.0	0.0	3614.0	3810.0	3844.0	4093.0	4009.0	0.0	3961.0	0.0	3351.0	0.0	0.0	3424.0	2638.0	3560.0
262.09244 Da 159.18 s	2.65	261.08516	0.0	0.0	0.0	0.0	0.0	0.0	0.0	0.0	0.0	0.0	0.0	495.0	0.0	432.0	521.0	434.0	517.0	439.0	0.0	479.0	406.0	0.0	599.0	535.0	546.0	0.0	484.0	0.0	473.0	469.0	515.0	537.0	0.0	1470.0	1465.0	1573.0	1670.0	1669.0	0.0	1707.0	0.0	1367.0	0.0	0.0	1542.0	1109.0	1519.0
323.06200 Da 159.89 s	2.66	322.05472	0.0	0.0	0.0	0.0	0.0	0.0	0.0	0.0	0.0	0.0	0.0	0.0	0.0	0.0	0.0	0.0	0.0	0.0	0.0	0.0	0.0	0.0	0.0	0.0	0.0	1609.0	0.0	0.0	0.0	0.0	0.0	0.0	0.0	0.0	0.0	0.0	0.0	1030.0	1331.0	0.0	0.0	0.0	0.0	0.0	0.0	0.0	0.0
208.10698 Da 160.03 s	2.67	207.09970	1442.0	0.0	1281.0	1292.0	0.0	1295.0	1302.0	1234.0	0.0	0.0	1272.0	1217.0	1255.0	1180.0	0.0	0.0	1287.0	0.0	1215.0	0.0	0.0	1278.0	1173.0	0.0	0.0	1418.0	0.0	1290.0	1335.0	0.0	1225.0	1252.0	1320.0	1130.0	1153.0	1156.0	1179.0	1132.0	1257.0	1067.0	1139.0	1115.0	0.0	0.0	1117.0	1078.0	1187.0
119.93829 Da 160.68 s	2.68	118.93101	0.0	0.0	0.0	0.0	0.0	0.0	1359.0	0.0	0.0	0.0	0.0	0.0	0.0	0.0	0.0	0.0	0.0	0.0	0.0	0.0	0.0	0.0	0.0	0.0	0.0	0.0	0.0	0.0	0.0	0.0	0.0	0.0	0.0	0.0	0.0	0.0	0.0	0.0	0.0	0.0	0.0	0.0	0.0	0.0	0.0	0.0	0.0
257.77270 Da 162.62 s	2.71	256.76543	0.0	0.0	0.0	0.0	0.0	0.0	1560.0	0.0	0.0	0.0	1008.0	0.0	0.0	0.0	0.0	0.0	0.0	1151.0	0.0	0.0	1188.0	0.0	1597.0	1651.0	0.0	0.0	0.0	0.0	0.0	0.0	0.0	0.0	0.0	0.0	907.0	0.0	970.0	946.0	0.0	861.0	0.0	858.0	1120.0	0.0	873.0	0.0	925.0
329.90615 Da 160.98 s	2.68	328.89887	0.0	0.0	0.0	0.0	0.0	0.0	0.0	0.0	0.0	1502.0	0.0	0.0	0.0	0.0	0.0	0.0	0.0	0.0	0.0	0.0	0.0	0.0	0.0	0.0	0.0	0.0	0.0	0.0	0.0	0.0	0.0	0.0	1858.0	0.0	0.0	0.0	0.0	0.0	0.0	0.0	0.0	0.0	0.0	0.0	0.0	0.0	0.0
142.02485 Da 161.87 s	2.70	141.01757	0.0	0.0	0.0	0.0	0.0	0.0	0.0	0.0	0.0	0.0	0.0	0.0	0.0	0.0	0.0	0.0	0.0	0.0	0.0	0.0	0.0	0.0	0.0	0.0	0.0	0.0	0.0	0.0	0.0	0.0	0.0	0.0	0.0	0.0	0.0	0.0	0.0	2764.0	0.0	0.0	0.0	0.0	0.0	0.0	0.0	3031.0	0.0
305.86133 Da 161.00 s	2.68	304.85405	0.0	0.0	0.0	0.0	1116.0	0.0	0.0	0.0	0.0	0.0	0.0	0.0	0.0	1160.0	0.0	0.0	0.0	0.0	0.0	0.0	0.0	0.0	0.0	1198.0	0.0	0.0	0.0	0.0	0.0	1233.0	1165.0	1130.0	0.0	982.0	0.0	0.0	0.0	0.0	0.0	0.0	0.0	0.0	0.0	0.0	0.0	0.0	0.0
157.99914 Da 163.07 s	2.72	156.99186	0.0	0.0	0.0	0.0	0.0	0.0	0.0	0.0	0.0	0.0	0.0	0.0	0.0	29026.0	27754.0	0.0	0.0	0.0	0.0	0.0	0.0	0.0	0.0	0.0	0.0	0.0	0.0	0.0	0.0	0.0	0.0	0.0	0.0	25400.0	0.0	0.0	25036.0	0.0	0.0	0.0	0.0	0.0	0.0	0.0	0.0	0.0	0.0
133.95475 Da 161.46 s	2.69	132.94748	0.0	0.0	0.0	0.0	0.0	0.0	0.0	0.0	0.0	0.0	0.0	0.0	0.0	0.0	0.0	0.0	0.0	0.0	0.0	0.0	0.0	0.0	0.0	0.0	0.0	0.0	0.0	0.0	0.0	0.0	0.0	0.0	0.0	6588.0	0.0	0.0	0.0	6547.0	0.0	0.0	0.0	0.0	0.0	0.0	0.0	0.0	0.0
152.03398 Da 165.69 s	2.76	151.02762	0.0	2867.0	2854.0	3335.0	4136.0	0.0	4848.0	4584.0	3651.0	3641.0	3580.0	3999.0	0.0	3648.0	3738.0	3748.0	4230.0	3914.0	3966.0	3863.0	3790.0	0.0	4959.0	4503.0	4643.0	0.0	3992.0	4024.0	4153.0	3890.0	4558.0	4171.0	0.0	7427.0	7688.0	7579.0	8943.0	8689.0	0.0	8785.0	347.0	6787.0	0.0	0.0	6834.0	6329.0	6690.0
216.03926 Da 164.07 s	2.73	215.03198	0.0	886.0	864.0	820.0	1064.0	0.0	960.0	956.0	916.0	890.0	900.0	856.0	0.0	866.0	855.0	954.0	1017.0	1032.0	1055.0	1049.0	953.0	730.0	994.0	1039.0	1070.0	709.0	984.0	908.0	987.0	903.0	915.0	981.0	661.0	1411.0	1498.0	1446.0	1665.0	1556.0	689.0	1452.0	711.0	1312.0	0.0	675.0	1471.0	1088.0	1329.0
93.93465 Da 164.37 s	2.74	92.92737	0.0	0.0	0.0	0.0	0.0	0.0	0.0	0.0	0.0	0.0	0.0	0.0	0.0	0.0	0.0	0.0	0.0	0.0	0.0	0.0	0.0	0.0	0.0	0.0	1615.0	0.0	0.0	0.0	0.0	0.0	0.0	0.0	0.0	644.0	615.0	0.0	0.0	0.0	0.0	616.0	1914.0	0.0	0.0	0.0	0.0	0.0	0.0
242.09362 Da 167.63 s	2.79	241.08634	0.0	0.0	0.0	0.0	0.0	0.0	0.0	0.0	0.0	0.0	0.0	0.0	0.0	0.0	0.0	0.0	0.0	0.0	0.0	0.0	0.0	0.0	1997.0	0.0	0.0	0.0	0.0	0.0	0.0	0.0	0.0	0.0	0.0	0.0	0.0	0.0	0.0	0.0	0.0	0.0	0.0	0.0	0.0	0.0	0.0	0.0	0.0
255.97418 Da 167.97 s	2.80	254.96691	0.0	0.0	0.0	0.0	0.0	0.0	2070.0	2072.0	0.0	0.0	0.0	0.0	0.0	0.0	2069.0	2279.0	0.0	0.0	0.0	0.0	0.0	0.0	2119.0	0.0	0.0	0.0	0.0	0.0	2316.0	0.0	0.0	0.0	0.0	1878.0	1935.0	0.0	1908.0	1779.0	0.0	1852.0	0.0	0.0	0.0	0.0	1900.0	0.0	1855.0
143.98387 Da 169.48 s	2.82	142.97659	0.0	5699.0	0.0	0.0	0.0	0.0	3809.0	0.0	0.0	0.0	0.0	3038.0	0.0	0.0	2940.0	2932.0	0.0	0.0	0.0	0.0	0.0	0.0	2487.0	0.0	0.0	0.0	0.0	0.0	0.0	0.0	0.0	0.0	0.0	1835.0	1836.0	1889.0	1809.0	1803.0	0.0	1791.0	0.0	1749.0	0.0	0.0	1667.0	0.0	1814.0
228.11003 Da 169.24 s	2.82	227.10276	130.0	908.0	920.0	1034.0	1059.0	176.0	1335.0	1304.0	1136.0	946.0	1042.0	1166.0	228.0	925.0	1180.0	1068.0	1460.0	1385.0	1341.0	1352.0	1207.0	219.0	1737.0	1485.0	1522.0	186.0	1431.0	1275.0	1409.0	1280.0	1424.0	1340.0	178.0	6409.0	6766.0	6923.0	7645.0	7540.0	189.0	7565.0	291.0	6297.0	252.0	183.0	6272.0	4479.0	6782.0
353.95198 Da 171.21 s	2.85	352.94470	0.0	1133.0	0.0	0.0	0.0	0.0	0.0	1342.0	0.0	0.0	0.0	0.0	0.0	0.0	1378.0	1459.0	1387.0	0.0	0.0	1516.0	0.0	0.0	0.0	0.0	0.0	0.0	0.0	1492.0	1511.0	0.0	0.0	1461.0	0.0	0.0	1145.0	1097.0	1166.0	1168.0	0.0	1084.0	0.0	1111.0	0.0	0.0	1115.0	1209.0	1199.0
329.90683 Da 172.23 s	2.87	328.89955	0.0	1240.0	1243.0	1322.0	0.0	0.0	1335.0	1337.0	1460.0	0.0	1484.0	1421.0	0.0	1474.0	1505.0	1523.0	1497.0	1585.0	0.0	1643.0	1664.0	0.0	1583.0	1546.0	0.0	0.0	1581.0	1654.0	1570.0	0.0	1620.0	1583.0	0.0	1305.0	1270.0	1367.0	1259.0	0.0	0.0	1280.0	0.0	1281.0	0.0	0.0	1287.0	1357.0	1274.0
119.93851 Da 172.06 s	2.87	118.93123	0.0	0.0	1842.0	1678.0	0.0	0.0	0.0	1211.0	1242.0	1188.0	1266.0	1198.0	0.0	1180.0	1188.0	1093.0	1053.0	0.0	0.0	0.0	0.0	0.0	949.0	1040.0	955.0	0.0	987.0	986.0	918.0	897.0	924.0	877.0	0.0	517.0	548.0	625.0	592.0	525.0	0.0	557.0	0.0	646.0	0.0	0.0	570.0	0.0	531.0
193.02628 Da 171.98 s	2.87	192.01901	124.0	484.0	602.0	646.0	582.0	772.0	665.0	577.0	665.0	636.0	666.0	625.0	0.0	653.0	710.0	645.0	611.0	623.0	642.0	658.0	725.0	852.0	634.0	653.0	638.0	0.0	638.0	651.0	643.0	703.0	636.0	657.0	0.0	161.0	178.0	170.0	0.0	181.0	0.0	0.0	0.0	147.0	0.0	850.0	0.0	238.0	0.0
261.76641 Da 172.82 s	2.88	260.75914	0.0	0.0	0.0	0.0	1049.0	0.0	0.0	0.0	0.0	0.0	978.0	0.0	0.0	0.0	0.0	0.0	0.0	0.0	0.0	0.0	0.0	0.0	972.0	1078.0	0.0	0.0	0.0	0.0	1151.0	0.0	0.0	0.0	0.0	800.0	854.0	838.0	0.0	785.0	0.0	805.0	0.0	0.0	0.0	0.0	0.0	0.0	815.0
157.99893 Da 174.28 s	2.90	156.99165	0.0	0.0	0.0	27316.0	29065.0	0.0	28323.0	27933.0	27660.0	29325.0	29651.0	29267.0	0.0	28744.0	29017.0	29443.0	29182.0	0.0	0.0	30550.0	0.0	0.0	29656.0	29673.0	29467.0	0.0	29541.0	29063.0	29320.0	29578.0	30679.0	30651.0	0.0	0.0	26219.0	25069.0	0.0	25244.0	0.0	24823.0	0.0	24996.0	0.0	0.0	25257.0	27445.0	25535.0
117.97942 Da 174.98 s	2.92	116.97214	0.0	824.0	780.0	949.0	944.0	0.0	928.0	1015.0	945.0	968.0	993.0	1037.0	0.0	998.0	979.0	975.0	1025.0	995.0	1061.0	1020.0	1033.0	0.0	1012.0	1055.0	1016.0	0.0	1102.0	1067.0	1028.0	1077.0	957.0	1036.0	0.0	0.0	562.0	570.0	552.0	617.0	0.0	597.0	0.0	633.0	0.0	0.0	611.0	692.0	592.0
133.95445 Da 175.01 s	2.92	132.94717	0.0	7412.0	7534.0	7958.0	8019.0	0.0	7882.0	7901.0	7656.0	7756.0	7969.0	7943.0	0.0	8046.0	8049.0	8333.0	8365.0	8435.0	8217.0	7955.0	8231.0	0.0	8301.0	8463.0	8167.0	0.0	8447.0	8180.0	8157.0	8403.0	8277.0	8488.0	0.0	0.0	6795.0	6686.0	6584.0	0.0	0.0	6366.0	0.0	6349.0	0.0	0.0	6475.0	7570.0	6771.0
305.86228 Da 174.52 s	2.91	304.85500	0.0	993.0	1007.0	1141.0	0.0	0.0	1037.0	1167.0	1152.0	1123.0	1107.0	1135.0	0.0	1157.0	1177.0	1195.0	1174.0	1208.0	1194.0	1270.0	1137.0	0.0	1165.0	1087.0	1102.0	0.0	1268.0	1168.0	1137.0	1163.0	0.0	1310.0	0.0	0.0	998.0	967.0	969.0	1019.0	0.0	961.0	0.0	958.0	0.0	0.0	1031.0	1024.0	950.0
142.02511 Da 175.62 s	2.93	141.01783	0.0	3207.0	3020.0	3483.0	3353.0	0.0	3444.0	3567.0	3399.0	3440.0	3521.0	3515.0	0.0	3427.0	3661.0	3779.0	3713.0	3614.0	3727.0	3549.0	3557.0	0.0	3521.0	3709.0	3728.0	0.0	3898.0	3777.0	3787.0	3811.0	3802.0	3832.0	0.0	2945.0	2825.0	2906.0	2838.0	0.0	0.0	2799.0	0.0	2926.0	0.0	0.0	2904.0	0.0	2952.0
132.07917 Da 174.61 s	2.91	131.07190	0.0	0.0	0.0	0.0	0.0	0.0	0.0	0.0	0.0	0.0	0.0	0.0	0.0	0.0	0.0	0.0	0.0	0.0	0.0	0.0	0.0	0.0	0.0	0.0	0.0	0.0	0.0	0.0	0.0	0.0	0.0	0.0	0.0	0.0	0.0	814.0	1262.0	938.0	0.0	967.0	0.0	633.0	0.0	0.0	758.0	516.0	658.0
208.10740 Da 176.09 s	2.93	207.10013	0.0	0.0	0.0	0.0	0.0	0.0	0.0	0.0	1255.0	0.0	0.0	0.0	0.0	0.0	0.0	0.0	0.0	0.0	0.0	0.0	0.0	0.0	0.0	1183.0	1181.0	0.0	1293.0	0.0	0.0	0.0	0.0	0.0	0.0	0.0	0.0	0.0	0.0	0.0	0.0	0.0	0.0	0.0	0.0	0.0	0.0	0.0	0.0
329.15783 Da 177.05 s	2.95	328.15053	0.0	4081.0	4084.0	5157.0	5354.0	0.0	6225.0	5907.0	5279.0	4646.0	4453.0	5511.0	0.0	4922.0	5614.0	5645.0	7187.0	5934.0	6515.0	5852.0	5325.0	0.0	8053.0	7264.0	7273.0	0.0	6818.0	5936.0	6804.0	6270.0	6772.0	5641.0	0.0	22793.0	23796.0	24207.0	26297.0	25617.0	0.0	26542.0	623.0	22971.0	588.0	0.0	23676.0	15529.0	23657.0
367.11676 Da 176.36 s	2.94	366.11029	0.0	467.0	494.0	644.0	726.0	0.0	778.0	719.0	624.0	523.0	539.0	690.0	0.0	568.0	559.0	683.0	895.0	702.0	798.0	749.0	635.0	0.0	983.0	772.0	822.0	0.0	732.0	707.0	715.0	728.0	825.0	697.0	0.0	2541.0	2621.0	2535.0	2774.0	2828.0	0.0	2651.0	0.0	2217.0	0.0	0.0	2456.0	1916.0	2622.0
243.08889 Da 177.61 s	2.96	242.08161	0.0	888.0	776.0	894.0	993.0	0.0	1022.0	936.0	887.0	705.0	812.0	921.0	0.0	853.0	934.0	867.0	1180.0	949.0	1038.0	1003.0	884.0	0.0	1194.0	1106.0	1187.0	0.0	1082.0	1052.0	996.0	955.0	1026.0	929.0	0.0	2653.0	2834.0	2895.0	3082.0	2880.0	319.0	3160.0	350.0	2677.0	344.0	0.0	2873.0	2163.0	2839.0
347.10641 Da 177.00 s	2.95	346.09913	0.0	0.0	0.0	0.0	0.0	0.0	0.0	0.0	0.0	0.0	0.0	0.0	0.0	0.0	0.0	0.0	0.0	0.0	0.0	0.0	0.0	0.0	0.0	0.0	0.0	0.0	0.0	0.0	0.0	0.0	0.0	0.0	0.0	0.0	1555.0	1468.0	0.0	0.0	0.0	1340.0	0.0	0.0	0.0	0.0	0.0	0.0	0.0
157.05096 Da 177.25 s	2.95	156.04368	334.0	0.0	1045.0	1150.0	1227.0	0.0	1199.0	1132.0	1044.0	1165.0	1099.0	1129.0	1451.0	1142.0	1097.0	1151.0	1180.0	1215.0	1160.0	1247.0	1293.0	0.0	1061.0	1185.0	1176.0	0.0	1229.0	0.0	0.0	1286.0	1109.0	0.0	0.0	0.0	0.0	0.0	0.0	0.0	0.0	0.0	0.0	0.0	0.0	0.0	0.0	0.0	0.0
259.77040 Da 178.02 s	2.97	258.76312	0.0	0.0	1646.0	1625.0	1634.0	0.0	1560.0	1617.0	1557.0	1555.0	1633.0	1601.0	0.0	1493.0	1582.0	1644.0	1681.0	1631.0	1657.0	1728.0	1567.0	0.0	0.0	0.0	1760.0	0.0	1798.0	1693.0	1717.0	1692.0	1749.0	1631.0	0.0	1351.0	1304.0	1339.0	1368.0	1322.0	0.0	1322.0	0.0	1245.0	0.0	0.0	1395.0	1506.0	1272.0
257.77219 Da 177.94 s	2.97	256.76491	0.0	0.0	1559.0	1625.0	1634.0	1224.0	1067.0	1617.0	1557.0	1555.0	1633.0	1601.0	0.0	1493.0	1582.0	1644.0	1681.0	1631.0	1657.0	1728.0	0.0	0.0	1143.0	1091.0	1760.0	1202.0	1798.0	1693.0	1717.0	1692.0	1749.0	1097.0	1302.0	1351.0	1304.0	1339.0	0.0	1322.0	0.0	1322.0	0.0	1245.0	0.0	0.0	1395.0	1506.0	1272.0
93.93434 Da 179.35 s	2.99	92.92706	0.0	1472.0	1472.0	1498.0	1549.0	0.0	1366.0	1415.0	1446.0	1411.0	1511.0	1379.0	0.0	1520.0	1560.0	1579.0	1503.0	1630.0	1429.0	1557.0	1724.0	0.0	1491.0	1588.0	1437.0	0.0	1515.0	1504.0	1552.0	1570.0	1523.0	1504.0	0.0	0.0	0.0	588.0	638.0	618.0	0.0	0.0	0.0	639.0	0.0	0.0	622.0	770.0	571.0
331.70516 Da 179.75 s	3.00	330.69788	1030.0	625.0	1205.0	1208.0	1271.0	663.0	666.0	1223.0	1195.0	1120.0	1248.0	1238.0	681.0	0.0	1267.0	1293.0	1272.0	1225.0	1239.0	1227.0	691.0	690.0	1215.0	1257.0	1199.0	0.0	1320.0	1385.0	1353.0	721.0	1244.0	1216.0	689.0	528.0	499.0	527.0	527.0	0.0	683.0	530.0	0.0	558.0	0.0	0.0	569.0	538.0	513.0
143.98205 Da 179.58 s	2.99	142.97477	0.0	0.0	0.0	0.0	0.0	0.0	0.0	0.0	0.0	0.0	0.0	0.0	0.0	0.0	0.0	0.0	0.0	0.0	0.0	0.0	0.0	0.0	0.0	0.0	0.0	0.0	0.0	0.0	0.0	0.0	0.0	2276.0	0.0	0.0	0.0	0.0	0.0	0.0	0.0	0.0	0.0	0.0	0.0	0.0	0.0	0.0	0.0
109.90841 Da 179.71 s	3.00	108.90113	0.0	5530.0	5267.0	5423.0	5534.0	5997.0	5016.0	5527.0	5301.0	5163.0	5381.0	5308.0	0.0	5377.0	5534.0	5644.0	5552.0	5721.0	5721.0	5655.0	5785.0	0.0	5803.0	5314.0	5853.0	6240.0	5806.0	5663.0	5785.0	5903.0	5555.0	5378.0	0.0	4190.0	0.0	0.0	0.0	0.0	0.0	4164.0	0.0	0.0	0.0	0.0	0.0	4463.0	4075.0
335.69954 Da 181.50 s	3.03	334.69226	807.0	901.0	0.0	988.0	1008.0	0.0	1014.0	958.0	955.0	967.0	1008.0	963.0	1075.0	1036.0	1014.0	963.0	985.0	1070.0	1050.0	1096.0	998.0	1079.0	991.0	957.0	950.0	1109.0	0.0	969.0	995.0	1071.0	1016.0	0.0	1043.0	796.0	0.0	0.0	0.0	0.0	1101.0	808.0	0.0	0.0	1113.0	0.0	829.0	859.0	787.0
323.06266 Da 181.69 s	3.03	322.05539	0.0	0.0	0.0	2708.0	0.0	0.0	2177.0	2151.0	2027.0	2017.0	1965.0	1810.0	0.0	1871.0	1736.0	1796.0	1687.0	1678.0	1613.0	1709.0	1574.0	0.0	1486.0	1562.0	1569.0	0.0	1563.0	1492.0	1550.0	1447.0	1363.0	1329.0	1483.0	1068.0	1123.0	1127.0	1178.0	1286.0	0.0	1137.0	0.0	1239.0	0.0	1310.0	1111.0	1024.0	1068.0
353.95160 Da 181.96 s	3.03	352.94433	0.0	0.0	0.0	0.0	0.0	0.0	0.0	0.0	0.0	0.0	0.0	0.0	0.0	0.0	0.0	0.0	0.0	0.0	0.0	0.0	0.0	0.0	0.0	1383.0	0.0	0.0	0.0	0.0	0.0	0.0	0.0	0.0	0.0	0.0	0.0	0.0	0.0	0.0	0.0	0.0	0.0	0.0	0.0	0.0	0.0	0.0	0.0
114.06759 Da 185.34 s	3.09	113.06031	0.0	0.0	121.0	167.0	156.0	0.0	202.0	156.0	0.0	0.0	0.0	178.0	0.0	155.0	140.0	200.0	229.0	193.0	272.0	164.0	224.0	0.0	382.0	263.0	258.0	0.0	260.0	247.0	229.0	227.0	297.0	247.0	0.0	2193.0	2416.0	2496.0	2512.0	2437.0	0.0	2513.0	0.0	2168.0	0.0	0.0	2315.0	1412.0	2271.0
319.07007 Da 185.45 s	3.09	318.06279	0.0	439.0	444.0	552.0	668.0	0.0	681.0	646.0	645.0	576.0	576.0	600.0	0.0	644.0	675.0	569.0	738.0	642.0	643.0	654.0	673.0	0.0	797.0	715.0	696.0	0.0	700.0	625.0	745.0	690.0	814.0	677.0	0.0	1028.0	1017.0	974.0	1131.0	1127.0	0.0	1060.0	0.0	1011.0	171.0	0.0	1002.0	908.0	1098.0
164.06825 Da 188.46 s	3.14	163.06097	0.0	323.0	310.0	378.0	404.0	0.0	457.0	429.0	411.0	363.0	357.0	413.0	0.0	394.0	360.0	351.0	524.0	414.0	459.0	474.0	404.0	0.0	610.0	486.0	492.0	0.0	432.0	434.0	439.0	426.0	412.0	402.0	0.0	2259.0	2322.0	2316.0	2904.0	2749.0	0.0	2853.0	0.0	2251.0	0.0	0.0	2051.0	1389.0	2068.0
283.09049 Da 186.18 s	3.10	282.08321	0.0	1665.0	1694.0	2022.0	2132.0	0.0	2553.0	2491.0	2260.0	1746.0	1863.0	2224.0	0.0	2005.0	2380.0	2280.0	2678.0	2255.0	2264.0	2363.0	1992.0	0.0	3432.0	2886.0	2873.0	0.0	2755.0	2570.0	2798.0	2737.0	2788.0	2322.0	0.0	9107.0	9480.0	9796.0	10298.0	10371.0	0.0	10430.0	239.0	9027.0	265.0	0.0	9530.0	6956.0	9225.0
189.09938 Da 187.88 s	3.13	188.09210	0.0	3495.0	4322.0	5178.0	4487.0	0.0	5421.0	5334.0	4673.0	4702.0	4388.0	5054.0	0.0	4631.0	4990.0	5371.0	8109.0	6834.0	7184.0	6760.0	6029.0	0.0	11518.0	9400.0	9352.0	0.0	7960.0	7415.0	8980.0	7631.0	8908.0	7931.0	0.0	35497.0	36120.0	36628.0	39787.0	39412.0	0.0	39908.0	308.0	32277.0	266.0	0.0	33735.0	23299.0	31809.0
381.06864 Da 185.99 s	3.10	380.06136	0.0	145.0	151.0	222.0	232.0	0.0	237.0	254.0	189.0	194.0	174.0	228.0	0.0	175.0	265.0	206.0	327.0	227.0	222.0	213.0	247.0	0.0	298.0	302.0	278.0	0.0	280.0	271.0	279.0	298.0	266.0	237.0	0.0	859.0	921.0	1009.0	1050.0	990.0	0.0	1052.0	0.0	728.0	0.0	0.0	885.0	687.0	888.0
120.04275 Da 187.53 s	3.13	119.03547	0.0	4016.0	4137.0	4933.0	4180.0	0.0	4949.0	4661.0	5088.0	4745.0	4953.0	5370.0	0.0	4997.0	5006.0	4482.0	5755.0	5507.0	5574.0	5730.0	4960.0	0.0	9364.0	8621.0	8509.0	0.0	7153.0	6538.0	7485.0	6913.0	7531.0	6989.0	0.0	14116.0	14538.0	14100.0	15694.0	15423.0	0.0	15558.0	407.0	14394.0	436.0	0.0	14647.0	10172.0	13989.0
261.76597 Da 187.89 s	3.13	260.75869	0.0	0.0	0.0	0.0	0.0	1115.0	1079.0	1039.0	1051.0	1026.0	0.0	1000.0	0.0	985.0	1032.0	0.0	1085.0	1064.0	1001.0	994.0	0.0	0.0	0.0	0.0	1090.0	1234.0	1154.0	0.0	0.0	0.0	0.0	1092.0	1090.0	0.0	0.0	0.0	0.0	0.0	0.0	0.0	0.0	0.0	0.0	0.0	807.0	879.0	0.0
216.03833 Da 189.44 s	3.16	215.03105	433.0	691.0	0.0	889.0	0.0	682.0	1035.0	0.0	0.0	0.0	0.0	0.0	0.0	0.0	0.0	888.0	939.0	903.0	938.0	0.0	0.0	0.0	0.0	0.0	0.0	0.0	0.0	0.0	893.0	865.0	0.0	0.0	0.0	0.0	0.0	0.0	0.0	0.0	633.0	0.0	0.0	0.0	734.0	0.0	0.0	785.0	0.0
344.20327 Da 188.89 s	3.15	343.19599	0.0	817.0	840.0	1169.0	1158.0	0.0	1415.0	1284.0	978.0	1055.0	1025.0	1168.0	0.0	1021.0	1097.0	1136.0	1490.0	1174.0	1218.0	1204.0	975.0	0.0	1393.0	1291.0	1244.0	0.0	1209.0	1038.0	1292.0	1099.0	1216.0	1174.0	0.0	3145.0	3582.0	3388.0	3782.0	3802.0	107.0	3879.0	0.0	3071.0	0.0	0.0	3319.0	2233.0	3173.0
305.86166 Da 191.38 s	3.19	304.85438	0.0	0.0	0.0	0.0	0.0	0.0	0.0	0.0	0.0	0.0	0.0	0.0	0.0	0.0	0.0	0.0	0.0	0.0	0.0	0.0	1180.0	0.0	0.0	0.0	0.0	0.0	0.0	0.0	0.0	0.0	0.0	0.0	0.0	0.0	0.0	0.0	0.0	0.0	0.0	0.0	0.0	0.0	0.0	1282.0	0.0	0.0	0.0
146.05889 Da 194.34 s	3.24	145.05161	0.0	5095.0	5782.0	7631.0	5467.0	0.0	6273.0	5784.0	8484.0	7843.0	7705.0	10876.0	0.0	9149.0	10241.0	7126.0	9076.0	7372.0	7383.0	7019.0	5965.0	0.0	14396.0	13151.0	13123.0	0.0	11480.0	11161.0	11633.0	11232.0	12234.0	10478.0	0.0	51142.0	52261.0	52799.0	36183.0	35593.0	0.0	37295.0	815.0	57831.0	818.0	0.0	63053.0	43267.0	62265.0
158.03345 Da 192.32 s	3.21	157.02618	0.0	0.0	0.0	0.0	0.0	0.0	0.0	0.0	0.0	0.0	0.0	0.0	0.0	0.0	0.0	0.0	0.0	0.0	0.0	0.0	0.0	0.0	0.0	0.0	0.0	0.0	0.0	0.0	0.0	0.0	0.0	0.0	0.0	19369.0	19921.0	20073.0	20440.0	20032.0	0.0	20564.0	0.0	21562.0	0.0	0.0	23439.0	17751.0	22573.0
175.08397 Da 192.53 s	3.21	174.07669	0.0	0.0	0.0	0.0	0.0	0.0	0.0	124.0	170.0	0.0	0.0	128.0	0.0	0.0	141.0	127.0	149.0	107.0	148.0	131.0	120.0	0.0	198.0	221.0	167.0	0.0	165.0	130.0	159.0	153.0	159.0	0.0	0.0	933.0	983.0	941.0	1104.0	1173.0	0.0	1149.0	0.0	882.0	0.0	0.0	901.0	630.0	902.0
109.90813 Da 192.84 s	3.21	108.90085	0.0	5585.0	0.0	0.0	0.0	0.0	0.0	0.0	0.0	5361.0	0.0	0.0	0.0	0.0	0.0	5793.0	0.0	6052.0	0.0	5773.0	0.0	0.0	0.0	0.0	0.0	0.0	5981.0	5834.0	0.0	0.0	5944.0	0.0	0.0	0.0	0.0	0.0	5059.0	0.0	0.0	0.0	0.0	0.0	0.0	0.0	0.0	0.0	0.0
231.92779 Da 194.48 s	3.24	230.92051	0.0	0.0	0.0	0.0	0.0	0.0	0.0	0.0	0.0	0.0	0.0	0.0	0.0	0.0	0.0	0.0	0.0	0.0	0.0	0.0	0.0	0.0	0.0	0.0	0.0	0.0	0.0	0.0	0.0	0.0	0.0	0.0	0.0	0.0	0.0	0.0	0.0	0.0	0.0	0.0	0.0	0.0	0.0	1109.0	0.0	0.0	0.0
427.24022 Da 197.73 s	3.30	426.23294	0.0	203.0	162.0	243.0	256.0	0.0	295.0	268.0	203.0	209.0	213.0	187.0	0.0	212.0	219.0	226.0	270.0	278.0	220.0	278.0	237.0	0.0	307.0	248.0	306.0	0.0	309.0	238.0	278.0	250.0	269.0	249.0	0.0	1005.0	1055.0	1075.0	1358.0	1268.0	0.0	1236.0	0.0	1021.0	0.0	0.0	1020.0	821.0	989.0
327.07705 Da 196.33 s	3.27	326.06977	0.0	0.0	0.0	0.0	0.0	0.0	0.0	0.0	0.0	0.0	0.0	0.0	0.0	0.0	0.0	0.0	0.0	0.0	0.0	0.0	0.0	0.0	0.0	0.0	0.0	0.0	0.0	0.0	0.0	0.0	0.0	0.0	0.0	1190.0	1245.0	1168.0	1225.0	1084.0	0.0	1171.0	0.0	1208.0	0.0	0.0	1306.0	900.0	1153.0
104.04665 Da 198.69 s	3.31	103.03937	0.0	452.0	446.0	491.0	398.0	0.0	348.0	455.0	387.0	464.0	385.0	487.0	0.0	522.0	430.0	449.0	720.0	550.0	601.0	606.0	563.0	0.0	558.0	500.0	484.0	0.0	562.0	520.0	442.0	579.0	590.0	494.0	0.0	1264.0	1279.0	1185.0	1335.0	1267.0	0.0	1312.0	0.0	999.0	0.0	0.0	1139.0	793.0	975.0
312.17455 Da 199.92 s	3.33	311.16727	0.0	0.0	0.0	0.0	0.0	0.0	0.0	0.0	0.0	0.0	0.0	0.0	0.0	0.0	0.0	0.0	0.0	0.0	0.0	0.0	0.0	0.0	0.0	0.0	0.0	0.0	0.0	0.0	0.0	0.0	0.0	0.0	0.0	0.0	0.0	0.0	0.0	1988.0	0.0	0.0	0.0	0.0	0.0	0.0	0.0	0.0	0.0
117.98046 Da 200.12 s	3.34	116.97319	0.0	0.0	0.0	0.0	0.0	0.0	0.0	0.0	0.0	0.0	0.0	0.0	0.0	0.0	0.0	0.0	0.0	0.0	0.0	0.0	0.0	0.0	0.0	0.0	0.0	0.0	0.0	0.0	0.0	0.0	0.0	0.0	0.0	0.0	0.0	0.0	0.0	0.0	0.0	0.0	0.0	0.0	0.0	0.0	0.0	0.0	0.0
167.06513 Da 200.31 s	3.34	166.05786	0.0	0.0	0.0	0.0	996.0	624.0	0.0	884.0	895.0	764.0	0.0	0.0	0.0	0.0	0.0	848.0	1073.0	1063.0	963.0	993.0	1015.0	486.0	1378.0	1275.0	1280.0	428.0	1256.0	1392.0	1519.0	1226.0	1307.0	1270.0	409.0	913.0	987.0	390.0	0.0	997.0	0.0	993.0	430.0	981.0	0.0	362.0	0.0	988.0	932.0
229.06999 Da 200.93 s	3.35	228.06271	0.0	8389.0	8569.0	10355.0	10896.0	0.0	11017.0	10802.0	10662.0	10557.0	10243.0	11607.0	0.0	10665.0	10840.0	10331.0	12097.0	11948.0	11963.0	12107.0	10923.0	0.0	15219.0	14918.0	14924.0	0.0	14217.0	12974.0	13984.0	13666.0	13876.0	13123.0	0.0	19430.0	19852.0	19972.0	21236.0	19969.0	0.0	21132.0	1149.0	20214.0	1094.0	0.0	20438.0	17107.0	19557.0
189.05288 Da 202.10 s	3.37	188.04561	0.0	891.0	732.0	0.0	0.0	0.0	890.0	0.0	0.0	0.0	0.0	0.0	0.0	880.0	0.0	0.0	1028.0	996.0	988.0	1038.0	1004.0	0.0	1138.0	1163.0	1221.0	0.0	1112.0	1121.0	1191.0	1231.0	1167.0	1307.0	0.0	1275.0	0.0	0.0	0.0	0.0	0.0	0.0	292.0	1330.0	203.0	0.0	0.0	0.0	0.0
300.14368 Da 200.59 s	3.34	299.13640	0.0	3225.0	2876.0	3963.0	4280.0	0.0	5091.0	4773.0	4266.0	4122.0	3888.0	4847.0	0.0	4205.0	4580.0	4239.0	5814.0	5303.0	5764.0	5463.0	4687.0	0.0	10831.0	9128.0	9026.0	0.0	7728.0	7240.0	8467.0	7340.0	8266.0	7738.0	0.0	20780.0	22395.0	22000.0	25453.0	24371.0	0.0	25299.0	0.0	21881.0	0.0	0.0	22656.0	15122.0	21901.0
284.16934 Da 202.16 s	3.37	283.16206	0.0	472.0	422.0	502.0	561.0	0.0	569.0	607.0	542.0	606.0	460.0	618.0	0.0	510.0	614.0	518.0	709.0	655.0	805.0	756.0	648.0	0.0	1102.0	982.0	1033.0	0.0	1029.0	877.0	1069.0	983.0	1041.0	1043.0	0.0	1649.0	1589.0	1648.0	1874.0	1730.0	0.0	1721.0	0.0	1440.0	0.0	0.0	1614.0	1196.0	1559.0
213.09558 Da 202.39 s	3.37	212.08830	0.0	807.0	720.0	952.0	1086.0	0.0	1100.0	1025.0	974.0	974.0	898.0	970.0	0.0	1037.0	1032.0	1030.0	1188.0	1134.0	1203.0	1038.0	1118.0	0.0	1335.0	1222.0	1422.0	0.0	1319.0	1268.0	1260.0	1349.0	1371.0	1371.0	0.0	1959.0	2053.0	2013.0	2152.0	2079.0	0.0	2016.0	223.0	2022.0	221.0	0.0	2042.0	1791.0	1944.0
131.09570 Da 201.01 s	3.35	130.08842	0.0	14831.0	13881.0	16831.0	16947.0	0.0	18460.0	18243.0	16535.0	16329.0	16002.0	17358.0	0.0	16688.0	17164.0	16376.0	20382.0	19392.0	19150.0	18836.0	16988.0	0.0	28345.0	26194.0	26584.0	0.0	24323.0	23288.0	25782.0	23684.0	24743.0	23101.0	0.0	44921.0	45195.0	45766.0	49946.0	48442.0	0.0	50600.0	1296.0	47040.0	1433.0	0.0	46657.0	35635.0	46921.0
205.02677 Da 201.18 s	3.35	204.01949	0.0	5922.0	5606.0	6722.0	6856.0	0.0	7359.0	6900.0	6131.0	6597.0	6394.0	6809.0	0.0	6819.0	6834.0	6461.0	7634.0	7476.0	7691.0	7695.0	7061.0	0.0	10032.0	9286.0	9140.0	0.0	8684.0	8833.0	8885.0	8531.0	9303.0	8932.0	0.0	12899.0	13438.0	13279.0	13726.0	13811.0	0.0	13728.0	723.0	12921.0	802.0	0.0	13068.0	11380.0	13298.0
326.19021 Da 201.32 s	3.36	325.18293	0.0	0.0	0.0	0.0	0.0	0.0	0.0	0.0	0.0	0.0	0.0	0.0	0.0	0.0	0.0	0.0	0.0	0.0	0.0	0.0	0.0	0.0	0.0	0.0	0.0	0.0	0.0	0.0	0.0	0.0	0.0	0.0	0.0	0.0	2123.0	0.0	0.0	0.0	0.0	0.0	0.0	0.0	0.0	0.0	1947.0	0.0	2029.0
340.20493 Da 201.92 s	3.37	339.19766	0.0	0.0	0.0	0.0	1187.0	0.0	0.0	0.0	0.0	0.0	0.0	1125.0	0.0	0.0	0.0	0.0	0.0	0.0	0.0	0.0	0.0	0.0	0.0	1221.0	1229.0	0.0	0.0	0.0	0.0	0.0	0.0	0.0	0.0	0.0	1188.0	1196.0	1277.0	1238.0	0.0	1228.0	0.0	0.0	0.0	0.0	1244.0	0.0	0.0
331.70556 Da 201.85 s	3.36	330.69828	0.0	0.0	0.0	0.0	0.0	0.0	0.0	0.0	0.0	0.0	0.0	0.0	687.0	0.0	0.0	0.0	0.0	0.0	0.0	668.0	0.0	0.0	0.0	0.0	0.0	731.0	637.0	0.0	0.0	655.0	0.0	0.0	0.0	0.0	523.0	547.0	0.0	0.0	0.0	0.0	0.0	0.0	702.0	746.0	0.0	568.0	511.0
210.07242 Da 202.97 s	3.38	245.04192	0.0	993.0	1076.0	1315.0	1614.0	0.0	1736.0	1757.0	1144.0	1108.0	1020.0	1544.0	0.0	1409.0	1208.0	1698.0	1837.0	1973.0	1430.0	1598.0	1442.0	0.0	1429.0	1226.0	1264.0	0.0	1229.0	1137.0	1368.0	1380.0	1402.0	1295.0	0.0	2256.0	2273.0	2267.0	2428.0	2476.0	0.0	2634.0	0.0	2173.0	0.0	0.0	2063.0	1867.0	2160.0
179.07878 Da 202.94 s	3.38	214.04730	0.0	2103.0	1671.0	1406.0	1477.0	0.0	1375.0	1307.0	1147.0	1018.0	1003.0	1253.0	0.0	1026.0	1113.0	1058.0	1107.0	1104.0	1002.0	1002.0	896.0	0.0	1150.0	1136.0	1188.0	0.0	1096.0	995.0	1101.0	1074.0	1135.0	1004.0	0.0	1368.0	1341.0	1391.0	1286.0	1312.0	0.0	1323.0	256.0	1366.0	241.0	0.0	1349.0	1116.0	1322.0
242.04509 Da 203.34 s	3.39	241.03833	0.0	0.0	0.0	0.0	0.0	0.0	0.0	0.0	0.0	0.0	0.0	0.0	0.0	0.0	0.0	0.0	0.0	0.0	0.0	0.0	0.0	0.0	708.0	0.0	529.0	0.0	504.0	0.0	474.0	0.0	0.0	0.0	0.0	549.0	485.0	572.0	754.0	784.0	0.0	770.0	0.0	833.0	0.0	0.0	857.0	692.0	813.0
212.07790 Da 204.13 s	3.40	211.07063	0.0	561.0	550.0	709.0	691.0	0.0	775.0	866.0	717.0	642.0	600.0	723.0	0.0	701.0	799.0	712.0	979.0	759.0	814.0	822.0	741.0	0.0	1176.0	955.0	959.0	0.0	838.0	852.0	898.0	937.0	940.0	842.0	0.0	3950.0	4068.0	4095.0	4529.0	4260.0	0.0	4552.0	0.0	3891.0	0.0	0.0	3975.0	2922.0	4005.0
259.76794 Da 204.90 s	3.42	258.76066	0.0	0.0	0.0	0.0	0.0	0.0	0.0	0.0	0.0	0.0	0.0	0.0	0.0	0.0	0.0	0.0	0.0	0.0	1517.0	0.0	0.0	0.0	0.0	0.0	0.0	0.0	0.0	0.0	0.0	0.0	0.0	0.0	0.0	1339.0	0.0	1364.0	0.0	1400.0	0.0	0.0	0.0	0.0	0.0	0.0	1326.0	0.0	0.0
219.10851 Da 205.96 s	3.43	218.10184	0.0	1534.0	1484.0	2402.0	1182.0	0.0	1289.0	1348.0	2491.0	2267.0	2310.0	2502.0	0.0	2164.0	2416.0	2172.0	2800.0	2741.0	2660.0	2580.0	2338.0	0.0	3234.0	2652.0	2791.0	0.0	2461.0	2081.0	2620.0	2308.0	2525.0	2185.0	0.0	14716.0	14937.0	15235.0	17607.0	17221.0	0.0	17195.0	0.0	14270.0	0.0	0.0	15215.0	8924.0	14692.0
445.25220 Da 207.24 s	3.45	444.24492	0.0	118.0	128.0	171.0	178.0	0.0	167.0	214.0	181.0	154.0	115.0	163.0	0.0	158.0	163.0	164.0	239.0	210.0	210.0	167.0	165.0	0.0	226.0	188.0	278.0	0.0	197.0	192.0	190.0	194.0	209.0	158.0	0.0	918.0	941.0	913.0	966.0	980.0	0.0	1014.0	0.0	880.0	0.0	0.0	973.0	636.0	855.0
119.93880 Da 205.17 s	3.42	118.93152	0.0	0.0	0.0	0.0	1072.0	0.0	0.0	876.0	0.0	0.0	0.0	0.0	0.0	0.0	0.0	749.0	778.0	826.0	758.0	818.0	817.0	0.0	622.0	0.0	631.0	0.0	736.0	681.0	710.0	633.0	651.0	660.0	0.0	0.0	0.0	0.0	335.0	0.0	0.0	0.0	0.0	0.0	0.0	1213.0	360.0	0.0	0.0
93.93430 Da 206.37 s	3.44	92.92702	0.0	0.0	0.0	0.0	0.0	0.0	0.0	0.0	0.0	0.0	0.0	0.0	0.0	0.0	0.0	0.0	0.0	0.0	1343.0	0.0	0.0	0.0	0.0	0.0	0.0	0.0	0.0	0.0	1310.0	1389.0	0.0	0.0	0.0	0.0	0.0	0.0	0.0	0.0	0.0	0.0	0.0	0.0	0.0	0.0	0.0	0.0	0.0
109.90832 Da 206.96 s	3.45	108.90105	0.0	0.0	0.0	0.0	0.0	0.0	0.0	0.0	0.0	0.0	0.0	0.0	0.0	0.0	0.0	0.0	5252.0	0.0	5161.0	0.0	0.0	0.0	0.0	5400.0	5270.0	0.0	0.0	5623.0	0.0	0.0	5619.0	5423.0	0.0	4707.0	4790.0	4751.0	4494.0	4586.0	0.0	4859.0	0.0	4617.0	0.0	0.0	4872.0	4608.0	4732.0
287.08457 Da 207.23 s	3.45	286.07729	0.0	0.0	0.0	0.0	0.0	0.0	0.0	0.0	0.0	0.0	0.0	0.0	0.0	0.0	0.0	0.0	0.0	0.0	0.0	0.0	0.0	0.0	0.0	0.0	0.0	0.0	0.0	0.0	0.0	0.0	0.0	0.0	0.0	0.0	0.0	0.0	0.0	0.0	0.0	0.0	0.0	0.0	0.0	0.0	0.0	1772.0	1604.0
305.86137 Da 207.44 s	3.46	304.85409	949.0	0.0	0.0	930.0	0.0	0.0	899.0	0.0	0.0	0.0	0.0	0.0	0.0	0.0	0.0	0.0	0.0	0.0	0.0	1089.0	0.0	0.0	0.0	0.0	964.0	0.0	0.0	0.0	0.0	0.0	0.0	0.0	0.0	0.0	0.0	0.0	0.0	0.0	1419.0	0.0	0.0	0.0	0.0	1378.0	0.0	0.0	0.0
257.77217 Da 207.95 s	3.47	256.76489	0.0	0.0	0.0	0.0	0.0	0.0	0.0	0.0	0.0	0.0	0.0	0.0	0.0	0.0	0.0	0.0	0.0	0.0	0.0	0.0	0.0	0.0	0.0	0.0	0.0	0.0	0.0	0.0	0.0	0.0	0.0	1150.0	0.0	1339.0	970.0	936.0	938.0	1400.0	1294.0	0.0	0.0	851.0	0.0	0.0	1326.0	966.0	901.0
120.04231 Da 208.95 s	3.48	119.03549	0.0	1241.0	1457.0	1794.0	1911.0	0.0	2364.0	2225.0	1776.0	1693.0	1531.0	1792.0	0.0	1790.0	1713.0	1913.0	2515.0	2110.0	2296.0	2255.0	1911.0	0.0	3173.0	2777.0	2719.0	0.0	2703.0	2334.0	2760.0	2472.0	3028.0	2330.0	0.0	9282.0	9316.0	9457.0	9651.0	9358.0	0.0	9988.0	144.0	8800.0	184.0	0.0	9621.0	7235.0	9534.0
231.92764 Da 209.96 s	3.50	230.92037	849.0	0.0	0.0	0.0	0.0	0.0	0.0	0.0	0.0	0.0	0.0	0.0	0.0	0.0	0.0	0.0	0.0	1090.0	0.0	0.0	0.0	0.0	0.0	914.0	0.0	0.0	0.0	0.0	0.0	0.0	0.0	0.0	0.0	0.0	0.0	0.0	0.0	0.0	1177.0	0.0	0.0	0.0	0.0	0.0	0.0	0.0	0.0
335.69939 Da 210.64 s	3.51	334.69211	0.0	0.0	0.0	0.0	0.0	0.0	0.0	0.0	0.0	0.0	976.0	0.0	0.0	0.0	0.0	0.0	0.0	0.0	0.0	0.0	0.0	0.0	1000.0	0.0	0.0	0.0	0.0	0.0	0.0	0.0	934.0	0.0	0.0	0.0	844.0	0.0	0.0	803.0	0.0	859.0	0.0	0.0	0.0	0.0	887.0	0.0	808.0
167.06369 Da 211.20 s	3.52	166.05641	0.0	1097.0	1005.0	989.0	0.0	0.0	1068.0	0.0	0.0	0.0	840.0	844.0	0.0	913.0	885.0	878.0	919.0	859.0	905.0	781.0	825.0	450.0	991.0	967.0	995.0	464.0	0.0	0.0	772.0	0.0	0.0	741.0	380.0	0.0	0.0	915.0	853.0	0.0	0.0	1028.0	0.0	0.0	382.0	358.0	916.0	0.0	0.0
189.05282 Da 212.65 s	3.54	188.04554	0.0	916.0	943.0	992.0	995.0	0.0	1092.0	1004.0	1182.0	1082.0	1059.0	1077.0	0.0	1028.0	1083.0	919.0	1101.0	1020.0	1009.0	1083.0	1081.0	0.0	1140.0	1062.0	1248.0	0.0	1086.0	1032.0	991.0	1069.0	1063.0	1009.0	0.0	0.0	1310.0	1401.0	1318.0	1322.0	0.0	1414.0	188.0	0.0	271.0	0.0	1424.0	1281.0	1354.0
215.05436 Da 212.09 s	3.53	214.04708	0.0	1908.0	1580.0	1418.0	1437.0	0.0	1374.0	1333.0	1238.0	1103.0	1116.0	1209.0	0.0	1053.0	1008.0	1094.0	1112.0	1047.0	947.0	917.0	769.0	0.0	1060.0	997.0	993.0	0.0	911.0	970.0	951.0	1024.0	983.0	930.0	0.0	0.0	0.0	0.0	0.0	0.0	0.0	0.0	227.0	0.0	236.0	0.0	0.0	0.0	0.0
323.06287 Da 212.37 s	3.54	322.05560	0.0	0.0	0.0	0.0	0.0	0.0	0.0	0.0	0.0	0.0	0.0	0.0	0.0	0.0	0.0	0.0	0.0	0.0	0.0	0.0	0.0	0.0	0.0	0.0	0.0	0.0	0.0	0.0	0.0	0.0	0.0	0.0	0.0	0.0	0.0	1107.0	0.0	0.0	0.0	0.0	0.0	0.0	0.0	0.0	0.0	0.0	0.0
330.18849 Da 214.40 s	3.57	329.18153	0.0	1510.0	1578.0	2169.0	2191.0	0.0	2578.0	2363.0	1825.0	1789.0	1603.0	2071.0	0.0	1838.0	2149.0	2100.0	2785.0	2275.0	2658.0	2454.0	2132.0	0.0	3862.0	3053.0	3046.0	0.0	2519.0	2382.0	2879.0	2412.0	2692.0	2361.0	0.0	12659.0	13372.0	13381.0	15027.0	14193.0	0.0	15135.0	0.0	13049.0	234.0	0.0	13122.0	8754.0	12639.0
182.07700 Da 214.73 s	3.58	217.04502	0.0	0.0	0.0	0.0	0.0	0.0	0.0	0.0	0.0	0.0	0.0	0.0	0.0	0.0	0.0	0.0	0.0	0.0	0.0	0.0	0.0	0.0	0.0	0.0	0.0	0.0	0.0	0.0	0.0	0.0	0.0	0.0	0.0	3941.0	4370.0	4424.0	4690.0	4512.0	0.0	4739.0	0.0	4287.0	0.0	0.0	4130.0	3420.0	3974.0
[truncated: 1,422 more rows]
[truncated: 18 more columns]
