# Supplementary material for: Integrated omics of Saccharomyces cerevisiae CENPK2-1C reveals pleiotropic drug resistance and lipidomic adaptations to cannabidiol
Source: NPJ Syst Biol Appl. 2024 May 31;10:63. doi: 10.1038/s41540-024-00382-0 (PMC11143246; doi:10.1038/s41540-024-00382-0)
Supplement: Supplementary file 3 — Related Manuscript File [file 41540_2024_382_MOESM3_ESM.zip › Supplementary_data_2.gb]

LOCUS       pCfB2791_PDR5-KanMX__publication        6723 bp    DNA     linear   UNA 08-APR-2024
DEFINITION  .
ACCESSION   urn.local...g-hkq07a2
VERSION     urn.local...g-hkq07a2
KEYWORDS    .
SOURCE      
  ORGANISM  .
FEATURES             Location/Qualifiers
     primer_bind     1..22
                     /#_Local_Off-target_Sites=0
                     /Local_Off-target="pCfB2791_AAE1-KanMX Copy"
                     /Sequence="GCAAATTAAAGCCTTCGAGCGT"
                     /Tm_(binding_region)="60.4"
                     /Tm_(with_extension)="76.8"
                     /%GC_(binding_region)="45.5"
                     /%GC_(with_extension)="40.3"
                     /annotation_group="1035930689697000122321ba-c0a1-46af-bcb2
                     -7e54dda776fa"
                     /Extension="AGACCCTTTTAAGTTTTCGTATCCGCTCGTTCGAAAGACTTTAGAC
                     AAAA"
                     /modified_by="erinn"
                     /label="ENJ_PDR5_ins_oh_F"
     misc_feature    complement(1..249)
                     /Source="Geneious"
                     /label="CYC1 TT"
     primer_bind     complement(13..31)
                     /%GC="57.9"
                     /Hairpin_Tm="None"
                     /Self_Dimer_Tm="None"
                     /Tm="59.1"
                     /annotation_group="97519052525750043e77fdb-6bea-4bc1-87b8-
                     44cb05d70bbd"
                     /created_by="primer3"
                     /Sequence="GGTTTTGGGACGCTCGAAG"
                     /Mismatches=0
                     /#_Local_Off-target_Sites=0
                     /Local_Off-target="pCfB2791_AAE1-KanMX"
                     /label="0059_LGW_p2988_open_f"
     primer_bind     13..30
                     /%GC="55.6"
                     /Hairpin_Tm="None"
                     /Self_Dimer_Tm="None"
                     /Tm="56.5"
                     /annotation_group="975190756153000e5708b1f-c9f2-4d2b-938a-
                     ca376e53e320"
                     /created_by="primer3"
                     /Sequence="CTTCGAGCGTCCCAAAAC"
                     /Mismatches=0
                     /#_Local_Off-target_Sites=0
                     /Local_Off-target="pCfB2791_AAE1-KanMX"
                     /label="0171_1r-pCfB9114_0018"
     primer_bind     20..39
                     /%GC="50.0"
                     /Hairpin_Tm="None"
                     /Self_Dimer_Tm="None"
                     /Tm="56.6"
                     /annotation_group="975190345289200f1e1b54d-362f-4503-8239-
                     520c98d08487"
                     /created_by="primer3"
                     /Sequence="CGTCCCAAAACCTTCTCAAG"
                     /Mismatches=0
                     /#_Local_Off-target_Sites=0
                     /Local_Off-target="pCfB2791_AAE1-KanMX"
                     /label="0017_TMW-RN_19-ERG20_tHMG1-Seq4_rev"
     primer_bind     complement(25..44)
                     /%GC="45.0"
                     /Hairpin_Tm="36.1"
                     /Self_Dimer_Tm="None"
                     /Tm="55.1"
                     /annotation_group="97519269419890078ae3f1c-ce83-422b-b8df-
                     5b598d2afc69"
                     /created_by="primer3"
                     /Sequence="CCTTGCTTGAGAAGGTTTTG"
                     /Mismatches=0
                     /#_Local_Off-target_Sites=0
                     /Local_Off-target="pCfB2791_AAE1-KanMX"
                     /label="0172_Vf-p0259_0019"
     primer_bind     complement(157..184)
                     /%GC="46.4"
                     /Hairpin_Tm="45.2"
                     /Self_Dimer_Tm="None"
                     /Tm="62.3"
                     /annotation_group="975192075786600283fbd1a-a123-4aa0-8294-
                     c735b334c786"
                     /created_by="primer3"
                     /Sequence="GGAAGGAGTTAGACAACCTGAAGTCTAG"
                     /Mismatches=0
                     /#_Local_Off-target_Sites=0
                     /Local_Off-target="pCfB2791_AAE1-KanMX"
                     /label="0027_LEO-fw-Seq-HIS3-SCG"
     primer_bind     186..203
                     /%GC="50.0"
                     /Hairpin_Tm="39.9"
                     /Self_Dimer_Tm="None"
                     /Tm="54.4"
                     /annotation_group="9751928744304009b82c7bd-13e1-41d9-acc8-
                     df2efd01aecb"
                     /created_by="primer3"
                     /Sequence="TTTCGGTTAGAGCGGATG"
                     /Mismatches=0
                     /#_Local_Off-target_Sites=0
                     /Local_Off-target="pCfB2791_AAE1-KanMX"
                     /label="0128_CHS_pDio_tCYC1_Seq_rv"
     primer_bind     207..226
                     /%GC="55.0"
                     /Hairpin_Tm="None"
                     /Self_Dimer_Tm="None"
                     /Tm="58.1"
                     /annotation_group="975192281057500973ee5d9-24ea-4046-9a10-
                     36bcca5c61f0"
                     /created_by="primer3"
                     /Sequence="GAGGAGGGCGTGAATGTAAG"
                     /Mismatch_Positions="=A=================="
                     /Mismatches=1
                     /#_Local_Off-target_Sites=0
                     /Local_Off-target="pCfB2791_AAE1-KanMX"
                     /label="0054_MAR_seq_primer"
     primer_bind     207..226
                     /Source="Geneious"
                     /label=0054
     primer_bind     207..226
                     /Source="Geneious"
                     /label="0054_MAR_seq_primer 2 rev"
     mismatch        208
                     /Target_base="G"
                     /Oligo_base="A"
                     /Oligo_name="0054_MAR_seq_primer"
                     /annotation_group="975192281057500973ee5d9-24ea-4046-9a10-
                     36bcca5c61f0"
                     /label="G/A"
     primer_bind     complement(226..249)
                     /created_by="erinn"
                     /Sequence="ATCATGTAATTAGTTATGTCACGC"
                     /Tm="55.4"
                     /%GC="33.3"
                     /Hairpin_Tm="None"
                     /Self_Dimer_Tm="None"
                     /modified_by="erinn"
                     /label="ENJ_pCf_BB_lin_R"
     primer_bind     250..274
                     /created_by="erinn"
                     /Sequence="TTATTTCTTGGAGAGTTTACCGTTC"
                     /Tm_(binding_region)="57.3"
                     /Tm_(with_extension)="63.1"
                     /%GC_(binding_region)="36.0"
                     /%GC_(with_extension)="34.0"
                     /Hairpin_Tm_(with_extension)="None"
                     /Self_Dimer_Tm_(with_extension)="None"
                     /Extension="AGCGTGACATAACTAATTACATGAT"
                     /modified_by="erinn"
                     /label="PDR5_R"
     CDS             complement(250..4785)
                     /Source="Geneious"
                     /codon_start=1
                     /ID="PDR5_CDS"
                     /gene="PDR5"
                     /locus_tag="YOR153W"
                     /gene_synonym="LEM1;_STS1;_YDR1"
                     /note="Plasma_membrane_ATP-binding_cassette_(ABC)_transpor
                     ter;_multidrug_transporter_actively_regulated_by_Pdr1p;_al
                     so_involved_in_steroid_transport,_cation_resistance,_and_c
                     ellular_detoxification_during_exponential_growth;_PDR5_has
                     _a_paralog,_PDR15,_that_arose_from_the_whole_genome_duplic
                     ation"
                     /product="ATP-binding_cassette_multidrug_transporter_PDR5"
                     /ncbi_feature_key="CDS"
                     /db_xref="GI:398365429,GeneID:854324,SGD:S000005679"
                     /experiment="EXISTENCE:direct_assay:GO:0005739_mitochondri
                     on_[PMID:14576278|PMID:16823961|PMID:24769239],EXISTENCE:d
                     irect_assay:GO:0005886_plasma_membrane_[PMID:12469340|PMID
                     :8810273],EXISTENCE:direct_assay:GO:0008559_ATPase-coupled
                     _xenobiotic_transmembrane_transporter_activity_[PMID:21207
                     971],EXISTENCE:direct_assay:GO:0071944_cell_periphery_[PMI
                     D:26928762],EXISTENCE:genetic_interaction:GO:0030003_cellu
                     lar_cation_homeostasis_[PMID:8985171],EXISTENCE:mutant_phe
                     notype:GO:0008559_ATPase-coupled_xenobiotic_transmembrane_
                     transporter_activity_[PMID:15707993],EXISTENCE:mutant_phen
                     otype:GO:0030003_cellular_cation_homeostasis_[PMID:8985171
                     ],EXISTENCE:mutant_phenotype:GO:0042493_response_to_drug_[
                     PMID:17881724],EXISTENCE:mutant_phenotype:GO:1990961_xenob
                     iotic_detoxification_by_transmembrane_export_across_the_pl
                     asma_membrane_[PMID:9450972]"
                     /modified_by="erinn"
                     /label="PDR5_CDS"
     mRNA            complement(250..4785)
                     /Source="Geneious"
                     /ID="PDR5_mRNA"
                     /gene="PDR5"
                     /locus_tag="YOR153W"
                     /gene_synonym="LEM1;_STS1;_YDR1"
                     /product="ATP-binding_cassette_multidrug_transporter_PDR5"
                     /ncbi_feature_key="mRNA"
                     /db_xref="GeneID:854324"
                     /label="PDR5_mRNA"
     gene            complement(250..4785)
                     /Source="Geneious"
                     /ID="PDR5_gene"
                     /gene="PDR5"
                     /locus_tag="YOR153W"
                     /gene_synonym="LEM1;_STS1;_YDR1"
                     /ncbi_feature_key="gene"
                     /db_xref="GeneID:854324"
                     /label="PDR5_gene"
     misc_feature    251..4782
                     /Original_Bases="CATTCGAAGTGAGAGAACTGTTGTCTCAAGACTCTTCTCAT
                     GATCTTGTTAGTTGCAGTTCTTGGCAATGAGGACAATGGAACGACTCTGGTAACTTTA
                     AACAAGGGGTTCAACTTCTTTTGCAAGCCCAAGTTAAAAGACAGCCTCAGTTGATTCA
                     AATCAATGGTGGTATCGTTGGAGTCCTTCAGAACGAAGAAAATAACCAATTGTTCTGG
                     ACCACCACCTAATGGTGGAACACCAATAGCGGTAGTTTCAAAAACTCTGTCGTCAACT
                     TCGTTGCAGACTCTTTCAATTTCGATGGAGGAGATCTTGATACCACCGATATTCATTG
                     TATCATCAGCTCTACCGTGAGCATGGTAGTAACCGTTAGAAGTCAATTCGAAAATATC
                     ACCGTGCCTTCTCAAAACTTCACCGTTCAAAGTTGGCATACCCTTAAAGTAAACATCG
                     TGATGGTTACCGTTCAACAAGGTTTTAGAAGCACCAAACATAACTGGACCCAAAGCCA
                     ATTCACCAATACCTGGTTTGTTTTTTGGCATGGGATAACCATTCTTATCCAAGATGTA
                     CAAGGTGCAACCCATACATTGAGAAGAAAAGGATGACAAGGATTGAGCTTGCAAGAAT
                     GAACCAGCAGAAAAAGCACCACCAATTTCAGTACCACCGCACATTTCAATAACTGGCT
                     TGTAATTAGCTCTACCCATCAACCACAAGTATTCATCAACGTTAGAAGCTTCACCAGA
                     AGATGAGAAGCATCTGATAGTAGACCAATCATAACCAGAGACACAATTGGTGGATTTC
                     CAAGATCTAACGATAGATGGAACAACACCCAACATAGTAACCTTAGCATCTTGAACAA
                     ACTTGGCGAAACCAGAAACCAATGGAGAACCATTATACAAGGCAATGGATGCACCATT
                     CAACAAAGAAGCATAAACCAACCAAGGACCCATCATCCAACCTAAGTTAGTTGGCCAG
                     ACGATAACATCACCCTTTCTAATATCCAAATGTGACCAACCATCAGCAGCAGCTTTCA
                     ATGGAGTAGCTTGAGTCCATGGAATAGCTTTAGGTTCACCGGTAGTACCAGAAGAGAA
                     CAAGATATTAGTGTAAGCGTCAACTGGTTGTTCTCTAGCAGTAAACTCACAGTTCTTG
                     AATTCTTTGGCCCTTTCCAAGAAATAATCCCAAGAGATATCACCATCTCTCAATTCGG
                     CACCAATATTAGAACCGGAACATGGAATAACGATAGCCATTGGAGATTTAGCTTCAAC
                     AACTCTGGAGTACAAGGGAATTCTCTTCTTACCTCTGATGATATGATCTTGGGTGAAA
                     ATAGCCTTAGCCTTAGACAATCTCAACCTAGTAGAGATTTCTGGAGCAGAAAATGAAT
                     CGGCAATTGAAACAACGACGTAACCAGCCAAAACTATAGCCAAATAGATAACAACGGC
                     ATCAACATGCATTGGCATATCGATAGCAATAGCGCAACCTTTTTCTAAACCCATTTCT
                     TCCAAGGCGTAACCAACTAACCAAACTCTCTTTCTCAATTGGTCCAAGGTCAACTTGT
                     TCAATGGCAAATCATCATTACCCTCATCTCTCCAAACGATCATAGTGTCGTTCAACTT
                     TTTGTTGGAGTTGACGTTCAAGCAGTTCTTAGCAGAATTCAAATAACCACCAGGCAAC
                     CATTCAGAACCACCTGGATTGTTAATATCATCTCTTCTCAAGATGCACTCTGGATCCT
                     TAGAGAATGAAATCTTCATCTCGTCCATCAAGACAGTTCTCCAATAAACTTCTGGGTT
                     TCTAACGGAGAATTCTTGGAAGTGGGAAAATGAAGAGATGGGATCCTTGTACTTAACG
                     CCCAAAAATTCTTTGCCTCTCTTTTCCAACAAAGCACCCAAGTTGGTAGACTTAACTT
                     TTTCTGGATCTGGAATCCAAGCTGGTGGAGCTGGACCAAAATCCTTGTAGCAACCGTA
                     GAACAACATTTGATGCAAGGAAAATGGCAAGTCTGGAGACAAGATATGGTTAGCAATG
                     TTAATCCAGGTTTGTGGAGTAGCAGCACCATAATTACAGACAATTTCAGCCAATCTAC
                     CATGTAAAGTTTCGGCAACTTCAGAAGTAATACCCAAGGCAATAAAATCAGAGGCAAC
                     AACAGAATCCAAGGACTTGTAGTTCTTGCC"
                     /label="CATTCGAAGTGAGAGAACTGTTGTCTCAAGACTCTTCTCATGATCTTGTT
                     AGTTGCAGTTCTTGGCAATGAGGACAATGGAACGACTCTGGTAACTTTAAACAAGGGG
                     TTCAACTTCTTTTGCAAGCCCAAGTTAAAAGACAGCCTCAGTTGATTCAAATCAATGG
                     TGGTATCGTTGGAGTCCTTCAGAACGAAGAAAATAACCAATTGTTCTGGACCACCACC
                     TAATGGTGGAACACCAATAGCGGTAGTTTCAAAAACTCTGTCGTCAACTTCGTTGCAG
                     ACTCTTTCAATTTCGATGGAGGAGATCTTGATACCACCGATATTCATTGTATCATCAG
                     CTCTACCGTGAGCATGGTAGTAACCGTTAGAAGTCAATTCGAAAATATCACCGTGCCT
                     TCTCAAAACTTCACCGTTCAAAGTTGGCATACCCTTAAAGTAAACATCGTGATGGTTA
                     CCGTTCAACAAGGTTTTAGAAGCACCAAACATAACTGGACCCAAAGCCAATTCACCAA
                     TACCTGGTTTGTTTTTTGGCATGGGATAACCATTCTTATCCAAGATGTACAAGGTGCA
                     ACCCATACATTGAGAAGAAAAGGATGACAAGGATTGAGCTTGCAAGAATGAACCAGCA
                     GAAAAAGCACCACCAATTTCAGTACCACCGCACATTTCAATAACTGGCTTGTAATTAG
                     CTCTACCCATCAACCACAAGTATTCATCAACGTTAGAAGCTTCACCAGAAGATGAGAA
                     GCATCTGATAGTAGACCAATCATAACCAGAGACACAATTGGTGGATTTCCAAGATCTA
                     ACGATAGATGGAACAACACCCAACATAGTAACCTTAGCATCTTGAACAAACTTGGCGA
                     AACCAGAAACCAATGGAGAACCATTATACAAGGCAATGGATGCACCATTCAACAAAGA
                     AGCATAAACCAACCAAGGACCCATCATCCAACCTAAGTTAGTTGGCCAGACGATAACA
                     TCACCCTTTCTAATATCCAAATGTGACCAACCATCAGCAGCAGCTTTCAATGGAGTAG
                     CTTGAGTCCATGGAATAGCTTTAGGTTCACCGGTAGTACCAGAAGAGAACAAGATATT
                     AGTGTAAGCGTCAACTGGTTGTTCTCTAGCAGTAAACTCACAGTTCTTGAATTCTTTG
                     GCCCTTTCCAAGAAATAATCCCAAGAGATATCACCATCTCTCAATTCGGCACCAATAT
                     TAGAACCGGAACATGGAATAACGATAGCCATTGGAGATTTAGCTTCAACAACTCTGGA
                     GTACAAGGGAATTCTCTTCTTACCTCTGATGATATGATCTTGGGTGAAAATAGCCTTA
                     GCCTTAGACAATCTCAACCTAGTAGAGATTTCTGGAGCAGAAAATGAATCGGCAATTG
                     AAACAACGACGTAACCAGCCAAAACTATAGCCAAATAGATAACAACGGCATCAACATG
                     CATTGGCATATCGATAGCAATAGCGCAACCTTTTTCTAAACCCATTTCTTCCAAGGCG
                     TAACCAACTAACCAAACTCTCTTTCTCAATTGGTCCAAGGTCAACTTGTTCAATGGCA
                     AATCATCATTACCCTCATCTCTCCAAACGATCATAGTGTCGTTCAACTTTTTGTTGGA
                     GTTGACGTTCAAGCAGTTCTTAGCAGAATTCAAATAACCACCAGGCAACCATTCAGAA
                     CCACCTGGATTGTTAATATCATCTCTTCTCAAGATGCACTCTGGATCCTTAGAGAATG
                     AAATCTTCATCTCGTCCATCAAGACAGTTCTCCAATAAACTTCTGGGTTTCTAACGGA
                     GAATTCTTGGAAGTGGGAAAATGAAGAGATGGGATCCTTGTACTTAACGCCCAAAAAT
                     TCTTTGCCTCTCTTTTCCAACAAAGCACCCAAGTTGGTAGACTTAACTTTTTCTGGAT
                     CTGGAATCCAAGCTGGTGGAGCTGGACCAAAATCCTTGTAGCAACCGTAGAACAACAT
                     TTGATGCAAGGAAAATGGCAAGTCTGGAGACAAGATATGGTTAGCAATGTTAATCCAG
                     GTTTGTGGAGTAGCAGCACCATAATTACAGACAATTTCAGCCAATCTACCATGTAAAG
                     TTTCGGCAACTTCAGAAGTAATACCCAAGGCAATAAAATCAGAGGCAACAACAGAATC
                     CAAGGACTTGTAGTTCTTGCC"
                     /note="Geneious type: Editing History Replacement"
     primer_bind     complement(4768..4785)
                     /Sequence="ATGCCCGAGGCCAAGCTT"
                     /Tm="62.1"
                     /%GC="61.1"
                     /Hairpin_Tm="50.4"
                     /Self_Dimer_Tm="5.0"
                     /created_by="erinn"
                     /label="PDR5_F"
     primer_bind     complement(4768..4785)
                     /Sequence="ATGCCCGAGGCCAAGCTT"
                     /Tm_(binding_region)="62.1"
                     /Tm_(with_extension)="64.3"
                     /%GC_(binding_region)="61.1"
                     /%GC_(with_extension)="35.4"
                     /Hairpin_Tm_(with_extension)="37.9"
                     /Self_Dimer_Tm_(with_extension)="2.8"
                     /Extension="CTAATCTAAGTTTTAATTACAAAAAAAACC"
                     /created_by="erinn"
                     /label
     misc_feature    4786..4793
                     /Original_Bases
                     /label
                     /note="Geneious type: Editing History Insertion"
     primer_bind     4794..4824
                     /created_by="erinn"
                     /Sequence="TTGTAATTAAAACTTAGATTAGATTGCTATG"
                     /Tm="56.0"
                     /%GC="22.6"
                     /Hairpin_Tm="None"
                     /Self_Dimer_Tm="None"
                     /modified_by="erinn"
                     /label="ENJ_pCf_BB_lin_F"
     promoter        complement(4794..5213)
                     /Source="Geneious"
                     /label="pTEF1"
     primer_bind     complement(4814..4833)
                     /%GC="35.0"
                     /Hairpin_Tm="None"
                     /Self_Dimer_Tm="None"
                     /Tm="51.5"
                     /annotation_group="975192914385100c2a1308e-c638-46c0-a3c5-
                     369f77813598"
                     /created_by="primer3"
                     /Sequence="GAAAGAAAGCATAGCAATCT"
                     /Mismatches=0
                     /#_Local_Off-target_Sites=0
                     /Local_Off-target="pCfB2791_AAE1-KanMX"
                     /label="0252_MAR_pMVA_seq_TEF_fwd"
     primer_bind     complement(4887..4904)
                     /%GC="33.3"
                     /Hairpin_Tm="None"
                     /Self_Dimer_Tm="None"
                     /Tm="46.9"
                     /annotation_group="9751907127630006cfb4fa9-cd9a-4a37-86d4-
                     892de399ecc3"
                     /created_by="primer3"
                     /Sequence="GTCTTCAATTTCTCAAGT"
                     /Mismatches=0
                     /#_Local_Off-target_Sites=0
                     /Local_Off-target="pCfB2791_AAE1-KanMX"
                     /label="0256_MAR_pMVA_seq_TEF_2"
     primer_bind     complement(4915..4939)
                     /%GC="40.0"
                     /Hairpin_Tm="31.1"
                     /Self_Dimer_Tm="None"
                     /Tm="57.6"
                     /annotation_group="975190394631400148a7c3d-b369-42ff-94e1-
                     9710e1ed3cfa"
                     /created_by="primer3"
                     /Sequence="CGATGACCTCCCATTGATATTTAAG"
                     /Mismatches=0
                     /#_Local_Off-target_Sites=0
                     /Local_Off-target="pCfB2791_AAE1-KanMX"
                     /label="0107_AXP_OC_s_2443"
     primer_bind     5153..5173
                     /%GC="47.6"
                     /Hairpin_Tm="52.5"
                     /Self_Dimer_Tm="None"
                     /Tm="56.1"
                     /annotation_group="975191495598200b0e65616-2456-43ca-a2e8-
                     c8af463a198c"
                     /created_by="primer3"
                     /Sequence="GTCCGAGAAAATCTGGAAGAG"
                     /Mismatches=0
                     /#_Local_Off-target_Sites=0
                     /Local_Off-target="pCfB2791_AAE1-KanMX"
                     /label="0179_Seq2_pK0014_p3"
     primer_bind     complement(5182..5213)
                     /Source="Geneious"
                     /label="adhe linearize reverse"
     primer_bind     complement(5200..5219)
                     /%GC="55.0"
                     /Hairpin_Tm="None"
                     /Self_Dimer_Tm="None"
                     /Tm="60.4"
                     /annotation_group="97519080113630078a16921-958f-4d11-8819-
                     398e096e0aab"
                     /created_by="primer3"
                     /Sequence="TCTTCGGCACACACCATAGC"
                     /Mismatches=0
                     /#_Local_Off-target_Sites=0
                     /Local_Off-target="pCfB2791_AAE1-KanMX"
                     /label="0435_CHS_pCfB2791-AAE1_Gibson_rv"
     primer_bind     5214..5239
                     /%GC="57.7"
                     /Hairpin_Tm="45.2"
                     /Self_Dimer_Tm="36.5"
                     /Tm="68.0"
                     /annotation_group="975191741856700babb40f3-734a-44d7-8ea7-
                     fb3481ea4f9a"
                     /created_by="primer3"
                     /Sequence="CGAAGATCGCGTCAGCTGAAGCTTCG"
                     /Mismatches=0
                     /#_Local_Off-target_Sites=0
                     /Local_Off-target="pCfB2791_AAE1-KanMX"
                     /label="0428_CHS_pCfB2791_fw"
     primer_bind     5220..5238
                     /%GC="57.9"
                     /Hairpin_Tm="52.5"
                     /Self_Dimer_Tm="39.0"
                     /Tm="60.7"
                     /annotation_group="975191580708000266d05c7-71d3-45cf-837c-
                     00dd6b46b97b"
                     /created_by="primer3"
                     /Sequence="TCGCGTCAGCTGAAGCTTC"
                     /Mismatches=0
                     /#_Local_Off-target_Sites=0
                     /Local_Off-target="pCfB2791_AAE1-KanMX"
                     /label="0434_CHS_pCfB2791-AAE1_Gibson_fw"
     primer_bind     complement(5235..5252)
                     /%GC="61.1"
                     /Hairpin_Tm="None"
                     /Self_Dimer_Tm="21.7"
                     /Tm="58.2"
                     /annotation_group="9751912860648001904554b-cb68-4f6e-87fa-
                     217d4dcd7159"
                     /created_by="primer3"
                     /Sequence="GACCTGCAGCGTACGAAG"
                     /Mismatches=0
                     /#_Local_Off-target_Sites=0
                     /Local_Off-target="pCfB2791_AAE1-KanMX"
                     /label="0250_OSY-Rv-Univ-EasyClone-1"
     primer_bind     5243..5265
                     /Source="Geneious"
                     /label="adhe linearize forward"
     protein_bind    5266..5325
                     /Source="Geneious"
                     /label="loxP"
     primer_bind     5333..5352
                     /%GC="50.0"
                     /Hairpin_Tm="51.5"
                     /Self_Dimer_Tm="None"
                     /Tm="56.1"
                     /annotation_group="9751906069299002ec122f9-ccf5-49a1-8f04-
                     4667312c7192"
                     /created_by="primer3"
                     /Sequence="CAGTATAGCGACCAGCATTC"
                     /Mismatches=0
                     /#_Local_Off-target_Sites=0
                     /Local_Off-target="pCfB2791_AAE1-KanMX"
                     /label="0063_LEO_rv-ZeocinR-Kassette"
     primer_bind     5333..5352
                     /Sequence="CAGTATAGCGACCAGCATTC"
                     /Tm_(binding_region)="56.1"
                     /Tm_(with_extension)="77.0"
                     /%GC_(binding_region)="50.0"
                     /%GC_(with_extension)="41.4"
                     /Extension="AGACCCTTTTAAGTTTTCGTATCCGCTCGTTCGAAAGACTTTAGAC
                     AAAA"
                     /created_by="erinn"
                     /label="ENJ_KanM_ins_oh_F"
     terminator      complement(5333..5534)
                     /Source="Geneious"
                     /label="Terminator"
     CDS             complement(5535..6344)
                     /Source="Geneious"
                     /label="KanR"
     primer_bind     complement(5858..5878)
                     /%GC="52.4"
                     /Hairpin_Tm="None"
                     /Self_Dimer_Tm="None"
                     /Tm="61.7"
                     /annotation_group="97519260477670072d9afef-2df4-48cf-b1d7-
                     0d19e42540c0"
                     /created_by="primer3"
                     /Sequence="ACGGTTTGGTTGATGCGAGTG"
                     /Mismatches=0
                     /#_Local_Off-target_Sites=0
                     /Local_Off-target="pCfB2791_AAE1-KanMX"
                     /label="0109_AXP_s_Kan665"
     primer_bind     complement(5858..5878)
                     /Source="Geneious"
                     /label=0109
     primer_bind     complement(5858..5878)
                     /Source="Geneious"
                     /label="0109_AXP_s_Kan665"
     primer_bind     complement(5949..5966)
                     /%GC="55.6"
                     /Hairpin_Tm="41.3"
                     /Self_Dimer_Tm="1.9"
                     /Tm="59.2"
                     /annotation_group="975192649652500b77f0a14-0b5d-4902-8091-
                     4be979f3c309"
                     /created_by="primer3"
                     /Sequence="CGCCGGTTGCATTCGATT"
                     /Mismatches=0
                     /#_Local_Off-target_Sites=0
                     /Local_Off-target="pCfB2791_AAE1-KanMX"
                     /label="0233_MAR_pMVA_Seq_KanR_fwd"
     promoter        complement(6347..6723)
                     /Source="Geneious"
                     /label="Promoter"
     primer_bind     complement(6417..6434)
                     /%GC="50.0"
                     /Hairpin_Tm="40.6"
                     /Self_Dimer_Tm="None"
                     /Tm="54.8"
                     /annotation_group="975190300589200a4dd8e2c-c257-4c0f-a70c-
                     c2fd279b8eaf"
                     /created_by="primer3"
                     /Sequence="GGATTTGCCACTGAGGTT"
                     /Mismatches=0
                     /#_Local_Off-target_Sites=0
                     /Local_Off-target="pCfB2791_AAE1-KanMX"
                     /label="0255_JKD_Seq_Zeo-fwd"
     primer_bind     complement(6473..6491)
                     /%GC="47.4"
                     /Hairpin_Tm="None"
                     /Self_Dimer_Tm="15.5"
                     /Tm="56.9"
                     /annotation_group="97519145635870033e6de48-6e99-4451-80f7-
                     0cde6503b73a"
                     /created_by="primer3"
                     /Sequence="CACAGACGCGTTGAATTGT"
                     /Mismatches=0
                     /#_Local_Off-target_Sites=0
                     /Local_Off-target="pCfB2791_AAE1-KanMX"
                     /label="0234_MAR_pMVA_Seq_Zeo_fwd"
     primer_bind     complement(6661..6679)
                     /%GC="57.9"
                     /Hairpin_Tm="None"
                     /Self_Dimer_Tm="None"
                     /Tm="57.2"
                     /annotation_group="97519141691090081d62302-2518-42a2-ac40-
                     92571808e910"
                     /created_by="primer3"
                     /Sequence="GCCCAGAATACCCTCCTTG"
                     /Mismatches=0
                     /#_Local_Off-target_Sites=0
                     /Local_Off-target="pCfB2791_AAE1-KanMX"
                     /label="0110_AXP_s_Kan1466"
     primer_bind     complement(6667..6686)
                     /%GC="60.0"
                     /Hairpin_Tm="47.4"
                     /Self_Dimer_Tm="None"
                     /Tm="59.9"
                     /annotation_group="97519115929290066c2c0ea-4956-438b-9cbf-
                     9fc6f1e18c61"
                     /created_by="primer3"
                     /Sequence="CATGGAGGCCCAGAATACCC"
                     /Mismatches=0
                     /#_Local_Off-target_Sites=0
                     /Local_Off-target="pCfB2791_AAE1-KanMX"
                     /label="0114_AXP_s_Zeo1053"
     primer_bind     complement(6706..6723)
                     /#_Local_Off-target_Sites=0
                     /Local_Off-target="pCfB2791_AAE1-KanMX Copy"
                     /Sequence="AGCTTGCCTCGTCCCCGC"
                     /annotation_group="1035930689697000122321ba-c0a1-46af-bcb2
                     -7e54dda776fa"
                     /Extension="AAAAAGTCCATCTTGGTAAGTTTCTTTTCTTAACCAAATTCAAAAT
                     TCTA"
                     /modified_by="erinn"
                     /Tm_(binding_region)="65.1"
                     /Tm_(with_extension)="79.0"
                     /%GC_(binding_region)="72.2"
                     /%GC_(with_extension)="47.1"
                     /label="ENJ_PDR5_ins_oh_R"
ORIGIN      
        1 gcaaattaaa gccttcgagc gtcccaaaac cttctcaagc aaggttttca gtataatgtt
       61 acatgcgtac acgcgtctgt acagaaaaaa aagaaaaatt tgaaatataa ataacgttct
      121 taatactaac ataactataa aaaaataaat agggacctag acttcaggtt gtctaactcc
      181 ttccttttcg gttagagcgg atgtgggggg agggcgtgaa tgtaagcgtg acataactaa
      241 ttacatgatt tatttcttgg agagtttacc gttcttttta ggcactcttg ctaaccagta
      301 gaaaaagaca ccagcgatat aattgaatgc aatataacag atgaagatac cataatttct
      361 ccatctctca ctgtagaaag aattgacatt agctaagtaa tcattggttg tagatatttg
      421 acagaaacta caggtgtcag tggcattttc atcagttaag taaccagtct ttgctagttg
      481 taaatatggt tccatgtact gcccacatgt cataccggat ggtggtgtga attctagcaa
      541 ttcgtaatca gcgcatttga cgtctacgtt agcaacacca acagccaaca gagcctgaat
      601 gaaataagtc aaaggtgaaa ccctgtacat gaatatccaa aatctaggca tggcacttgg
      661 ggtagtcata acaccacaaa aagacaaaga cattgtaaac aacaaagagg ctaagttagc
      721 tgcactttct gcaacttggt tgaatgaaat gacaagcaga cccatagaac caacataaac
      781 gtagaaagca caagagaaca accaaaataa agcacccctt tcatgcaact ggccagctgc
      841 agacgcgttg gagtaaaatc caattggata atagtagata aaataagcaa tagtacctgc
      901 caatatattc catggaactt ccacgaatat ttgagcgaag ataaatgaaa tccaagaaaa
      961 agtccttgag gggcgttccc tggcctcata caaatctctt tgctggacaa aagatggtag
     1021 gtattgttgt agaataggat tgaaaataac cgtaaacatg aacacagcca acatttgatt
     1081 ttgtaaaccc tgtagcgagg ttcctgcttt gaagaaagtg aaaccgatga acaattgatt
     1141 gaaaatagtt aaaataaact tcgaccataa ataatctgga gatctccaat attgctggaa
     1201 tagacgaata ctgaccaatt ttgtttgata aataattgat tgtgaaaatt cgtgtttgtc
     1261 ctcagctgca gttatcgaac ctttctttgg taattctctt tccatccaat ctaattcaga
     1321 ttgaacggcc ctgtactctt cagaattcct ccaaacttcg taataatctt gatttgcatg
     1381 agagcctgga gctgcaccaa caacttctag catccattca gctgggttgg cgtcagcagg
     1441 gcatttatga gcaccatggc tttcaaaata atcgatcata gttttacaac cttcgcccaa
     1501 gtcgccaaag tagacagtct taccaccacg ttgcataaat agtaaacgat cgaattcttg
     1561 catcaaaata gcagagggtt ggtgaatagt acatagaatt gcttgaccat gatttgccaa
     1621 ctttttcatt agctgacaaa tagaccaagc agtttgagaa tccaaaccag aagtaggttc
     1681 atctaaaaag accaacagtt ttggtttggc agttaattca acaccaatgg ttaatctttt
     1741 tctttgttca acgtttaaac cttcaccagc aacaccaaca acagcatcag catatttttc
     1801 catttcaaga attttaataa cttcttcaac atatctgttc ttttcttcaa tggaaacttc
     1861 agctggttga cgtaggtaag cagaaaatct caatgactcc ctcacagtgg cagttttcaa
     1921 atgcaaatct tgttgctgac aataaccaat ggatcttggg aaagatttat cacggggaat
     1981 accattgacc aagatatcac cagttataac acccatggta accctttcgg ccaaacaatc
     2041 cagaagtgtg gttttaccag cacctgaagc acccattaaa gctgttaaag tacctggttt
     2101 aacccaacca tcaacattgt tcaaaatacg tcttgtttcg gccttaatct gaacttcgta
     2161 acaaaggttt ctccagtgaa atatagcctc tgacttggat aaaccaattt ctccgtaagt
     2221 atcggattcc tcttcagagc tttcttgtag cattttccta tcgctggata agtcactacg
     2281 ttccccaacg ttttcggggt catttgcatt cttttcagtt agtacacctc ttttcttcat
     2341 tcttttaact atactgcgtg ggaaaactaa tatttcacct ttttgtttag caccctcgtt
     2401 gtattcacat aagaatagat agacaaagaa aaagaagacg acataagcca taccaatacc
     2461 gaaaccacgc catttgtctt tgtggtagta ttgataagtt cctctaatga aatcatcacc
     2521 cagaacatag tcttggcctg gaacagctcc aaccacggta caaacagatt ctgtactaga
     2581 aatgtttgca tacgcaggac cacgaggaac atattcagcg caggggaatt ttataccatg
     2641 aaactcgtta attaacaaag attcgaataa gtaagccaac ggattgatat accaaatcca
     2701 tttagaccaa cgtaggatct tcttcttagg aatagcaaaa ccggtataca tggatagagc
     2761 caacaataac atagaagcgg gaaccatagc ttctgacaat gtctttgtta aggaaccaac
     2821 acatctaaac aagtgagaca tggagaaaac cgcgacaatg tttattaata agtagaaaaa
     2881 gaatacacca ccatttcttc taaagtctac taagaaatag aagattatat tgaagcaaac
     2941 agcgatgatt aactttgagg gtatttctga tagaactgat gcaaaagcgt cagcacttgg
     3001 atggtataac gaatatgttc tatgtttttc agtgattggt ctggcctcat ataacgaaaa
     3061 gatttctaac agagaagaaa atgcattgaa tagaattgca aaaaacatag cagaaccacg
     3121 gaaatagaat gtagaagtat cacccttttt catgatcttg aaaaacattg aacccaagat
     3181 taaagccata ctacagttac ccaaaatcat aaataatgta aacccgatat tatttcgcag
     3241 tctccacata tttctgatta ataggtattt aacttgcatc atgtagctga cagtataagg
     3301 agaggaaggt cttgctctct tggactgctt agcaatgtgg gcttccttaa tagcttcacg
     3361 gcttgcttca tcgtcattca ataatcgttg gtcgacttct ttcattagct ctttgtaatt
     3421 tggagatttt acccagtaat cgttcatttc cttcggggtc tgtggtatat gaataccttt
     3481 ttttagcata tctttgttca gggttctctc agagggactt gtaactgagg tcaaaaaatc
     3541 tgcggtggtt tgtctgcttg gacaaacata ccccatatct tcaaagtact tcttggcctt
     3601 atcggcgggg ccatagtaga tctgataacc atcatccaaa acacagactt tattgaacaa
     3661 gtcgtacgca tcttgagaac attgatagat ggccactgtg gcagatgtat tggaaatatc
     3721 agcttgagtc tttaaggcac gaataaattc caaagcggta gcggaatcca aaccccttgt
     3781 agcattatcc cagcattgaa atttggatcc acagatggag acttcagcaa tggagacacg
     3841 cttcctttca ccaccggaaa cacctctgac gatgtcgtta ccaacttttg tattccttgt
     3901 atgcgataaa ccgtacgttg ccattgctac ttccgccaaa tgattcgcat aactttccct
     3961 atcgacaccc ttgatacggt tctgtggggt tttcaacctc gctactgtaa ccaaagtttc
     4021 gaagactgtt aaatgaggca gatgtacatc agcttctgcg ttgtaaacaa cttcaccacg
     4081 aaaatgtttc ttaatatcat cacctgagta gccgctgtaa gaaattttag tatctgcacc
     4141 aagatcaaaa ccatgagtat ttgaagagat ggattttaat aaagtagtac agccagagcc
     4201 tggtctacct aaaacgacta gcaattcacc tgggtttagg caaccatcca ttggtttcaa
     4261 gatttggaaa gtattggttt ctttagaacg ttgaaacttt ctcagcccac tttttaggat
     4321 tttgtatgga atattaacca cagttgactg ataggcgaca tctgcggaag caccagaagc
     4381 acttaagttc ttccaagcgc aacctaagga ataaggctta taaaagtcag ggtctgccgc
     4441 acttaggtga gccatattct taacccaggc ggcactagaa aaattttcgg agttggggtc
     4501 caattttggg tcatagcctg gagcttcagg atcagagaat atcgggttta caccttccac
     4561 accgctagaa aatatagact gagcatcact tttgttgggt gccgattgag tggagttttg
     4621 catactctgt gcggtcagag tccttgccag tttttggatt cgagcttctg tatgctcatc
     4681 gaacccatta taattgtgta gatcagcagc gttttcagta gaagaagacg cggaggagta
     4741 gctagtaacg tcgttgacgt tattgttaag cttggcctcg ggcatggttt tttttgtaat
     4801 taaaacttag attagattgc tatgctttct ttctaatgag caagaagtaa aaaaagttgt
     4861 aatagaacaa gaaaaatgaa actgaaactt gagaaattga agaccgttta ttaacttaaa
     4921 tatcaatggg aggtcatcga aagagaaaaa aatcaaaaaa aaaaattttc aagaaaaaga
     4981 aacgtgataa aaatttttat tgcctttttc gacgaagaaa aagaaacgag gcggtctctt
     5041 ttttcttttc caaaccttta gtacgggtaa ttaacgacac cctagaggaa gaaagagggg
     5101 aaatttagta tgctgtgctt gggtgttttg aagtggtacg gcgatgcgcg gagtccgaga
     5161 aaatctggaa gagtaaaaaa ggagtagaaa cattttgaag ctatggtgtg tgccgaagat
     5221 cgcgtcagct gaagcttcgt acgctgcagg tcgacaaccc ttaatataac ttcgtataat
     5281 gtatgctata cgaagttatt aggtctagag atcccaatac aacagtcaac tccagtatag
     5341 cgaccagcat tcacatacga ttgacgcatg atattacttt ctgcgcactt aacttcgcat
     5401 ctgggcagat gatgtcgagg cgaaaaaaaa tataaatcac gctaacattt gattaaaata
     5461 gaacaactac aatataaaaa aactatacaa atgacaagtt cttgaaaaca agaatctttt
     5521 tattgtcagt tactttagaa aaactcatcg agcatcaaat gaaactgcaa tttattcata
     5581 tcaggattat caataccata tttttgaaaa agccgtttct gtaatgaagg agaaaactca
     5641 ccgaggcagt tccataggat ggcaagatcc tggtatcggt ctgcgattcc gactcgtcca
     5701 acatcaatac aacctattaa tttcccctcg tcaaaaataa ggttatcaag tgagaaatca
     5761 ccatgagtga cgactgaatc cggtgagaat ggcaaaagct tatgcatttc tttccagact
     5821 tgttcaacag gccagccatt acgctcgtca tcaaaatcac tcgcatcaac caaaccgtta
     5881 ttcattcgtg attgcgcctg agccagacga aatacgcgat cgctgttaaa aggacaatta
     5941 caaacaggaa tcgaatgcaa ccggcgcagg aacactgcca gcgcatcaac aatattttca
     6001 cctgaatcag gatattcttc taatacctgg aatgctgttt tgccggggat cgcagtggtg
     6061 agtaaccatg catcatcagg agtacggata aaatgcttga tggtcggaag aggcataaat
     6121 tccgtcagcc agtttagtct gaccatctca tctgtaacat cattggcaac gctacctttg
     6181 ccatgtttca gaaacaactc tggcgcatcg ggcttcccat acaatcgata gattgtcgca
     6241 cctgattgcc cgacattatc gcgagcccat ttatacccat ataaatcagc atccatgttg
     6301 gaatttaatc gcggcctcga aacgtgagtc ttttccttac ccatttttgt ttatgttcgg
     6361 atgtgatgtg agaactgtat cctagcaaga ttttaaaagg aagtatatga aagaagaacc
     6421 tcagtggcaa atcctaacct tttatatttc tctacagggg cgcggcgtgg ggacaattca
     6481 acgcgtctgt gaggggagcg tttccctgct cgcaggtctg gagcgaggag ccgtaatttt
     6541 tgcttcgcgc cgtgcggcca tcaaaatgta tggatgcaaa tgattataca tggggatgta
     6601 tgggctaaat gtacgggcga cagtcacatc atgcccctga gctgcgcacg tcaagactgt
     6661 caaggagggt attctgggcc tccatgtcgc tggccgggtg acccggcggg gacgaggcaa
     6721 gct
//
